# Supplementary material for: The Long Non-Coding RNA FAM222A-AS1 Negatively Modulates MiR-Let-7f to Promote Colorectal Cancer Progression
Source: Front Oncol. 2022 May 12;12:764621. doi: 10.3389/fonc.2022.764621 (PMC9133450; doi:10.3389/fonc.2022.764621)
Supplement: Supplementary file 2 [file Table_1.xlsx]

## Sheet: Sheet1
	Age	Gender	Race	Stage	OS	OS_time	DSS	DSS_time	DFI	DFI_time	PFI	PFI_time	FAM222A-AS1
TCGA-A6-2671	85	M	W	IV	1	1331	1	1331	NA	NA	1	535	0.121578
TCGA-A6-2672	82	F	W	IIIB	0	1419	0	1419	0	1419	0	1419	0
TCGA-A6-2676	75	F	W	IIB	1	1305	0	1305	0	1305	0	1305	0.0791303
TCGA-A6-2677	68	F	W	IIIC	1	740	0	740	NA	NA	0	740	0.259451
TCGA-A6-2678	43	F	W	IIIB	0	1286	0	1286	0	1286	0	1286	0.0802316
TCGA-A6-2680	72	F	B	II	0	1068	0	1068	0	1068	0	1068	0
TCGA-A6-2681	73	F	W	IIA	0	1387	0	1387	1	1150	1	1150	3.55535e-05
TCGA-A6-2683	57	F	W	IV	1	504	1	504	NA	NA	1	300	0.0561872
TCGA-A6-2684	75	F	W	I	0	1127	0	1127	NA	NA	1	976	0.0253901
TCGA-A6-2685	48	F	B	IIA	0	1133	0	1133	NA	NA	1	948	0
TCGA-A6-2686	81	F	W	IIA	1	1126	0	1126	0	1126	0	1126	0.019606
TCGA-A6-3809	71	F	W	IIB	0	996	0	996	NA	NA	0	996	0.201
TCGA-A6-4107	57	F	W	IIIB	0	987	0	987	0	987	0	987	0
TCGA-AA-3488	58	M	NA	IV	1	153	1	153	NA	NA	1	153	0.184248
TCGA-AA-3492	90	F	NA	II	1	92	0	92	NA	NA	0	92	0.0610486
TCGA-AA-3494	55	M	NA	IV	0	31	0	31	NA	NA	0	31	0.224565
TCGA-AA-3509	54	F	NA	II	0	1915	0	1915	0	1915	0	1915	0.0912213
TCGA-AA-3514	81	F	NA	I	0	31	0	31	NA	NA	0	31	0
TCGA-AA-3516	74	F	NA	III	1	396	1	396	NA	NA	1	396	0
TCGA-AA-3517	60	M	NA	IIA	0	1186	0	1186	1	821	1	821	0
TCGA-AA-3518	81	F	NA	IIA	0	31	0	31	NA	NA	0	31	0.0433628
TCGA-AA-3522	67	M	NA	IIA	0	1127	0	1127	0	1127	0	1127	0.0305381
TCGA-AA-3525	90	M	NA	IIIB	0	245	0	245	NA	NA	0	245	4.13642e-05
TCGA-AA-3527	90	F	NA	IIA	0	0	0	0	NA	NA	0	0	0.0273514
TCGA-AA-3529	78	F	NA	IIIC	1	0	1	0	NA	NA	1	0	0.225774
TCGA-AA-3530	80	M	NA	I	0	580	0	580	0	580	0	580	0.073069
TCGA-AA-3532	63	M	NA	IIA	0	882	0	882	NA	NA	0	882	0.0863209
TCGA-AA-3534	78	F	NA	IIA	0	882	0	882	0	882	0	882	2.69566e-05
TCGA-AA-3538	54	F	NA	I	0	791	0	791	0	791	0	791	0
TCGA-AA-3543	84	M	NA	I	0	30	0	30	NA	NA	0	30	0
TCGA-AA-3544	68	M	NA	I	0	426	0	426	0	426	0	426	0.151851
TCGA-AA-3549	69	M	NA	I	0	639	0	639	0	639	0	639	0.0541167
TCGA-AA-3552	85	M	NA	IIIC	1	396	0	396	1	122	1	122	0.0426187
TCGA-AA-3553	61	F	NA	I	0	730	0	730	0	730	0	730	0.293205
TCGA-AA-3554	62	F	NA	IIA	0	546	0	546	0	546	0	546	0.0171281
TCGA-AA-3555	81	F	NA	IIA	0	911	0	911	1	91	1	91	2.31367e-05
TCGA-AA-3556	78	M	NA	I	0	700	0	700	NA	NA	0	700	0
TCGA-AA-3561	72	M	NA	IIA	0	424	0	424	0	424	0	424	0.0101323
TCGA-AA-3562	82	M	NA	IIIC	0	608	0	608	NA	NA	0	608	0.0546448
TCGA-AA-3666	68	M	NA	III	1	61	1	61	NA	NA	1	61	0.0798962
TCGA-AA-3673	53	F	NA	II	0	1522	0	1522	0	1522	0	1522	0.0996072
TCGA-AA-3678	60	F	NA	III	0	1430	0	1430	0	1430	0	1430	0.0845368
TCGA-AA-3688	80	M	NA	IV	0	578	0	578	NA	NA	0	578	0.117908
TCGA-AA-3692	47	F	NA	IV	1	1095	1	1095	NA	NA	1	396	0.135609
TCGA-AA-3693	77	F	NA	IV	0	0	0	0	NA	NA	0	0	0.179026
TCGA-AA-3695	63	F	NA	IV	0	0	0	0	NA	NA	0	0	0
TCGA-AA-3710	80	F	NA	IIA	0	821	0	821	0	821	0	821	0.00788744
TCGA-AA-3811	84	F	NA	III	1	306	1	306	NA	NA	1	306	0
TCGA-AA-3814	85	F	NA	IIA	0	0	0	0	NA	NA	0	0	0.23447
TCGA-AA-3815	65	F	NA	IIA	0	1005	0	1005	0	1005	0	1005	0.0307608
TCGA-AA-3818	78	F	NA	IIA	1	30	1	30	NA	NA	1	30	0.132719
TCGA-AA-3819	41	F	NA	IIA	0	761	0	761	0	761	0	761	0.107364
TCGA-AA-3821	81	F	NA	I	0	31	0	31	NA	NA	0	31	0.0875683
TCGA-AA-3831	66	M	NA	IIA	0	547	0	547	0	547	0	547	0.13089
TCGA-AA-3833	63	F	NA	IIA	0	485	0	485	0	485	0	485	0.0301694
TCGA-AA-3844	78	F	NA	IIIC	0	454	0	454	NA	NA	1	365	0.094529
TCGA-AA-3846	74	F	NA	IIA	0	518	0	518	NA	NA	0	518	0.152793
TCGA-AA-3851	74	M	NA	IIA	0	1006	0	1006	NA	NA	0	1006	6.61192e-05
TCGA-AA-3852	88	M	NA	IIA	1	0	1	0	NA	NA	1	0	0
TCGA-AA-3854	71	F	NA	I	0	1096	0	1096	0	1096	0	1096	0
TCGA-AA-3855	72	M	NA	I	0	975	0	975	NA	NA	0	975	0.0797303
TCGA-AA-3856	59	M	NA	IIA	0	30	0	30	NA	NA	0	30	0.21191
TCGA-AA-3858	67	M	NA	I	0	945	0	945	0	945	0	945	0.300614
TCGA-AA-3860	53	F	NA	IIIB	0	945	0	945	0	945	0	945	0.0243412
TCGA-AA-3864	71	M	NA	II	0	1612	0	1612	0	1612	0	1612	0.023829
TCGA-AA-3866	78	F	NA	I	0	518	0	518	0	518	0	518	0.0241981
TCGA-AA-3867	74	M	NA	IV	0	731	0	731	NA	NA	1	394	0.0678279
TCGA-AA-3869	76	M	NA	IV	1	822	1	822	NA	NA	1	822	0
TCGA-AA-3870	71	F	NA	IV	0	912	0	912	NA	NA	0	912	0.0529127
TCGA-AA-3872	45	M	NA	IV	0	0	0	0	NA	NA	0	0	0
TCGA-AA-3877	83	F	NA	I	0	943	0	943	0	943	0	943	0.0292748
TCGA-AA-3939	83	M	NA	IIA	0	395	0	395	NA	NA	0	395	0.0464009
TCGA-AA-3941	84	F	NA	IVA	0	730	0	730	NA	NA	0	730	0
TCGA-AA-3952	68	M	NA	IIIC	1	61	1	61	NA	NA	1	61	0.388264
TCGA-AA-3966	89	F	NA	IIA	0	61	0	61	NA	NA	0	61	0.0121852
TCGA-AA-3968	55	F	NA	I	0	669	0	669	0	669	0	669	0.219584
TCGA-AA-3971	58	M	NA	III	0	489	0	489	0	489	0	489	0.125858
TCGA-AA-3972	72	M	NA	IV	0	1551	0	1551	NA	NA	1	1216	0
TCGA-AA-3973	69	M	NA	IV	0	397	0	397	NA	NA	0	397	0
TCGA-AA-3975	80	M	NA	I	0	1036	0	1036	0	1036	0	1036	0.205806
TCGA-AA-3979	84	M	NA	IIA	0	730	0	730	0	730	0	730	0.189454
TCGA-AA-3980	89	F	NA	I	0	822	0	822	0	822	0	822	0.0648687
TCGA-AA-3982	75	M	NA	IIIB	0	822	0	822	NA	NA	0	822	0.0796917
TCGA-AA-3984	61	F	NA	IIA	0	0	0	0	NA	NA	0	0	0
TCGA-AA-3986	73	M	NA	I	0	580	0	580	0	580	0	580	0
TCGA-AA-3989	84	M	NA	IV	1	242	1	242	NA	NA	1	242	0.0370903
TCGA-AA-3994	69	M	NA	IIIB	0	822	0	822	0	822	0	822	0.0583202
TCGA-AA-A00A	80	M	NA	IIA	0	1157	0	1157	NA	NA	0	1157	0
TCGA-AA-A00D	70	M	NA	I	0	578	0	578	0	578	0	578	0.122372
TCGA-AA-A00J	80	M	NA	IIIB	0	549	0	549	NA	NA	0	549	0.0597921
TCGA-AA-A00L	66	M	NA	IIA	0	1157	0	1157	0	1157	0	1157	0.485283
TCGA-AA-A00O	83	F	NA	IIIC	0	822	0	822	NA	NA	0	822	0.360082
TCGA-AA-A00Q	66	F	NA	IIIB	0	1278	0	1278	0	1278	0	1278	0.434945
TCGA-AA-A00R	64	F	NA	I	0	30	0	30	NA	NA	0	30	0.297888
TCGA-AA-A00U	50	M	NA	IIIB	0	518	0	518	0	518	0	518	0.847908
TCGA-AA-A00W	80	M	NA	I	0	456	0	456	NA	NA	0	456	0.573503
TCGA-AA-A00Z	70	M	NA	IIA	0	669	0	669	0	669	0	669	0.83201
TCGA-AA-A017	57	F	NA	IIA	0	457	0	457	0	457	0	457	0
TCGA-AA-A01D	47	F	NA	IIIC	1	334	1	334	NA	NA	1	183	0.0151297
TCGA-AA-A01G	63	M	NA	IIA	0	365	0	365	0	365	0	365	0.151132
TCGA-AA-A01I	76	M	NA	I	0	943	0	943	0	943	0	943	0.0313298
TCGA-AA-A01P	80	F	NA	III	1	1158	1	1158	NA	NA	1	762	0
TCGA-AA-A01R	47	M	NA	III	0	1065	0	1065	NA	NA	1	608	0
TCGA-AA-A01S	47	F	NA	III	0	31	0	31	NA	NA	0	31	0.000208181
TCGA-AA-A01V	59	M	NA	I	0	31	0	31	NA	NA	0	31	0
TCGA-AA-A01X	80	F	NA	III	0	791	0	791	NA	NA	1	791	0
TCGA-AA-A022	88	F	NA	II	0	0	0	0	NA	NA	0	0	0
TCGA-AA-A02E	82	F	NA	IV	1	90	1	90	NA	NA	1	90	0
TCGA-AA-A02F	68	F	NA	IV	0	1216	0	1216	NA	NA	0	1216	0
TCGA-AA-A02J	70	F	NA	IV	1	153	1	153	NA	NA	1	153	0.121061
TCGA-AA-A02O	82	M	NA	II	0	28	0	28	NA	NA	0	28	0
TCGA-AA-A02R	84	F	NA	IIA	1	670	1	670	NA	NA	1	670	0.24879
TCGA-AA-A02W	73	F	NA	I	0	1247	0	1247	1	1005	1	1005	0.185101
TCGA-AF-2691	48	F	W	I	0	1309	0	1309	0	1309	0	1309	0.0247935
TCGA-AF-2692	54	F	W	IIA	0	412	0	412	NA	NA	1	327	0
TCGA-AF-3400	54	M	W	IIA	0	1049	0	1049	NA	NA	0	1049	0
TCGA-AF-3913	60	M	B	IV	1	316	1	316	NA	NA	1	316	0.0196294
TCGA-AG-3574	89	F	NA	II	1	1096	1	1096	NA	NA	1	1096	0.205655
TCGA-AG-3575	51	M	NA	II	0	365	0	365	NA	NA	0	365	0.32293
TCGA-AG-3578	76	F	NA	IIA	0	974	0	974	NA	NA	0	974	0.214372
TCGA-AG-3580	67	M	NA	I	0	244	0	244	NA	NA	0	244	0.147744
TCGA-AG-3583	66	M	NA	IV	1	610	1	610	NA	NA	1	610	0.0713784
TCGA-AG-3584	60	M	NA	IV	1	730	1	730	NA	NA	1	730	0.309188
TCGA-AG-3593	72	F	NA	IIA	0	1035	0	1035	0	1035	0	1035	0.0864486
TCGA-AG-3594	77	M	NA	IIA	1	61	1	61	NA	NA	1	61	2.08649e-05
TCGA-AG-3598	69	M	NA	IIA	0	1522	0	1522	NA	NA	0	1522	0.0585314
TCGA-AG-3599	70	M	NA	I	0	366	0	366	NA	NA	0	366	0.0437146
TCGA-AG-3600	62	M	NA	IIIC	0	184	0	184	0	184	0	184	0
TCGA-AG-3601	68	M	NA	IIIB	0	0	0	0	NA	NA	0	0	0.108604
TCGA-AG-3602	66	F	NA	IIIC	0	0	0	0	NA	NA	0	0	0.513273
TCGA-AG-3605	85	F	NA	IV	0	30	0	30	NA	NA	0	30	0.14383
TCGA-AG-3608	79	F	NA	IIA	0	485	0	485	NA	NA	0	485	0.122354
TCGA-AG-3609	65	F	NA	IIIC	0	608	0	608	0	608	0	608	0.138948
TCGA-AG-3611	72	M	NA	IIA	0	424	0	424	0	424	0	424	0
TCGA-AG-3612	55	F	NA	IIIB	0	608	0	608	0	608	0	608	0.168661
TCGA-AG-3726	63	F	NA	I	0	243	0	243	NA	NA	0	243	0
TCGA-AG-3728	73	M	NA	IIIB	0	912	0	912	0	912	0	912	0.0470884
TCGA-AG-3878	64	M	NA	I	0	30	0	30	NA	NA	0	30	0
TCGA-AG-3892	57	F	NA	I	0	396	0	396	0	396	0	396	0
TCGA-AG-3893	74	M	NA	IIIB	0	1065	0	1065	0	1065	0	1065	0.0806279
TCGA-AG-3894	65	M	NA	IIA	0	426	0	426	0	426	0	426	0.0813904
TCGA-AG-3896	85	F	NA	I	0	31	0	31	NA	NA	0	31	0.102515
TCGA-AG-3898	61	M	NA	IIA	0	1461	0	1461	NA	NA	0	1461	0.196529
TCGA-AG-3901	67	F	NA	IIIB	0	761	0	761	NA	NA	0	761	0.0182114
TCGA-AG-3999	61	F	NA	IIIC	0	853	0	853	NA	NA	1	791	0.275261
TCGA-AG-4001	74	F	NA	IIA	0	1096	0	1096	NA	NA	0	1096	0.0770293
TCGA-AG-4005	64	M	NA	IV	0	427	0	427	NA	NA	0	427	0.425593
TCGA-AG-4007	87	M	NA	IV	0	31	0	31	NA	NA	0	31	0.230626
TCGA-AG-4015	85	F	NA	IIA	0	0	0	0	NA	NA	0	0	0.150302
TCGA-AG-A008	50	F	NA	I	0	424	0	424	0	424	0	424	0.0160604
TCGA-AG-A00H	75	M	NA	IIA	0	790	0	790	NA	NA	1	790	8.13167e-05
TCGA-AG-A01L	58	M	NA	IIIB	0	0	0	0	NA	NA	0	0	0
TCGA-AG-A01N	68	F	NA	IV	0	943	0	943	NA	NA	0	943	0.0762496
TCGA-AG-A01W	67	F	NA	II	0	0	0	0	NA	NA	0	0	0.562775
TCGA-AG-A01Y	49	F	NA	II	0	0	0	0	NA	NA	0	0	0.876766
TCGA-AG-A020	57	F	NA	III	0	31	0	31	NA	NA	0	31	0
TCGA-AG-A023	62	F	NA	IV	1	1581	1	1581	NA	NA	1	822	0.090813
TCGA-AG-A025	62	F	NA	I	0	1520	0	1520	NA	NA	0	1520	0.0667402
TCGA-AG-A026	66	M	NA	II	1	59	1	59	NA	NA	1	59	0.138062
TCGA-AG-A02G	66	M	NA	IV	1	1185	1	1185	NA	NA	1	578	0
TCGA-AG-A032	68	M	NA	IIIB	0	1157	0	1157	NA	NA	1	792	0.0632894
TCGA-AY-4070	50	F	B	IIIC	1	496	1	496	NA	NA	1	186	0.107226
TCGA-AY-4071	63	F	W	I	1	29	0	29	NA	NA	0	29	2.34179e-05
TCGA-AZ-4308	47	F	W	IIIB	0	3324	0	3324	0	3324	0	3324	0
TCGA-AZ-4614	71	F	W	IVA	1	172	1	172	NA	NA	1	172	0.303632
TCGA-AZ-4615	84	M	W	IIIB	0	1002	0	1002	NA	NA	1	688	0
TCGA-AZ-4681	79	F	W	IIA	0	3247	0	3247	0	3247	0	3247	0.0601576
TCGA-AZ-4684	49	M	W	IVA	0	1977	0	1977	NA	NA	1	411	0.0451763
TCGA-CA-5256	54	F	A	IIA	0	379	0	379	0	379	0	379	0.157528
TCGA-CK-4951	79	F	W	IIA	1	2134	0	2134	NA	NA	1	480	0.125425
TCGA-CM-4746	61	M	B	I	0	1126	0	1126	0	1126	0	1126	0
TCGA-CM-4750	34	F	W	IIIA	0	244	0	244	0	244	0	244	0.195706
TCGA-CM-4752	58	M	B	IIA	0	396	0	396	0	396	0	396	0.0470859
TCGA-CM-5341	82	F	W	IIIA	0	884	0	884	0	884	0	884	0.0514897
