# Supplementary material for: The Long Non-Coding RNA FAM222A-AS1 Negatively Modulates MiR-Let-7f to Promote Colorectal Cancer Progression
Source: Front Oncol. 2022 May 12;12:764621. doi: 10.3389/fonc.2022.764621 (PMC9133450; doi:10.3389/fonc.2022.764621)
Supplement: Supplementary file 3 [file Table_2.xlsx]

## Sheet: Sheet1
miRNA ID	Well	Ct		2^-ΔCt		Fold Difference
		222A	CTRL	222A	CTRL	222A /CTRL
let-7a	M01	24.99	26.44	3.00096e-08	1.09842e-08	2.73208
let-7b	M02	24.09	26.34	5.59999e-08	1.17725e-08	4.75683
let-7c	M03	23.28	26.6	9.81797e-08	9.8311e-09	9.98664
let-7d	M04	24.91	26.89	3.17207e-08	8.04088e-09	3.94493
let-7f	M05	23.47	30.63	8.60649e-08	6.01799e-10	143.013
let-7g	M06	24.34	27.1	4.70901e-08	6.95164e-09	6.77396
miR-1	M07	24.47	24.84	4.30324e-08	3.32978e-08	1.29235
miR-101	M08	25.13	24.04	2.72343e-08	5.79748e-08	0.469761
miR-103a	M09	24.68	27.49	3.72031e-08	5.305e-09	7.01285
miR-106a	M10	24.1	26.99	5.56131e-08	7.5024e-09	7.4127
miR-107	M11	25.15	26.8	2.68594e-08	8.55847e-09	3.13834
miR-10a	M12	24.69	24.5	3.69462e-08	4.21468e-08	0.876606
miR-10b	M13	24.37	26.13	4.6121e-08	1.36171e-08	3.38698
miR-122	M14	24.27	26.31	4.94313e-08	1.20199e-08	4.11246
miR-124	M15	24.28	25.35	4.90899e-08	2.33824e-08	2.09943
miR-125a	M16	25.23	26.21	2.54105e-08	1.28826e-08	1.97247
miR-125b	M17	24.24	26.72	5.047e-08	9.04646e-09	5.57897
miR-126	M18	25.53	24.91	2.06397e-08	3.17207e-08	0.650671
miR-128	M19	25.4	25.69	2.25859e-08	1.84731e-08	1.22264
miR-129	M20	24.23	25.53	5.0821e-08	2.06397e-08	2.46229
miR-133a	M21	24.45	26.35	4.36332e-08	1.16912e-08	3.73213
miR-134	M22	24.14	26.66	5.40924e-08	9.43062e-09	5.73582
miR-138	M23	23.13	24.39	1.08937e-07	4.54861e-08	2.39496
miR-140-3p	M24	24.2	26.48	5.18889e-08	1.06838e-08	4.85678
miR-142-3p	M25	24.08	26.99	5.63894e-08	7.5024e-09	7.51618
miR-142-5p	M26	25.69	25.37	1.84731e-08	2.30605e-08	0.80107
miR-143	M27	20.73	24.23	5.74974e-07	5.0821e-08	11.3137
miR-145	M28	25.14	26.35	2.70462e-08	1.16912e-08	2.31338
miR-146a	M29	23.63	26.09	7.70302e-08	1.4e-08	5.50217
miR-146b	M30	24.17	25.2	5.29792e-08	2.59444e-08	2.04202
miR-148a	M31	24.3	27.17	4.8414e-08	6.62239e-09	7.31065
miR-148b	M32	24.34	27.12	4.70901e-08	6.85593e-09	6.86852
miR-150	M33	24.81	26.28	3.39974e-08	1.22725e-08	2.77022
miR-155	M34	26.27	26.92	1.23578e-08	7.8754e-09	1.56917
miR-15a	M35	25.47	24.01	2.15162e-08	5.91929e-08	0.363493
miR-16	M36	24.3	25.89	4.8414e-08	1.60818e-08	3.01049
miR-17	M37	24.11	26.25	5.5229e-08	1.25303e-08	4.40762
miR-181a	M38	24.55	26.7	4.07112e-08	9.17274e-09	4.43828
miR-181b	M39	23.98	26.1	6.04367e-08	1.39033e-08	4.34694
miR-182	M40	25.49	26.14	2.122e-08	1.35231e-08	1.56917
miR-186	M41	24.49	25.74	4.244e-08	1.78438e-08	2.37841
miR-191	M42	23.29	26.66	9.75015e-08	9.43062e-09	10.3388
miR-192	M43	23.57	26.27	8.03014e-08	1.23578e-08	6.49802
miR-196b	M44	23.67	26.08	7.49238e-08	1.40974e-08	5.31474
miR-199a	M45	24.42	26.25	4.455e-08	1.25303e-08	3.55537
miR-199a-3p	M46	24.79	26.32	3.4472e-08	1.19369e-08	2.88786
miR-200c	M47	24.09	25.5	5.59999e-08	2.10734e-08	2.65737
miR-203	M48	24.6	27.53	3.93244e-08	5.15993e-09	7.6211
miR-204	M49	25.61	25.8	1.95264e-08	1.71169e-08	1.14076
miR-205	M50	25.04	25.85	2.89874e-08	1.65339e-08	1.75321
miR-20a	M51	24.31	25.83	4.80796e-08	1.67647e-08	2.86791
miR-20b	M52	24.41	25.71	4.48598e-08	1.82188e-08	2.46229
miR-21	M53	25.25	26.62	2.50607e-08	9.69575e-09	2.58471
miR-211	M54	23.99	24.3	6.00192e-08	4.8414e-08	1.23971
miR-22	M55	25.32	25.86	2.38737e-08	1.64197e-08	1.45397
miR-221	M56	24.2	26.29	5.18889e-08	1.21877e-08	4.25748
miR-222	M57	24.83	26.25	3.35294e-08	1.25303e-08	2.67586
miR-223	M58	23.99	29.17	6.00192e-08	1.6556e-09	36.2523
miR-23a	M59	23.49	26.11	8.488e-08	1.38072e-08	6.1475
miR-23b	M60	23.76	26.68	7.03926e-08	9.30079e-09	7.56846
miR-24	M61	24.64	26.37	3.82491e-08	1.15303e-08	3.31728
miR-25	M62	23.76	27.04	7.03926e-08	7.24684e-09	9.71356
miR-26a	M63	24.87	25.99	3.26125e-08	1.50048e-08	2.17347
miR-27a	M64	24.05	25.91	5.75743e-08	1.58604e-08	3.63008
miR-27b	M65	25.52	26.55	2.07833e-08	1.01778e-08	2.04202
miR-29a	M66	24.39	25.74	4.54861e-08	1.78438e-08	2.54912
miR-29b	M67	25.72	25.2	1.80929e-08	2.59444e-08	0.697372
miR-302a	M68	25.16	24.39	2.66738e-08	4.54861e-08	0.586417
miR-302b	M69	26.93	25.97	7.821e-09	1.52143e-08	0.514057
miR-302c	M70	24.03	25.03	5.8378e-08	2.9189e-08	2
miR-302d	M71	24.2	26.62	5.18889e-08	9.69575e-09	5.35171
miR-30a	M72	25.69	26.03	1.84731e-08	1.45945e-08	1.26576
miR-31	M73	26.04	27.28	1.44937e-08	6.13623e-09	2.36199
miR-320a	M74	23.57	24.41	8.03014e-08	4.48598e-08	1.79005
miR-33	M75	25.93	25.48	1.5642e-08	2.13676e-08	0.732043
miR-330	M76	24.15	26.16	5.37187e-08	1.33369e-08	4.02782
miR-331	M77	26.27	24.77	1.23578e-08	3.49532e-08	0.353553
miR-34a	M78	24.32	26.59	4.77475e-08	9.89948e-09	4.82323
miR-34c	M79	24.95	26.56	3.08533e-08	1.01075e-08	3.05252
miR-375	M80	24.14	26.27	5.40924e-08	1.23578e-08	4.37717
miR-378	M81	26.34	26.09	1.17725e-08	1.4e-08	0.840896
miR-423	M82	24.07	26.22	5.67816e-08	1.27936e-08	4.43828
miR-423-5p	M83	22.54	27.17	1.63977e-07	6.62239e-09	24.761
miR-424	M84	24.44	25.83	4.39366e-08	1.67647e-08	2.62079
miR-503	M85	23.25	25.2	1.00243e-07	2.59444e-08	3.86375
miR-532	M86	24.92	26.61	3.15016e-08	9.76319e-09	3.22657
miR-584	M87	23.3	25.65	9.6828e-08	1.89924e-08	5.09824
miR-7	M88	25.49	26.35	2.122e-08	1.16912e-08	1.81504
miR-9	M89	24.32	26.8	4.77475e-08	8.55847e-09	5.57897
miR-92a	M90	24.12	24.73	5.48475e-08	3.59359e-08	1.52626
miR-93	M91	23.83	26.37	6.70587e-08	1.15303e-08	5.81589
miR-98	M92	24.45	27.83	4.36332e-08	4.19117e-09	10.4107
let-7e	M036	14.58	16.73	4.08303e-05	9.19958e-06	4.43828
let-7i	M037	29.66	22.31	1.17883e-09	1.92318e-07	0.00612956
miR-100	M038	23.45	24.32	8.72663e-08	4.77475e-08	1.82766
miR-105	M039	24.42	25.88	4.455e-08	1.61936e-08	2.75108
miR-106b	M040	22.58	26.38	1.59493e-07	1.14506e-08	13.9288
miR-125a-3p	M041	24.23	27.86	5.0821e-08	4.10492e-09	12.3805
miR-127	M042	23.25	27.26	1.00243e-07	6.22189e-09	16.1113
miR-130a	M043	24.17	28.31	5.29792e-08	3.00497e-09	17.6305
miR-130b	M044	23.51	26.58	8.37114e-08	9.96834e-09	8.39773
miR-132	M045	23.87	26.48	6.5225e-08	1.06838e-08	6.10504
miR-133b	M046	23.59	27.38	7.91958e-08	5.72531e-09	13.8326
miR-135a	M047	23.65	25.73	7.59697e-08	1.79679e-08	4.22807
miR-135b	M048	24.33	25.66	4.74177e-08	1.88612e-08	2.51403
miR-136	M049	24.34	25.49	4.70901e-08	2.122e-08	2.21914
miR-139	M050	24.59	25.53	3.95979e-08	2.06397e-08	1.91853
miR-140	M051	24.57	27.82	4.01507e-08	4.22032e-09	9.51366
miR-141	M052	22.9	26.94	1.27765e-07	7.76698e-09	16.4498
miR-144	M053	24.59	27.42	3.95979e-08	5.56875e-09	7.11074
miR-149	M054	23.96	27.48	6.12804e-08	5.3419e-09	11.4716
miR-151a	M055	24.28	26.59	4.90899e-08	9.89948e-09	4.95883
miR-152	M056	23.8	26.76	6.84678e-08	8.79908e-09	7.78124
miR-153	M057	24.2	28.2	5.18889e-08	3.24305e-09	16
miR-15b	M058	22.42	21.98	1.782e-07	2.41747e-07	0.737135
miR-17-3p	M059	24.12	26.78	5.48475e-08	8.67794e-09	6.32033
miR-181c	M060	24.4	27.57	4.51719e-08	5.01884e-09	9.00047
miR-181d	M061	23.98	25.42	6.04367e-08	2.2275e-08	2.71321
miR-183	M062	23.4	22.63	9.03437e-08	1.5406e-07	0.586417
miR-184	M063	23.44	25.36	8.78733e-08	2.32209e-08	3.78423
miR-185	M064	22.37	22.71	1.84484e-07	1.4575e-07	1.26576
miR-18a	M065	24.47	27.78	4.30324e-08	4.33897e-09	9.91766
miR-18b	M066	24.86	26.43	3.28393e-08	1.10606e-08	2.96905
miR-193a	M067	25.86	27.44	1.64197e-08	5.49208e-09	2.9897
miR-193a-5p	M068	23.58	26.42	7.97467e-08	1.11375e-08	7.1602
miR-193b	M069	23.52	26.89	8.31332e-08	8.04088e-09	10.3388
miR-194	M070	23.95	27.56	6.17066e-08	5.05374e-09	12.2101
miR-195	M071	22.84	22.56	1.33191e-07	1.6172e-07	0.823591
miR-196a	M072	21.79	20.67	2.75776e-07	5.99391e-07	0.460094
miR-197	M073	24.43	25.31	4.42423e-08	2.40398e-08	1.84038
miR-199b	M074	24.37	26.28	4.6121e-08	1.22725e-08	3.75809
miR-19a	M075	24.48	25.45	4.27352e-08	2.18166e-08	1.95884
miR-19b	M076	23.94	25.44	6.21358e-08	2.19683e-08	2.82843
miR-200a	M077	22.94	23.38	1.24272e-07	9.16049e-08	1.3566
miR-200b	M078	21.52	20.72	3.32533e-07	5.78973e-07	0.574349
miR-206	M079	22.4	24.73	1.80687e-07	3.59359e-08	5.02805
miR-210	M080	19.41	19.34	1.43552e-06	1.50688e-06	0.952638
miR-212	M081	22.35	22.53	1.87059e-07	1.65118e-07	1.13288
miR-214	M082	23.65	24.62	7.59697e-08	3.8783e-08	1.95884
miR-215	M083	24.25	25.91	5.01213e-08	1.58604e-08	3.16017
miR-218	M084	24.37	25.47	4.6121e-08	2.15162e-08	2.14355
miR-224	M085	21.88	22.36	2.59098e-07	1.85767e-07	1.39474
miR-26b	M086	22.84	22.68	1.33191e-07	1.48813e-07	0.895025
miR-28	M087	23.57	26.69	8.03014e-08	9.23654e-09	8.69388
miR-296	M088	24.64	24.95	3.82491e-08	3.08533e-08	1.23971
miR-29c	M089	21.69	23.85	2.95569e-07	6.61355e-08	4.46915
miR-30b	M090	24.33	25.47	4.74177e-08	2.15162e-08	2.20381
miR-30c	M091	22.85	24.72	1.32271e-07	3.61858e-08	3.65533
miR-30d	M092	22.99	24.42	1.20038e-07	4.455e-08	2.69447
miR-30e	M093	22.73	25.38	1.43743e-07	2.29012e-08	6.27667
miR-32	M094	23.75	25.17	7.08823e-08	2.64896e-08	2.67586
miR-323	M095	25	28.57	2.98023e-08	2.50942e-09	11.8762
miR-324-5p	M096	23.66	26.43	7.5445e-08	1.10606e-08	6.82108
miR-329	M097	24.47	27.42	4.30324e-08	5.56875e-09	7.72749
miR-335	M098	19.84	20.76	1.06553e-06	5.63141e-07	1.89212
miR-337	M099	24.73	28.86	3.59359e-08	2.05246e-09	17.5087
miR-338	M100	23.85	26.96	6.61355e-08	7.66004e-09	8.63383
miR-339	M101	24.11	27.65	5.5229e-08	4.74811e-09	11.6318
miR-342	M102	19.44	19.83	1.40597e-06	1.07294e-06	1.31039
miR-345	M103	24.81	26.68	3.39974e-08	9.30079e-09	3.65533
miR-34b	M104	25.59	27.72	1.9799e-08	4.52323e-09	4.37717
miR-365	M105	23.86	24.42	6.56787e-08	4.455e-08	1.47427
miR-376a	M106	22.61	22.72	1.56211e-07	1.44743e-07	1.07923
miR-382	M107	21.81	22.77	2.71979e-07	1.39813e-07	1.94531
miR-383	M108	22.89	26.82	1.28654e-07	8.44064e-09	15.2422
miR-425	M109	23.69	24.87	7.38923e-08	3.26125e-08	2.26577
miR-429	M110	22.94	24.95	1.24272e-07	3.08533e-08	4.02782
miR-432	M111	21.99	24.71	2.40077e-07	3.64375e-08	6.58873
miR-451a	M112	23.56	26.39	8.08599e-08	1.13715e-08	7.11074
miR-452	M113	23.88	26.5	6.47744e-08	1.05367e-08	6.1475
miR-455	M114	25.59	27.71	1.9799e-08	4.55469e-09	4.34694
miR-455-3p	M115	23.35	25.36	9.35297e-08	2.32209e-08	4.02782
miR-483	M116	22.54	22.28	1.63977e-07	1.96359e-07	0.835088
miR-483-5p	M117	24.41	23.38	4.48598e-08	9.16049e-08	0.48971
miR-486	M118	24.78	25.85	3.47118e-08	1.65339e-08	2.09943
miR-494	M119	20.73	21.83	5.74974e-07	2.68235e-07	2.14355
miR-495	M120	22.51	24.59	1.67423e-07	3.95979e-08	4.22807
miR-497	M121	22.84	25.9	1.33191e-07	1.59707e-08	8.33973
miR-652	M122	23.92	25.92	6.30032e-08	1.57508e-08	4
miR-708	M123	21.8	23.82	2.73871e-07	6.75251e-08	4.05584
miR-92b	M124	20.57	24.5	6.42411e-07	4.21468e-08	15.2422
miR-96	M125	22.83	22.36	1.34117e-07	1.85767e-07	0.721965
miR-99a	M126	21.06	22.6	4.57413e-07	1.57298e-07	2.90795
miR-99b	M127	22.44	22.67	1.75747e-07	1.49848e-07	1.17283
U6	U6	23.85	23.63	6.61355e-08	7.70302e-08	0.858565
水	水	27.91	27.77	3.96509e-09	4.36915e-09	0.907519
HK	HK	19.77	19.48	1.1185e-06	1.36753e-06	0.817902
备注：HK，外加内参
