# Supplementary material for: The Long Non-Coding RNA FAM222A-AS1 Negatively Modulates MiR-Let-7f to Promote Colorectal Cancer Progression
Source: Front Oncol. 2022 May 12;12:764621. doi: 10.3389/fonc.2022.764621 (PMC9133450; doi:10.3389/fonc.2022.764621)
Supplement: Supplementary file 4 [file Table_3.xlsx]

## Sheet: 20190605smm
Experiment: 20190605smm Selected Filter: SYBR Green I / HRM Dye (465-510)
Include	Color	Pos	Name	Cp	Concentration	Standard	Status
TRUE	255	A5	Sample 5	19.72		0
TRUE	255	A6	Sample 6	19.73		0
TRUE	255	A7	Sample 7	33.56		0
TRUE	255	A8	Sample 8	33.02		0
TRUE	255	B5	Sample 17	21.57		0
TRUE	255	B6	Sample 18	20.91		0
TRUE	255	B7	Sample 19	32.02		0
TRUE	255	B8	Sample 20	31.78		0
TRUE	255	C5	Sample 29	13.88		0
TRUE	255	C6	Sample 30	13.9		0
TRUE	255	C7	Sample 31	27.88		0
TRUE	255	C8	Sample 32	28.23		0
TRUE	255	D5	Sample 41	15.89		0
TRUE	255	D6	Sample 42	16		0
TRUE	255	D7	Sample 43	27.15		0
TRUE	255	D8	Sample 44	27.51		0
TRUE	255	E5	Sample 53	16.73		0
TRUE	255	E6	Sample 54	16.5		0
TRUE	255	E7	Sample 55	27.56		0
TRUE	255	E8	Sample 56	27.58		0
TRUE	255	F5	Sample 65	15.12		0
TRUE	255	F6	Sample 66	15.24		0
TRUE	255	F7	Sample 67	25.65		0
TRUE	255	F8	Sample 68	25.44		0
TRUE	255	G5	Sample 77	15.86		0
TRUE	255	G6	Sample 78	16.05		0
TRUE	255	G7	Sample 79	28.43		0
TRUE	255	G8	Sample 80	28.29		0
TRUE	255	H5	Sample 89	16.63		0
TRUE	255	H6	Sample 90	16.11		0
TRUE	255	H7	Sample 91	28.3		0
TRUE	255	H8	Sample 92	28.82		0

## Sheet: Sheet1
Pos			Cp
A5	FHC	β-actin	19.72
A6	FHC	β-actin	19.73
B5	RKO	β-actin	21.57
B6	RKO	β-actin	20.91
C5	HT29	β-actin	13.88
C6	HT29	β-actin	13.9
D5	HCT116	β-actin	15.89
D6	HCT116	β-actin	16
E5	SW480	β-actin	16.73
E6	SW480	β-actin	16.5
F5	CW-2	β-actin	15.12
F6	CW-2	β-actin	15.24
G5	Caco2	β-actin	15.86
G6	Caco2	β-actin	16.05
H5	SW620	β-actin	16.63
H6	SW620	β-actin	16.11
A7	FHC	222A	33.56	13.835	0.27	0.82932				FHC	0.82932		FHC	0.82932	FHC
A8	FHC	222A	33.02	13.295	-0.27	1.20581				FHC	1.20581		FHC	1.20581
B7	RKO	222A	32.02	10.78	-2.785	6.89237				RKO	6.89237		HT29	0.744839	HT29
B8	RKO	222A	31.78	10.54	-3.025	8.13984				RKO	8.13984		HT29	0.584389
C7	HT29	222A	27.88	13.99	0.425	0.744839				HT29	0.744839		Caco2	2.12874	Caco2
C8	HT29	222A	28.23	14.34	0.775	0.584389				HT29	0.584389		Caco2	2.34567
D7	HCT116	222A	27.15	11.205	-2.36	5.1337				HCT116	5.1337		SW620	3.10588	SW620
D8	HCT116	222A	27.51	11.565	-2	4				HCT116	4		SW620	2.16595
E7	SW480	222A	27.56	10.945	-2.62	6.1475				SW480	6.1475		HCT116	5.1337	HCT116
E8	SW480	222A	27.58	10.965	-2.6	6.06287				SW480	6.06287		HCT116	4
F7	CW-2	222A	25.65	10.47	-3.095	8.54452				CW-2	8.54452		SW480	6.1475	SW480
F8	CW-2	222A	25.44	10.26	-3.305	9.88335				CW-2	9.88335		SW480	6.06287
G7	Caco2	222A	28.43	12.475	-1.09	2.12874				Caco2	2.12874		RKO	6.89237	RKO
G8	Caco2	222A	28.29	12.335	-1.23	2.34567				Caco2	2.34567		RKO	8.13984
H7	SW620	222A	28.3	11.93	-1.635	3.10588				SW620	3.10588		CW-2	8.54452
H8	SW620	222A	28.82	12.45	-1.115	2.16595				SW620	2.16595		CW-2	9.88335
