# Supplementary material for: The Long Non-Coding RNA FAM222A-AS1 Negatively Modulates MiR-Let-7f to Promote Colorectal Cancer Progression
Source: Front Oncol. 2022 May 12;12:764621. doi: 10.3389/fonc.2022.764621 (PMC9133450; doi:10.3389/fonc.2022.764621)
Supplement: Supplementary file 5 [file Table_4.xlsx]

## Sheet: 20191011smm
Experiment: 20191011smm Selected Filter: SYBR Green I / HRM Dye (465-510)
Include	Color	Pos	Name	Cp	Concentration	Standard	Status
TRUE	255	A4	Sample 4	12.22		0
TRUE	255	A5	Sample 5	12.29		0
TRUE	255	A6	Sample 6	20.19		0
TRUE	255	A7	Sample 7	20.18		0
TRUE	255	A8	Sample 8	11.93		0
TRUE	255	A9	Sample 9	11.85		0
TRUE	255	B4	Sample 16	11.82		0
TRUE	255	B5	Sample 17	11.79		0
TRUE	255	B6	Sample 18	12.59		0
TRUE	255	B7	Sample 19	12.51		0
TRUE	255	B8	Sample 20	12.12		0
TRUE	255	B9	Sample 21	12.05		0
TRUE	255	C4	Sample 28	12.17		0
TRUE	255	C5	Sample 29	12.11		0
TRUE	255	C6	Sample 30	19.51		0
TRUE	255	C7	Sample 31	19.49		0
TRUE	255	C8	Sample 32	11.87		0
TRUE	255	C9	Sample 33	11.85		0
TRUE	255	D4	Sample 40	12.05		0
TRUE	255	D5	Sample 41	12.05		0
TRUE	255	D6	Sample 42	13.16		0
TRUE	255	D7	Sample 43	13.23		0
TRUE	255	D8	Sample 44	11.77		0
TRUE	255	D9	Sample 45	11.75		0
TRUE	255	E4	Sample 52	12.67		0
TRUE	255	E5	Sample 53	12.67		0
TRUE	255	E6	Sample 54	24.47		0
TRUE	255	E7	Sample 55	24.47		0
TRUE	255	E8	Sample 56	25.16		0
TRUE	255	E9	Sample 57	25.17		0
TRUE	255	F4	Sample 64	13.24		0
TRUE	255	F5	Sample 65	13.15		0
TRUE	255	F6	Sample 66	27.23		0
TRUE	255	F7	Sample 67	27.19		0
TRUE	255	F8	Sample 68	29.11		0
TRUE	255	F9	Sample 69	28.89		0
TRUE	65280	G4	Sample 76			0
TRUE	65280	G5	Sample 77			0
TRUE	65280	G6	Sample 78			0
TRUE	65280	G7	Sample 79			0
TRUE	255	G8	Sample 80	28.18		0
TRUE	255	G9	Sample 81	28.46		0
TRUE	65280	H4	Sample 88			0
TRUE	65280	H5	Sample 89			0
TRUE	65280	H6	Sample 90			0
TRUE	65280	H7	Sample 91			0
TRUE	255	H8	Sample 92	25.18		0
TRUE	255	H9	Sample 93	25.18		0

## Sheet: Sheet1
Pos				Cp
A4	Caco2-p20-22A	-Dox	β-actin	12.22
A5	Caco2-p20-22A	-Dox	β-actin	12.29
B4	Caco2-p20-22A	‘+Dox	β-actin	11.82
B5	Caco2-p20-22A	‘+Dox	β-actin	11.79
C4	HT29-p20-22A	-Dox	β-actin	12.17
C5	HT29-p20-22A	-Dox	β-actin	12.11
D4	HT29-p20-22A	‘+Dox	β-actin	12.05
D5	HT29-p20-22A	‘+Dox	β-actin	12.05
E4	HCT116-2-1	-Dox	β-actin	12.67
E5	HCT116-2-1	-Dox	β-actin	12.67
F4	HCT116-2-1	‘+Dox	β-actin	13.24
F5	HCT116-2-1	‘+Dox	β-actin	13.15
A8	SW480	NC	β-actin	11.93
A9	SW480	NC	β-actin	11.85
B8	SW480	siRNA-1	β-actin	12.12
B9	SW480	siRNA-1	β-actin	12.05
C8	SW480	siRNA-2	β-actin	11.87
C9	SW480	siRNA-2	β-actin	11.85
D8	SW480	siRNA-3	β-actin	11.77
D9	SW480	siRNA-3	β-actin	11.75
A6	Caco2-p20-22A	-Dox	FAM222A-AS1	20.19	7.935	0.005	0.99654	WB实验前qPCR验证
A7	Caco2-p20-22A	-Dox	FAM222A-AS1	20.18	7.925	-0.005	1.00347
B6	Caco2-p20-22A	‘+Dox	FAM222A-AS1	12.59	0.785	-7.145	141.534
B7	Caco2-p20-22A	‘+Dox	FAM222A-AS1	12.51	0.705	-7.225	149.603
C6	HT29-p20-22A	-Dox	FAM222A-AS1	19.51	7.37	0.01	0.993092
C7	HT29-p20-22A	-Dox	FAM222A-AS1	19.49	7.35	-0.01	1.00696
D6	HT29-p20-22A	‘+Dox	FAM222A-AS1	13.16	1.11	-6.25	76.1093
D7	HT29-p20-22A	‘+Dox	FAM222A-AS1	13.23	1.18	-6.18	72.5046
E6	HCT116-2-1	-Dox	FAM222A-AS1	24.47	11.8	0	1	HCT116-shRNA1-qPCR验证
E7	HCT116-2-1	-Dox	FAM222A-AS1	24.47	11.8	0	1	Figure1f
F6	HCT116-2-1	‘+Dox	FAM222A-AS1	27.23	14.035	2.235	0.212421
F7	HCT116-2-1	‘+Dox	FAM222A-AS1	27.19	13.995	2.195	0.218393
E8	SW480	NC	FAM222A-AS1	25.16	13.27	-0.005	1.00347	SW480-siRNA-qPCR验证
E9	SW480	NC	FAM222A-AS1	25.17	13.28	0.005	0.99654	Figure2b
F8	SW480	siRNA-1	FAM222A-AS1	29.11	17.025	3.75	0.0743254
F9	SW480	siRNA-1	FAM222A-AS1	28.89	16.805	3.53	0.0865693
G8	SW480	siRNA-2	FAM222A-AS1	28.18	16.32	3.045	0.121161
G9	SW480	siRNA-2	FAM222A-AS1	28.46	16.6	3.325	0.0997873
H8	SW480	siRNA-3	FAM222A-AS1	25.18	13.42	0.145	0.904379
H9	SW480	siRNA-3	FAM222A-AS1	25.18	13.42	0.145	0.904379
