# Supplementary material for: The Long Non-Coding RNA FAM222A-AS1 Negatively Modulates MiR-Let-7f to Promote Colorectal Cancer Progression
Source: Front Oncol. 2022 May 12;12:764621. doi: 10.3389/fonc.2022.764621 (PMC9133450; doi:10.3389/fonc.2022.764621)
Supplement: Supplementary file 6 [file Table_5.xlsx]

## Sheet: 20190917smm
Experiment: 20190917smm Selected Filter: SYBR Green I / HRM Dye (465-510)
Include	Color	Pos	Name	Cp	Concentration	Standard	Status
TRUE	255	A5	Sample 5	13.75		0
TRUE	255	A6	Sample 6	13.86		0
TRUE	255	A7	Sample 7	23.6		0
TRUE	255	A8	Sample 8	23.61		0
TRUE	255	B5	Sample 17	13.96		0
TRUE	255	B6	Sample 18	13.99		0
TRUE	255	B7	Sample 19	27.82		0
TRUE	255	B8	Sample 20	28.13		0
TRUE	255	C5	Sample 29	14.2		0
TRUE	255	C6	Sample 30	14.24		0
TRUE	255	C7	Sample 31	24.56		0
TRUE	255	C8	Sample 32	24.46		0
TRUE	255	D5	Sample 41	13.83		0
TRUE	255	D6	Sample 42	13.85		0
TRUE	255	D7	Sample 43	25.82		0
TRUE	255	D8	Sample 44	25.81		0

## Sheet: Sheet1
Pos			Cp
A5	HCT116	β-actin-22A-NC	13.75
A6	HCT116	β-actin-22A-NC	13.86
B5	HCT116	β-actin-22A-siRNA1	13.96
B6	HCT116	β-actin-22A-siRNA1	13.99
C5	HCT116	β-actin-22A-NC	14.2
C6	HCT116	β-actin-22A-NC	14.24
D5	HCT116	β-actin-22A-siRNA2	13.83
D6	HCT116	β-actin-22A-siRNA2	13.85
A7	HCT116	22A-NC	23.6	9.795	-0.005	1.00347		HCT116	22A-NC	1.00347
A8	HCT116	22A-NC	23.61	9.805	0.005	0.99654		HCT116	22A-NC	0.99654
B7	HCT116	22A-siRNA1	27.82	13.845	4.045	0.0605806		HCT116	22A-siRNA1	0.0605806
B8	HCT116	22A-siRNA1	28.13	14.155	4.355	0.0488669		HCT116	22A-siRNA1	0.0488669
C7	HCT116	22A-NC	24.56	10.34	0.05	0.965936		HCT116	22A-siRNA2	0.309927
C8	HCT116	22A-NC	24.46	10.24	-0.05	1.03526		HCT116	22A-siRNA2	0.312083
D7	HCT116	22A-siRNA2	25.82	11.98	1.69	0.309927
D8	HCT116	22A-siRNA2	25.81	11.97	1.68	0.312083
