# Supplementary material for: The Long Non-Coding RNA FAM222A-AS1 Negatively Modulates MiR-Let-7f to Promote Colorectal Cancer Progression
Source: Front Oncol. 2022 May 12;12:764621. doi: 10.3389/fonc.2022.764621 (PMC9133450; doi:10.3389/fonc.2022.764621)
Supplement: Supplementary file 7 [file Table_6.xlsx]

## Sheet: Sheet1
	NC			Dox					HCT116-2-1
0h	0.185	0.164	0.167	0.18	0.184	0.181
24h	0.323	0.326	0.327	0.311	0.299	0.301
48h	0.437	0.427	0.511	0.356	0.364	0.393
72h	0.726	0.966	0.694	0.495	0.512	0.448
96h	0.983	0.911	0.975	0.522	0.539	0.532
120h	1.616	1.652	1.724	0.822	0.828	0.779
