# Supplementary material for: The Long Non-Coding RNA FAM222A-AS1 Negatively Modulates MiR-Let-7f to Promote Colorectal Cancer Progression
Source: Front Oncol. 2022 May 12;12:764621. doi: 10.3389/fonc.2022.764621 (PMC9133450; doi:10.3389/fonc.2022.764621)
Supplement: Supplementary file 8 [file Table_7.xlsx]

## Sheet: 20190908smm-2
Experiment: 20190908smm-1 Selected Filter: SYBR Green I / HRM Dye (465-510)
Include	Color	Pos	Name	Cp	Concentration	Standard	Status
TRUE	65280	A1	Sample 1			0
TRUE	255	A2	Sample 2	12.73		0
TRUE	255	A3	Sample 3	20.8		0
TRUE	255	A4	Sample 4	20.87		0
TRUE	255	A5	Sample 5	12.15		0
TRUE	255	A6	Sample 6	12.15		0
TRUE	255	A7	Sample 7	18.59		0
TRUE	255	A8	Sample 8	18.68		0
TRUE	255	C1	Sample 25	13.13		0
TRUE	255	C2	Sample 26	13.11		0
TRUE	255	C3	Sample 27	13.33		0
TRUE	255	C4	Sample 28	13.34		0
TRUE	255	C5	Sample 29	13.27		0
TRUE	255	C6	Sample 30	13.22		0
TRUE	255	C7	Sample 31	12		0
TRUE	255	C8	Sample 32	11.99		0
TRUE	255	C9	Sample 33	12.54		0

## Sheet: Sheet1
Pos				Cp
A1	Caco2	’-Dox	β-actin
A2	Caco2	’-Dox	β-actin	12.73
C1	Caco2	+Dox-5ug/ml	β-actin	13.13
C2	Caco2	+Dox-5ug/ml	β-actin	13.11
A3	Caco2	’-Dox	FAM222A-AS1	20.8	8.07	-0.035	1.02456
A4	Caco2	’-Dox	FAM222A-AS1	20.87	8.14	0.035	0.976032
C3	Caco2	+Dox-5ug/ml	FAM222A-AS1	13.33	0.21	-7.895	238.03
C4	Caco2	+Dox-5ug/ml	FAM222A-AS1	13.34	0.22	-7.885	236.386
A5	HT29	’-Dox	β-actin	12.15
A6	HT29	’-Dox	β-actin	12.15
C5	HT29	+Dox-5ug/ml	β-actin	13.27
C6	HT29	+Dox-5ug/ml	β-actin	13.22
A7	HT29	’-Dox	FAM222A-AS1	18.59	6.44	-0.045	1.03168
A8	HT29	’-Dox	FAM222A-AS1	18.68	6.53	0.045	0.96929
C7	HT29	+Dox-5ug/ml	FAM222A-AS1	12	-1.245	-7.73	212.306
C8	HT29	+Dox-5ug/ml	FAM222A-AS1	11.99	-1.255	-7.74	213.783
