# Supplementary material for: The Long Non-Coding RNA FAM222A-AS1 Negatively Modulates MiR-Let-7f to Promote Colorectal Cancer Progression
Source: Front Oncol. 2022 May 12;12:764621. doi: 10.3389/fonc.2022.764621 (PMC9133450; doi:10.3389/fonc.2022.764621)
Supplement: Supplementary file 9 [file Table_8.xlsx]

## Sheet: Table S8
Table S8: The list of dysregulated lncRNAs in COAD
Ensembl_ID	Parametric p-value	FDR	COAD_N	COAD_T	Fold-change T/N
ENSG00000272225	8.35e-05	0.000462	< 1e-07	< 1e-07	> 1e-07
ENSG00000250765	0.0001091	0.000579	< 1e-07	< 1e-07	> 1e-07
ENSG00000255071	0.010172	0.028	< 1e-07	< 1e-07	> 1e-07
ENSG00000266040	0.0160021	0.0407	< 1e-07	< 1e-07	> 1e-07
ENSG00000257671	< 1e-07	< 1e-07	< 1e-07	0.065	> 1e-07
ENSG00000250740	1.6e-06	1.35e-05	< 1e-07	0.019	> 1e-07
ENSG00000229970	< 1e-07	< 1e-07	< 1e-07	0.011	> 1e-07
ENSG00000242082	0.0006784	0.00282	< 1e-07	0.0083	> 1e-07
ENSG00000236841	2e-06	1.65e-05	< 1e-07	0.0067	> 1e-07
ENSG00000250033	4.5e-06	3.41e-05	< 1e-07	0.0008	> 1e-07
ENSG00000230753	0.0025316	0.00873	< 1e-07	2.5e-06	5000000
ENSG00000262074	5e-07	4.65e-06	< 1e-07	0.00044	3.44828e+06
ENSG00000225555	0.0016765	0.00614	< 1e-07	2.9e-06	3.44828e+06
ENSG00000256943	< 1e-07	< 1e-07	< 1e-07	0.034	2500000
ENSG00000240685	0.0101424	0.028	< 1e-07	0.0057	1000000
ENSG00000228703	< 1e-07	< 1e-07	1.2e-07	0.07	588235
ENSG00000259206	0.0062352	0.0187	< 1e-07	0.00019	153846
ENSG00000235852	0.0004949	0.00212	1.4e-07	0.016	109890
ENSG00000231646	1.6e-06	1.35e-05	4.6e-07	0.038	83333.3
ENSG00000232021	6e-07	5.55e-06	1.2e-06	0.087	76923.1
ENSG00000253405	0.0142943	0.0371	< 1e-07	0.0015	71428.6
ENSG00000234477	2e-07	2.02e-06	8.6e-07	0.039	45454.5
ENSG00000265185	2.7e-06	2.15e-05	5.7e-07	0.025	43478.3
ENSG00000236256	5.5e-06	4.07e-05	2.5e-06	0.064	25641
ENSG00000259627	1.16e-05	8e-05	< 1e-07	3.8e-06	25000
ENSG00000235493	1.89e-05	0.000123	4.4e-06	0.065	14705.9
ENSG00000267696	0.0117266	0.0314	3.2e-06	0.022	6666.67
ENSG00000255301	3e-07	2.9e-06	2.2e-06	0.012	5263.16
ENSG00000239791	0.0002592	0.00122	1.5e-06	0.0057	3703.7
ENSG00000204791	0.0175723	0.0438	9.5e-07	0.0032	3333.33
ENSG00000237836	0.0081211	0.0232	2.4e-06	0.0077	3225.81
ENSG00000213468	0.0163356	0.0414	1.1e-05	0.032	2941.18
ENSG00000225666	0.0171982	0.0431	1.7e-05	0.038	2222.22
ENSG00000214837	0.0118444	0.0317	9.9e-06	0.022	2222.22
ENSG00000214770	1e-07	1.05e-06	4.8e-05	0.093	1960.78
ENSG00000230955	0.0136002	0.0355	< 1e-07	< 1e-07	1538.46
ENSG00000255114	0.0014992	0.00558	< 1e-07	2e-05	1492.54
ENSG00000263986	0.0157655	0.0402	< 1e-07	< 1e-07	1000
ENSG00000235726	2.89e-05	0.000181	6.2e-05	0.061	1000
ENSG00000258644	0.016187	0.0411	< 1e-07	2.9e-07	909.091
ENSG00000267416	0.0102587	0.0282	3.8e-05	0.031	833.333
ENSG00000241624	0.0058446	0.0178	< 1e-07	3.8e-05	833.333
ENSG00000229647	0.0006879	0.00285	5e-05	0.032	666.667
ENSG00000241481	0.0073008	0.0213	3.5e-05	0.021	625
ENSG00000259607	0.008479	0.024	< 1e-07	5.5e-06	555.556
ENSG00000257264	0.0161817	0.0411	< 1e-07	8.5e-06	500
ENSG00000261312	0.0015151	0.00564	1.2e-06	0.00039	312.5
ENSG00000268565	0.010503	0.0286	< 1e-07	1.3e-06	238.095
ENSG00000259298	0.0002661	0.00125	0.00055	0.12	222.222
ENSG00000230368	0.0060318	0.0182	0.00011	0.022	188.679
ENSG00000259661	5.12e-05	0.000298	5e-05	0.0093	185.185
ENSG00000214039	< 1e-07	< 1e-07	0.0076	1.38	181.818
ENSG00000253143	0.0003289	0.0015	0.00052	0.092	178.571
ENSG00000177699	0.0050763	0.0159	0.00016	0.027	172.414
ENSG00000219410	0.0009725	0.00389	0.00037	0.061	163.934
ENSG00000271853	0.0030401	0.0102	0.00045	0.073	161.29
ENSG00000251259	0.0001321	0.000685	0.0014	0.18	126.582
ENSG00000258210	0.0027654	0.00941	0.0012	0.14	119.048
ENSG00000271754	0.0001408	0.000721	0.0045	0.49	107.527
ENSG00000259780	0.0077846	0.0224	3.4e-05	0.0037	107.527
ENSG00000254551	1.58e-05	0.000104	0.00081	0.067	83.3333
ENSG00000262086	0.0001377	0.00071	0.00035	0.029	83.3333
ENSG00000232586	< 1e-07	< 1e-07	0.0047	0.37	76.9231
ENSG00000215866	0.0058847	0.0179	0.0038	0.27	71.4286
ENSG00000261584	0.0014302	0.00537	0.0018	0.13	71.4286
ENSG00000259426	1.67e-05	0.000109	0.0024	0.13	58.8235
ENSG00000230316	1.4e-05	9.34e-05	0.012	0.65	52.6316
ENSG00000258891	0.0189749	0.0465	0.0011	0.054	50
ENSG00000267436	0.0006171	0.00259	1.6e-05	0.00082	50
ENSG00000259006	4e-07	3.8e-06	0.0013	0.055	43.4783
ENSG00000243629	0.0003255	0.00149	0.0012	0.052	43.4783
ENSG00000254665	0.019484	0.0475	1.1e-05	0.00042	38.4615
ENSG00000259485	< 1e-07	< 1e-07	0.042	1.54	37.037
ENSG00000269751	< 1e-07	< 1e-07	0.0069	0.24	34.4828
ENSG00000206195	1.6e-06	1.35e-05	0.015	0.47	31.25
ENSG00000249550	4.77e-05	0.000281	0.011	0.32	30.303
ENSG00000228742	< 1e-07	< 1e-07	0.0094	0.27	29.4118
ENSG00000258749	0.0014051	0.00528	5.6e-05	0.0016	28.5714
ENSG00000259774	0.0015875	0.00586	0.0025	0.071	27.7778
ENSG00000245694	< 1e-07	< 1e-07	0.11	3.05	27.027
ENSG00000229404	< 1e-07	< 1e-07	0.014	0.38	26.3158
ENSG00000261327	7e-07	6.36e-06	0.011	0.29	26.3158
ENSG00000236081	< 1e-07	< 1e-07	0.23	5.76	24.3902
ENSG00000265254	0.0013508	0.00513	0.0019	0.043	22.7273
ENSG00000247844	< 1e-07	< 1e-07	0.13	2.81	22.2222
ENSG00000269423	< 1e-07	< 1e-07	0.026	0.56	21.7391
ENSG00000258232	3.61e-05	0.00022	0.06	1.2	20
ENSG00000224099	0.0002233	0.00108	0.02	0.38	18.8679
ENSG00000237686	< 1e-07	< 1e-07	0.034	0.6	17.5439
ENSG00000235261	0.001303	0.00499	0.0038	0.066	17.2414
ENSG00000228705	< 1e-07	< 1e-07	0.036	0.62	16.9492
ENSG00000230061	< 1e-07	< 1e-07	0.11	1.7	15.1515
ENSG00000231172	0.0017277	0.0063	0.014	0.21	14.7059
ENSG00000233532	0.0002225	0.00108	0.042	0.61	14.4928
ENSG00000257913	< 1e-07	< 1e-07	0.037	0.49	13.1579
ENSG00000226476	< 1e-07	< 1e-07	0.026	0.34	12.987
ENSG00000251026	0.0006686	0.00278	0.033	0.41	12.3457
ENSG00000229950	< 1e-07	< 1e-07	0.02	0.25	12.3457
ENSG00000267607	0.0005358	0.00228	0.0055	0.067	12.1951
ENSG00000227280	0.0133935	0.0351	0.0076	0.092	12.0482
ENSG00000253174	0.0072001	0.0211	0.0043	0.051	11.9048
ENSG00000266872	0.0032837	0.011	0.013	0.16	11.7647
ENSG00000225187	0.0073783	0.0215	0.011	0.13	11.4943
ENSG00000253929	0.0019613	0.00694	0.059	0.66	11.3636
ENSG00000224167	< 1e-07	< 1e-07	0.13	1.43	11.236
ENSG00000253392	0.0006168	0.00259	0.011	0.12	11.236
ENSG00000260899	8.41e-05	0.000464	0.051	0.56	10.8696
ENSG00000237978	< 1e-07	< 1e-07	0.042	0.4	10
ENSG00000227619	< 1e-07	< 1e-07	0.034	0.33	10
ENSG00000232807	0.0010358	0.00409	0.022	0.22	10
ENSG00000259439	7.9e-06	5.69e-05	0.02	0.2	10
ENSG00000260328	< 1e-07	< 1e-07	0.0082	0.082	10
ENSG00000214049	< 1e-07	< 1e-07	0.3	2.87	9.09091
ENSG00000230838	4.03e-05	0.000241	0.034	0.3	9.09091
ENSG00000262188	< 1e-07	< 1e-07	0.13	1.12	8.33333
ENSG00000258919	< 1e-07	< 1e-07	0.051	0.44	8.33333
ENSG00000268621	0.0157558	0.0402	0.036	0.3	8.33333
ENSG00000203499	< 1e-07	< 1e-07	0.92	6.92	7.69231
ENSG00000253414	< 1e-07	< 1e-07	0.24	1.93	7.69231
ENSG00000255026	< 1e-07	< 1e-07	0.24	1.82	7.69231
ENSG00000255650	< 1e-07	< 1e-07	0.058	0.45	7.69231		FAM222A-AS1
ENSG00000233542	5e-07	4.65e-06	0.0099	0.075	7.69231
ENSG00000249859	< 1e-07	< 1e-07	1.09	7.59	7.14286
ENSG00000265688	< 1e-07	< 1e-07	0.29	2.13	7.14286
ENSG00000261771	< 1e-07	< 1e-07	0.055	0.39	7.14286
ENSG00000262772	< 1e-07	< 1e-07	0.021	0.15	7.14286
ENSG00000260604	1.7e-06	1.43e-05	0.0063	0.044	7.14286
ENSG00000232803	< 1e-07	< 1e-07	0.46	3.03	6.66667
ENSG00000253161	< 1e-07	< 1e-07	0.086	0.57	6.66667
ENSG00000259225	0.0003584	0.0016	0.026	0.17	6.66667
ENSG00000231764	1.39e-05	9.29e-05	0.017	0.11	6.66667
ENSG00000248329	3e-07	2.9e-06	0.014	0.088	6.66667
ENSG00000270172	< 1e-07	< 1e-07	0.23	1.47	6.25
ENSG00000246228	< 1e-07	< 1e-07	0.073	0.47	6.25
ENSG00000254166	0.0003366	0.00153	0.073	0.45	6.25
ENSG00000225680	< 1e-07	< 1e-07	0.042	0.26	6.25
ENSG00000235884	9.2e-06	6.55e-05	0.035	0.22	6.25
ENSG00000213981	5.79e-05	0.000332	0.021	0.13	6.25
ENSG00000261373	< 1e-07	< 1e-07	0.87	4.99	5.88235
ENSG00000232445	< 1e-07	< 1e-07	0.48	2.87	5.88235
ENSG00000272502	< 1e-07	< 1e-07	0.47	2.7	5.88235
ENSG00000260465	0.0004748	0.00204	0.082	0.48	5.88235
ENSG00000250337	0.003298	0.011	0.033	0.2	5.88235
ENSG00000259264	0.0017289	0.0063	0.021	0.13	5.88235
ENSG00000261863	0.0036026	0.0118	0.019	0.11	5.88235
ENSG00000231252	< 1e-07	< 1e-07	0.014	0.082	5.88235
ENSG00000253616	< 1e-07	< 1e-07	0.05	0.28	5.55556
ENSG00000232023	0.0002379	0.00114	0.041	0.22	5.55556
ENSG00000253844	5e-07	4.65e-06	0.035	0.19	5.55556
ENSG00000261925	0.0007583	0.0031	0.024	0.13	5.55556
ENSG00000259083	0.0019547	0.00693	0.022	0.12	5.55556
ENSG00000214353	< 1e-07	< 1e-07	0.018	0.097	5.55556
ENSG00000247381	0.0012383	0.00477	0.016	0.087	5.55556
ENSG00000254973	< 1e-07	< 1e-07	0.015	0.084	5.55556
ENSG00000225210	1.9e-06	1.58e-05	0.21	1.13	5.26316
ENSG00000267530	< 1e-07	< 1e-07	0.061	0.32	5.26316
ENSG00000206176	0.0087631	0.0247	0.048	0.25	5.26316
ENSG00000233017	0.0051201	0.016	0.034	0.18	5.26316
ENSG00000257663	0.0018714	0.00669	0.031	0.17	5.26316
ENSG00000237643	0.005812	0.0178	0.5	2.5	5
ENSG00000244306	< 1e-07	< 1e-07	0.27	1.37	5
ENSG00000260877	2e-06	1.65e-05	0.054	0.28	5
ENSG00000262585	< 1e-07	< 1e-07	0.024	0.12	5
ENSG00000203635	0.0018651	0.00667	0.016	0.078	5
ENSG00000269410	0.0075445	0.0219	0.0018	0.0092	5
ENSG00000034063	< 1e-07	< 1e-07	1.56	7.27	4.7619
ENSG00000234753	< 1e-07	< 1e-07	0.45	2.2	4.7619
ENSG00000215417	< 1e-07	< 1e-07	0.2	0.99	4.7619
ENSG00000254211	0.0010184	0.00403	0.062	0.29	4.7619
ENSG00000263276	0.0002632	0.00124	0.031	0.15	4.7619
ENSG00000235669	0.0001288	0.000671	0.029	0.14	4.7619
ENSG00000263934	2e-07	2.02e-06	2.92	13.13	4.54545
ENSG00000224945	< 1e-07	< 1e-07	0.13	0.58	4.54545
ENSG00000223749	< 1e-07	< 1e-07	0.1	0.46	4.54545
ENSG00000257883	9.43e-05	0.000512	0.034	0.15	4.54545
ENSG00000203446	1.15e-05	7.95e-05	0.013	0.059	4.54545
ENSG00000267288	< 1e-07	< 1e-07	0.091	0.4	4.34783
ENSG00000233845	0.0009993	0.00398	0.034	0.15	4.34783
ENSG00000261008	0.0005615	0.00238	0.018	0.079	4.34783
ENSG00000130600	7.93e-05	0.00044	7.24	30.39	4.16667
ENSG00000172965	< 1e-07	< 1e-07	4.55	18.56	4.16667
ENSG00000244300	2.2e-06	1.8e-05	0.23	0.92	4.16667
ENSG00000203688	< 1e-07	< 1e-07	0.1	0.44	4.16667
ENSG00000231826	0.0154223	0.0395	0.089	0.36	4.16667
ENSG00000262768	3.75e-05	0.000227	0.037	0.16	4.16667
ENSG00000236345	2.29e-05	0.000145	0.037	0.15	4.16667
ENSG00000242147	1.52e-05	0.0001	0.03	0.12	4.16667
ENSG00000243479	< 1e-07	< 1e-07	0.62	2.48	4
ENSG00000256940	< 1e-07	< 1e-07	0.44	1.75	4
ENSG00000270933	< 1e-07	< 1e-07	0.31	1.26	4
ENSG00000237857	< 1e-07	< 1e-07	0.29	1.16	4
ENSG00000250328	2.51e-05	0.000158	0.17	0.68	4
ENSG00000270547	7e-07	6.36e-06	0.1	0.39	4
ENSG00000135253	< 1e-07	< 1e-07	0.083	0.32	4
ENSG00000237721	0.0001807	0.000897	0.056	0.23	4
ENSG00000267123	0.0013535	0.00513	0.044	0.18	4
ENSG00000253308	0.0123435	0.0328	0.031	0.13	4
ENSG00000261220	< 1e-07	< 1e-07	0.087	0.33	3.84615
ENSG00000233695	4e-07	3.8e-06	0.085	0.33	3.84615
ENSG00000146666	3e-07	2.9e-06	0.073	0.29	3.84615
ENSG00000259807	4.6e-06	3.48e-05	0.035	0.13	3.84615
ENSG00000238133	0.0008331	0.00337	0.021	0.083	3.84615
ENSG00000196756	< 1e-07	< 1e-07	7.08	26.12	3.7037
ENSG00000262001	< 1e-07	< 1e-07	0.79	2.93	3.7037
ENSG00000269899	< 1e-07	< 1e-07	0.12	0.46	3.7037
ENSG00000226644	1.24e-05	8.46e-05	0.074	0.28	3.7037
ENSG00000271659	< 1e-07	< 1e-07	0.063	0.24	3.7037
ENSG00000236751	2e-07	2.02e-06	0.041	0.15	3.7037
ENSG00000257761	0.0003375	0.00153	0.038	0.14	3.7037
ENSG00000231566	0.0038205	0.0125	0.022	0.083	3.7037
ENSG00000253686	0.0007817	0.00318	0.013	0.049	3.7037
ENSG00000267576	2.35e-05	0.000149	1.15	4.14	3.57143
ENSG00000236305	< 1e-07	< 1e-07	0.14	0.49	3.57143
ENSG00000267892	< 1e-07	< 1e-07	0.096	0.34	3.57143
ENSG00000236833	0.0002008	0.000987	0.086	0.3	3.57143
ENSG00000253746	3.98e-05	0.000239	0.044	0.16	3.57143
ENSG00000238062	< 1e-07	< 1e-07	0.037	0.13	3.57143
ENSG00000204044	1.26e-05	8.57e-05	0.028	0.1	3.57143
ENSG00000267013	6.5e-06	4.77e-05	0.013	0.046	3.57143
ENSG00000222041	< 1e-07	< 1e-07	4.13	14.1	3.44828
ENSG00000246334	1.7e-06	1.43e-05	0.082	0.28	3.44828
ENSG00000257596	< 1e-07	< 1e-07	0.069	0.24	3.44828
ENSG00000246528	3e-07	2.9e-06	0.065	0.23	3.44828
ENSG00000223485	0.000441	0.00192	0.049	0.17	3.44828
ENSG00000261104	0.0007963	0.00323	0.024	0.082	3.44828
ENSG00000177410	< 1e-07	< 1e-07	40.64	136.8	3.33333
ENSG00000270460	4e-07	3.8e-06	0.12	0.41	3.33333
ENSG00000261658	3e-07	2.9e-06	0.098	0.32	3.33333
ENSG00000224511	3.2e-06	2.52e-05	0.093	0.32	3.33333
ENSG00000227630	< 1e-07	< 1e-07	0.05	0.16	3.33333
ENSG00000227542	< 1e-07	< 1e-07	0.045	0.15	3.33333
ENSG00000234380	4.2e-06	3.23e-05	0.036	0.12	3.33333
ENSG00000261061	< 1e-07	< 1e-07	1.36	4.34	3.22581
ENSG00000226419	< 1e-07	< 1e-07	0.18	0.57	3.22581
ENSG00000231185	7.5e-06	5.45e-05	0.055	0.18	3.22581
ENSG00000268307	0.0032405	0.0108	0.039	0.13	3.22581
ENSG00000225328	0.0069105	0.0204	0.041	0.13	3.22581
ENSG00000235385	0.0003406	0.00154	0.021	0.069	3.22581
ENSG00000265992	0.0059699	0.0181	0.012	0.039	3.22581
ENSG00000110347	0.000167	0.000842	4.01	12.45	3.125
ENSG00000246898	3.46e-05	0.000212	0.38	1.2	3.125
ENSG00000254389	< 1e-07	< 1e-07	0.15	0.45	3.125
ENSG00000225518	1e-07	1.05e-06	0.12	0.37	3.125
ENSG00000258404	0.0045872	0.0146	0.06	0.19	3.125
ENSG00000230461	2.16e-05	0.000138	0.056	0.18	3.125
ENSG00000246982	1e-07	1.05e-06	0.05	0.16	3.125
ENSG00000253649	0.0040738	0.0132	0.037	0.12	3.125
ENSG00000257831	0.0007043	0.0029	0.03	0.092	3.125
ENSG00000225745	0.0177311	0.0441	0.019	0.059	3.125
ENSG00000255717	< 1e-07	< 1e-07	9.43	28.91	3.0303
ENSG00000232956	< 1e-07	< 1e-07	5.57	17.01	3.0303
ENSG00000231607	< 1e-07	< 1e-07	0.56	1.67	3.0303
ENSG00000249731	< 1e-07	< 1e-07	0.22	0.66	3.0303
ENSG00000257497	< 1e-07	< 1e-07	0.15	0.46	3.0303
ENSG00000266088	< 1e-07	< 1e-07	0.12	0.36	3.0303
ENSG00000236663	0.0012696	0.00487	0.12	0.36	3.0303
ENSG00000230561	< 1e-07	< 1e-07	0.1	0.3	3.0303
ENSG00000226383	6.15e-05	0.00035	0.069	0.21	3.0303
ENSG00000261798	1e-07	1.05e-06	0.053	0.16	3.0303
ENSG00000251307	0.0001518	0.00077	0.046	0.14	3.0303
ENSG00000233818	2.5e-06	2.01e-05	0.039	0.12	3.0303
ENSG00000272405	< 1e-07	< 1e-07	2.47	7.2	2.94118
ENSG00000260023	< 1e-07	< 1e-07	0.35	1.03	2.94118
ENSG00000245614	< 1e-07	< 1e-07	0.12	0.35	2.94118
ENSG00000255443	3e-07	2.9e-06	0.064	0.19	2.94118
ENSG00000246465	0.0001046	0.000559	0.047	0.14	2.94118
ENSG00000230479	1.12e-05	7.8e-05	0.043	0.13	2.94118
ENSG00000265194	< 1e-07	< 1e-07	0.037	0.11	2.94118
ENSG00000237152	0.0087546	0.0247	0.019	0.055	2.94118
ENSG00000233392	0.0082311	0.0235	0.018	0.054	2.94118
ENSG00000250133	0.0125859	0.0333	0.012	0.037	2.94118
ENSG00000226812	0.0001836	0.000908	1.33	3.87	2.85714
ENSG00000234449	0.0002187	0.00106	0.71	2.02	2.85714
ENSG00000261295	0.0001066	0.000567	0.26	0.75	2.85714
ENSG00000270145	< 1e-07	< 1e-07	0.16	0.45	2.85714
ENSG00000250917	< 1e-07	< 1e-07	0.11	0.31	2.85714
ENSG00000270720	< 1e-07	< 1e-07	0.07	0.2	2.85714
ENSG00000272347	1.8e-06	1.5e-05	0.061	0.18	2.85714
ENSG00000233569	0.0081057	0.0232	0.042	0.12	2.85714
ENSG00000230215	0.0037863	0.0124	0.037	0.1	2.85714
ENSG00000270035	0.0026187	0.00898	0.034	0.097	2.85714
ENSG00000225138	0.0001136	0.000601	2.55	7.06	2.77778
ENSG00000249395	0.0004218	0.00184	0.96	2.69	2.77778
ENSG00000265415	< 1e-07	< 1e-07	0.3	0.83	2.77778
ENSG00000241269	3.3e-06	2.58e-05	0.14	0.4	2.77778
ENSG00000266869	0.0030622	0.0103	0.11	0.31	2.77778
ENSG00000240541	3.9e-06	3.02e-05	0.079	0.22	2.77778
ENSG00000229996	0.0001008	0.000542	0.067	0.19	2.77778
ENSG00000230002	< 1e-07	< 1e-07	0.061	0.17	2.77778
ENSG00000228444	4e-07	3.8e-06	0.052	0.14	2.77778
ENSG00000256128	0.0006672	0.00278	0.05	0.14	2.77778
ENSG00000226747	0.0023652	0.00821	0.03	0.083	2.77778
ENSG00000259306	0.0002201	0.00107	0.028	0.079	2.77778
ENSG00000205414	0.0011269	0.0044	0.025	0.069	2.77778
ENSG00000264548	2e-07	2.02e-06	0.016	0.046	2.77778
ENSG00000236144	< 1e-07	< 1e-07	0.89	2.42	2.7027
ENSG00000270344	< 1e-07	< 1e-07	0.44	1.18	2.7027
ENSG00000254815	9.3e-06	6.6e-05	0.16	0.43	2.7027
ENSG00000226416	0.0176568	0.044	0.047	0.13	2.7027
ENSG00000271156	0.0017814	0.00646	0.035	0.095	2.7027
ENSG00000226308	0.0005158	0.0022	0.02	0.054	2.7027
ENSG00000250072	0.0012036	0.00465	0.018	0.048	2.7027
ENSG00000239467	8.34e-05	0.000462	0.34	0.9	2.63158
ENSG00000260442	1.4e-06	1.21e-05	0.23	0.6	2.63158
ENSG00000262712	< 1e-07	< 1e-07	0.17	0.45	2.63158
ENSG00000257605	< 1e-07	< 1e-07	0.16	0.42	2.63158
ENSG00000272183	< 1e-07	< 1e-07	0.11	0.29	2.63158
ENSG00000225062	1.26e-05	8.57e-05	0.071	0.19	2.63158
ENSG00000267473	2e-07	2.02e-06	0.07	0.18	2.63158
ENSG00000270030	0.0052591	0.0163	0.056	0.14	2.63158
ENSG00000260253	0.001348	0.00512	0.026	0.069	2.63158
ENSG00000234869	2.4e-06	1.94e-05	0.017	0.045	2.63158
ENSG00000272273	< 1e-07	< 1e-07	19.91	50.79	2.5641
ENSG00000260196	< 1e-07	< 1e-07	1.02	2.6	2.5641
ENSG00000228109	< 1e-07	< 1e-07	0.46	1.17	2.5641
ENSG00000226465	0.0022986	0.008	0.33	0.83	2.5641
ENSG00000262251	< 1e-07	< 1e-07	0.32	0.82	2.5641
ENSG00000238279	2e-07	2.02e-06	0.3	0.77	2.5641
ENSG00000262370	0.005172	0.0161	0.26	0.67	2.5641
ENSG00000266835	1e-05	7.05e-05	0.18	0.46	2.5641
ENSG00000241528	< 1e-07	< 1e-07	0.13	0.34	2.5641
ENSG00000269974	1.2e-06	1.05e-05	0.079	0.2	2.5641
ENSG00000250546	0.000359	0.00161	0.017	0.043	2.5641
ENSG00000197989	< 1e-07	< 1e-07	3.63	9.02	2.5
ENSG00000232442	< 1e-07	< 1e-07	1.33	3.31	2.5
ENSG00000272281	< 1e-07	< 1e-07	0.93	2.31	2.5
ENSG00000224397	7e-07	6.36e-06	0.64	1.61	2.5
ENSG00000253522	0.0002377	0.00114	0.27	0.67	2.5
ENSG00000226453	0.0011896	0.0046	0.18	0.45	2.5
ENSG00000237877	2.3e-06	1.87e-05	0.11	0.28	2.5
ENSG00000271833	1e-07	1.05e-06	0.093	0.24	2.5
ENSG00000272235	0.0004506	0.00195	0.094	0.23	2.5
ENSG00000262820	1.9e-06	1.58e-05	0.08	0.2	2.5
ENSG00000271789	< 1e-07	< 1e-07	0.068	0.17	2.5
ENSG00000256443	4.19e-05	0.000249	0.055	0.14	2.5
ENSG00000259723	0.000284	0.00132	0.048	0.12	2.5
ENSG00000229153	0.0090823	0.0255	0.049	0.12	2.5
ENSG00000224635	0.0001038	0.000555	0.03	0.075	2.5
ENSG00000260641	2e-05	0.000129	0.019	0.049	2.5
ENSG00000163597	< 1e-07	< 1e-07	13.12	32.22	2.43902
ENSG00000226287	< 1e-07	< 1e-07	2.08	5.02	2.43902
ENSG00000229953	< 1e-07	< 1e-07	1.49	3.63	2.43902
ENSG00000256690	< 1e-07	< 1e-07	0.43	1.05	2.43902
ENSG00000225489	0.0001297	0.000674	0.38	0.95	2.43902
ENSG00000260920	< 1e-07	< 1e-07	0.35	0.83	2.43902
ENSG00000270346	0.0003751	0.00167	0.24	0.58	2.43902
ENSG00000240350	9e-07	8e-06	0.16	0.39	2.43902
ENSG00000270109	3.3e-06	2.58e-05	0.096	0.23	2.43902
ENSG00000271032	6.17e-05	0.00035	0.088	0.21	2.43902
ENSG00000258821	1.03e-05	7.25e-05	0.066	0.16	2.43902
ENSG00000224417	0.000459	0.00199	0.059	0.14	2.43902
ENSG00000236209	7.93e-05	0.00044	0.032	0.08	2.43902
ENSG00000251381	0.0064989	0.0194	0.03	0.072	2.43902
ENSG00000226194	0.0019733	0.00697	0.028	0.068	2.43902
ENSG00000258017	0.000179	0.000891	1.5	3.54	2.38095
ENSG00000235280	1e-07	1.05e-06	1.32	3.17	2.38095
ENSG00000188185	< 1e-07	< 1e-07	0.63	1.5	2.38095
ENSG00000272455	< 1e-07	< 1e-07	0.56	1.33	2.38095
ENSG00000237310	1e-07	1.05e-06	0.48	1.15	2.38095
ENSG00000263198	< 1e-07	< 1e-07	0.28	0.66	2.38095
ENSG00000244151	< 1e-07	< 1e-07	0.28	0.66	2.38095
ENSG00000234035	0.0014854	0.00554	0.16	0.37	2.38095
ENSG00000236498	< 1e-07	< 1e-07	0.15	0.36	2.38095
ENSG00000271151	4.5e-06	3.41e-05	0.092	0.22	2.38095
ENSG00000260924	1e-07	1.05e-06	0.082	0.19	2.38095
ENSG00000227110	1.35e-05	9.05e-05	0.051	0.12	2.38095
ENSG00000256050	0.000142	0.000726	0.045	0.11	2.38095
ENSG00000233922	0.0040811	0.0132	0.043	0.1	2.38095
ENSG00000225506	0.0001391	0.000714	0.033	0.078	2.38095
ENSG00000245910	< 1e-07	< 1e-07	34.76	81.43	2.32558
ENSG00000261759	1.6e-06	1.35e-05	2.46	5.73	2.32558
ENSG00000254290	0.0005846	0.00247	2.22	5.14	2.32558
ENSG00000269900	5.13e-05	0.000298	0.63	1.45	2.32558
ENSG00000245149	1e-07	1.05e-06	0.28	0.64	2.32558
ENSG00000232164	< 1e-07	< 1e-07	0.23	0.54	2.32558
ENSG00000271781	8e-05	0.000444	0.22	0.51	2.32558
ENSG00000272301	0.0001208	0.000638	0.16	0.38	2.32558
ENSG00000252690	< 1e-07	< 1e-07	0.15	0.36	2.32558
ENSG00000232555	6.87e-05	0.000386	0.11	0.26	2.32558
ENSG00000268204	0.0004853	0.00208	0.059	0.14	2.32558
ENSG00000224609	0.012755	0.0337	0.039	0.09	2.32558
ENSG00000269473	1e-07	1.05e-06	0.026	0.061	2.32558
ENSG00000230454	2.6e-06	2.08e-05	0.026	0.06	2.32558
ENSG00000261123	< 1e-07	< 1e-07	3.26	7.42	2.27273
ENSG00000229891	1.51e-05	9.99e-05	1.17	2.62	2.27273
ENSG00000262468	< 1e-07	< 1e-07	0.42	0.96	2.27273
ENSG00000250899	< 1e-07	< 1e-07	0.42	0.94	2.27273
ENSG00000231806	1.04e-05	7.29e-05	0.38	0.86	2.27273
ENSG00000260261	2e-07	2.02e-06	0.31	0.7	2.27273
ENSG00000177788	1.1e-06	9.65e-06	0.24	0.55	2.27273
ENSG00000269399	< 1e-07	< 1e-07	0.19	0.43	2.27273
ENSG00000237697	5e-07	4.65e-06	0.17	0.39	2.27273
ENSG00000260643	0.0018458	0.00663	0.15	0.35	2.27273
ENSG00000259230	0.0002275	0.00109	0.12	0.26	2.27273
ENSG00000254419	0.001171	0.00454	0.085	0.2	2.27273
ENSG00000270141	0.001644	0.00606	0.074	0.17	2.27273
ENSG00000228203	0.0001243	0.000649	0.059	0.13	2.27273
ENSG00000267279	2.1e-05	0.000134	0.045	0.1	2.27273
ENSG00000230107	0.0167431	0.0423	0.039	0.089	2.27273
ENSG00000268945	3.51e-05	0.000214	0.038	0.087	2.27273
ENSG00000242125	< 1e-07	< 1e-07	5.06	11.14	2.22222
ENSG00000174365	< 1e-07	< 1e-07	3.27	7.27	2.22222
ENSG00000233834	1e-07	1.05e-06	0.92	2.08	2.22222
ENSG00000257086	< 1e-07	< 1e-07	0.37	0.81	2.22222
ENSG00000239415	< 1e-07	< 1e-07	0.31	0.68	2.22222
ENSG00000269163	0.017946	0.0445	0.24	0.54	2.22222
ENSG00000236255	< 1e-07	< 1e-07	0.23	0.51	2.22222
ENSG00000236782	1.44e-05	9.57e-05	0.21	0.47	2.22222
ENSG00000259994	< 1e-07	< 1e-07	0.21	0.46	2.22222
ENSG00000270066	0.0004649	0.002	0.2	0.45	2.22222
ENSG00000245648	0.0092803	0.0259	0.17	0.39	2.22222
ENSG00000267698	7.9e-06	5.69e-05	0.11	0.25	2.22222
ENSG00000260051	1.12e-05	7.8e-05	0.085	0.19	2.22222
ENSG00000238123	1.22e-05	8.36e-05	0.084	0.19	2.22222
ENSG00000224020	0.0002814	0.00131	0.073	0.16	2.22222
ENSG00000225077	9.53e-05	0.000517	0.04	0.088	2.22222
ENSG00000261222	0.0115224	0.0309	0.035	0.076	2.22222
ENSG00000249007	9.41e-05	0.000512	1.45	3.11	2.17391
ENSG00000267523	5.24e-05	0.000304	0.98	2.12	2.17391
ENSG00000261971	1e-07	1.05e-06	0.76	1.64	2.17391
ENSG00000254109	9.1e-05	0.000496	0.18	0.38	2.17391
ENSG00000249464	0.0017759	0.00646	0.14	0.31	2.17391
ENSG00000223806	0.0083243	0.0237	0.14	0.31	2.17391
ENSG00000262903	5.2e-05	0.000302	0.12	0.26	2.17391
ENSG00000224739	0.0027021	0.00924	0.1	0.22	2.17391
ENSG00000261889	1.8e-06	1.5e-05	0.087	0.19	2.17391
ENSG00000269999	2.9e-06	2.3e-05	0.073	0.16	2.17391
ENSG00000203999	0.0116798	0.0313	0.065	0.14	2.17391
ENSG00000231816	0.0169521	0.0425	0.056	0.12	2.17391
ENSG00000235899	0.002033	0.00715	0.039	0.086	2.17391
ENSG00000229267	0.0003835	0.00171	0.019	0.041	2.17391
ENSG00000233016	< 1e-07	< 1e-07	8.31	17.56	2.12766
ENSG00000246582	< 1e-07	< 1e-07	1.38	2.97	2.12766
ENSG00000215769	5e-07	4.65e-06	1.15	2.43	2.12766
ENSG00000253930	< 1e-07	< 1e-07	0.66	1.41	2.12766
ENSG00000261804	0.0001627	0.000824	0.51	1.08	2.12766
ENSG00000270195	1.98e-05	0.000128	0.19	0.41	2.12766
ENSG00000224805	1.9e-05	0.000123	0.17	0.37	2.12766
ENSG00000272476	< 1e-07	< 1e-07	0.078	0.17	2.12766
ENSG00000231748	0.0077041	0.0222	0.075	0.16	2.12766
ENSG00000270972	0.0131144	0.0344	0.056	0.12	2.12766
ENSG00000196421	0.001539	0.0057	0.048	0.1	2.12766
ENSG00000251194	0.0018828	0.0067	0.043	0.091	2.12766
ENSG00000261360	5.2e-06	3.86e-05	0.037	0.08	2.12766
ENSG00000235947	0.0047733	0.015	0.02	0.044	2.12766
ENSG00000204588	< 1e-07	< 1e-07	5.08	10.66	2.08333
ENSG00000260772	< 1e-07	< 1e-07	4.97	10.27	2.08333
ENSG00000259933	< 1e-07	< 1e-07	4.48	9.42	2.08333
ENSG00000228288	4e-07	3.8e-06	0.71	1.49	2.08333
ENSG00000236017	0.0010136	0.00402	0.61	1.27	2.08333
ENSG00000228624	1.3e-06	1.13e-05	0.34	0.72	2.08333
ENSG00000228748	0.01018	0.028	0.31	0.65	2.08333
ENSG00000234062	1e-07	1.05e-06	0.31	0.64	2.08333
ENSG00000261068	0.0002858	0.00133	0.3	0.62	2.08333
ENSG00000256967	4.3e-06	3.28e-05	0.27	0.56	2.08333
ENSG00000232019	5.1e-06	3.8e-05	0.2	0.41	2.08333
ENSG00000261553	< 1e-07	< 1e-07	0.18	0.37	2.08333
ENSG00000223400	0.0002701	0.00126	0.13	0.26	2.08333
ENSG00000204380	7.06e-05	0.000396	0.073	0.15	2.08333
ENSG00000270557	0.000101	0.000543	0.058	0.12	2.08333
ENSG00000249375	0.0005111	0.00218	0.043	0.09	2.08333
ENSG00000251230	0.006681	0.0198	0.039	0.081	2.08333
ENSG00000257953	0.0113697	0.0306	0.038	0.081	2.08333
ENSG00000264569	0.0128315	0.0339	0.037	0.077	2.08333
ENSG00000232860	9e-07	8e-06	0.028	0.059	2.08333
ENSG00000260589	2.6e-05	0.000163	0.024	0.051	2.08333
ENSG00000231703	0.0074707	0.0217	0.021	0.045	2.08333
ENSG00000234741	< 1e-07	< 1e-07	61.15	126.02	2.04082
ENSG00000272062	< 1e-07	< 1e-07	8.31	17.12	2.04082
ENSG00000272141	0.0001694	0.000852	3.21	6.57	2.04082
ENSG00000264577	< 1e-07	< 1e-07	0.39	0.79	2.04082
ENSG00000261139	0.0001023	0.000548	0.26	0.54	2.04082
ENSG00000261777	0.0001392	0.000714	0.16	0.32	2.04082
ENSG00000224429	1.04e-05	7.29e-05	0.053	0.11	2.04082
ENSG00000255521	0.0011069	0.00434	0.044	0.09	2.04082
ENSG00000203441	0.0004095	0.0018	0.04	0.082	2.04082
ENSG00000260430	0.0027325	0.00932	0.04	0.081	2.04082
ENSG00000253417	0.0145927	0.0377	0.029	0.058	2.04082
ENSG00000259450	0.0063059	0.0189	0.017	0.035	2.04082
ENSG00000260054	< 1e-07	< 1e-07	5.46	11.03	2
ENSG00000105663	< 1e-07	< 1e-07	2.47	4.96	2
ENSG00000242861	1.24e-05	8.46e-05	1.48	2.97	2
ENSG00000270674	< 1e-07	< 1e-07	0.92	1.83	2
ENSG00000266937	< 1e-07	< 1e-07	0.62	1.24	2
ENSG00000262580	0.0001823	0.000903	0.41	0.83	2
ENSG00000263013	2.6e-06	2.08e-05	0.37	0.74	2
ENSG00000266490	1e-07	1.05e-06	0.32	0.63	2
ENSG00000248243	3.87e-05	0.000233	0.27	0.55	2
ENSG00000224138	1.4e-06	1.21e-05	0.23	0.46	2
ENSG00000260942	1e-07	1.05e-06	0.22	0.44	2
ENSG00000227388	0.0001189	0.000628	0.18	0.37	2
ENSG00000232874	0.0006782	0.00282	0.082	0.16	2
ENSG00000263412	0.0008129	0.00329	0.061	0.12	2
ENSG00000253307	0.0055595	0.0171	0.053	0.11	2
ENSG00000229127	5.75e-05	0.00033	0.051	0.1	2
ENSG00000227210	0.004767	0.015	0.035	0.071	2
ENSG00000271959	0.007232	0.0212	0.024	0.049	2
ENSG00000264448	0.0022549	0.00786	0.022	0.044	2
ENSG00000272056	1.31e-05	8.86e-05	0.13	0.063	0.5
ENSG00000269397	0.0031766	0.0106	0.072	0.036	0.5
ENSG00000272264	0.0001968	0.000968	0.92	0.46	0.497512
ENSG00000253123	0.0001005	0.000542	0.13	0.064	0.497512
ENSG00000224177	0.0062247	0.0187	0.19	0.096	0.49505
ENSG00000232677	0.0065402	0.0194	0.88	0.43	0.492611
ENSG00000231535	0.0093329	0.026	0.48	0.24	0.492611
ENSG00000255733	0.0091675	0.0256	0.087	0.043	0.492611
ENSG00000237037	< 1e-07	< 1e-07	2.89	1.41	0.490196
ENSG00000272106	< 1e-07	< 1e-07	2.51	1.23	0.490196
ENSG00000246523	4.4e-05	0.00026	0.18	0.086	0.490196
ENSG00000178947	0.0058122	0.0178	0.11	0.054	0.490196
ENSG00000271576	0.000642	0.00268	0.097	0.047	0.490196
ENSG00000246430	0.002108	0.00739	0.09	0.044	0.490196
ENSG00000229719	0.0002413	0.00115	0.55	0.27	0.487805
ENSG00000251301	0.0050646	0.0158	0.55	0.27	0.487805
ENSG00000185168	0.0062256	0.0187	0.53	0.26	0.487805
ENSG00000249231	5.1e-05	0.000297	0.16	0.077	0.487805
ENSG00000175164	0.0003763	0.00168	6.94	3.37	0.485437
ENSG00000260787	3.9e-06	3.02e-05	0.38	0.18	0.485437
ENSG00000235387	5e-07	4.65e-06	0.36	0.17	0.485437
ENSG00000260339	3.91e-05	0.000235	0.16	0.077	0.485437
ENSG00000271614	< 1e-07	< 1e-07	0.35	0.17	0.483092
ENSG00000243081	0.0160279	0.0408	0.28	0.14	0.483092
ENSG00000263523	0.0002194	0.00106	0.11	0.052	0.483092
ENSG00000258441	< 1e-07	< 1e-07	1.53	0.73	0.478469
ENSG00000243701	0.0001127	0.000597	0.54	0.26	0.478469
ENSG00000267015	0.0084769	0.024	0.31	0.15	0.47619
ENSG00000261737	< 1e-07	< 1e-07	0.85	0.4	0.473934
ENSG00000250266	0.0188736	0.0463	0.79	0.37	0.473934
ENSG00000232806	0.0002742	0.00128	0.35	0.17	0.473934
ENSG00000254429	1.3e-06	1.13e-05	1.53	0.72	0.471698
ENSG00000238246	3.74e-05	0.000227	0.14	0.064	0.471698
ENSG00000261655	3.82e-05	0.00023	0.47	0.22	0.469484
ENSG00000257718	1.22e-05	8.36e-05	0.18	0.084	0.469484
ENSG00000271952	1.68e-05	0.00011	0.12	0.059	0.469484
ENSG00000012171	1.35e-05	9.05e-05	20.4	9.55	0.46729
ENSG00000214401	0.0001223	0.000642	3.56	1.66	0.46729
ENSG00000233899	3.5e-05	0.000214	0.28	0.13	0.46729
ENSG00000203585	0.0004719	0.00203	0.064	0.03	0.46729
ENSG00000231407	4.67e-05	0.000275	0.25	0.12	0.465116
ENSG00000264920	< 1e-07	< 1e-07	3.53	1.63	0.462963
ENSG00000261438	1.3e-06	1.13e-05	0.55	0.25	0.462963
ENSG00000224616	2.8e-06	2.23e-05	0.29	0.13	0.462963
ENSG00000227258	0.001659	0.00609	1.01	0.47	0.460829
ENSG00000270412	0.0013316	0.00508	0.86	0.39	0.460829
ENSG00000251584	0.0011446	0.00446	0.25	0.12	0.460829
ENSG00000240040	0.0013373	0.00509	0.15	0.069	0.460829
ENSG00000260401	1.08e-05	7.56e-05	1.68	0.77	0.458716
ENSG00000271584	0.0002269	0.00109	0.18	0.08	0.458716
ENSG00000245954	0.0006882	0.00285	0.11	0.052	0.458716
ENSG00000262050	3e-06	2.37e-05	0.74	0.34	0.456621
ENSG00000267365	3.3e-06	2.58e-05	0.73	0.33	0.456621
ENSG00000260655	0.001781	0.00646	0.52	0.24	0.456621
ENSG00000259925	0.013726	0.0358	0.35	0.16	0.456621
ENSG00000267280	1.17e-05	8.06e-05	0.29	0.13	0.456621
ENSG00000233355	0.0020999	0.00737	0.27	0.12	0.456621
ENSG00000264575	0.0004912	0.00211	3.15	1.43	0.454545
ENSG00000223652	0.001154	0.00448	0.29	0.13	0.454545
ENSG00000260618	6.3e-06	4.63e-05	0.23	0.11	0.454545
ENSG00000259354	0.0010019	0.00398	1.1	0.5	0.452489
ENSG00000243836	7.11e-05	0.000398	0.18	0.082	0.452489
ENSG00000262185	7e-07	6.36e-06	0.1	0.046	0.452489
ENSG00000247516	0.0065855	0.0196	3.28	1.48	0.45045
ENSG00000240875	0.0032872	0.011	0.41	0.18	0.44843
ENSG00000267082	3.64e-05	0.000221	0.39	0.17	0.44843
ENSG00000255197	0.0020247	0.00714	0.72	0.32	0.446429
ENSG00000261390	3.05e-05	0.000189	0.14	0.063	0.444444
ENSG00000259330	< 1e-07	< 1e-07	5.97	2.65	0.442478
ENSG00000250303	< 1e-07	< 1e-07	1.74	0.77	0.442478
ENSG00000229056	0.0001351	0.0007	0.29	0.13	0.442478
ENSG00000203497	< 1e-07	< 1e-07	2.18	0.96	0.440529
ENSG00000260996	1.46e-05	9.69e-05	0.54	0.24	0.440529
ENSG00000240207	4.9e-06	3.66e-05	0.44	0.19	0.440529
ENSG00000233117	0.0001434	0.000733	0.22	0.098	0.440529
ENSG00000246731	9e-07	8e-06	0.14	0.06	0.440529
ENSG00000255495	1e-06	8.83e-06	0.95	0.42	0.438596
ENSG00000261534	< 1e-07	< 1e-07	0.82	0.36	0.438596
ENSG00000245812	2.55e-05	0.00016	0.52	0.23	0.438596
ENSG00000227375	2.2e-06	1.8e-05	0.15	0.067	0.438596
ENSG00000257524	2.6e-06	2.08e-05	8.66	3.79	0.436681
ENSG00000227502	4.9e-06	3.66e-05	0.57	0.25	0.434783
ENSG00000269918	0.0064277	0.0192	0.52	0.23	0.434783
ENSG00000231669	0.0001048	0.000559	0.29	0.13	0.434783
ENSG00000262294	2.94e-05	0.000183	0.26	0.11	0.431034
ENSG00000231170	0.0001649	0.000834	0.24	0.1	0.431034
ENSG00000249898	4.7e-06	3.53e-05	0.21	0.091	0.431034
ENSG00000263718	8.7e-06	6.22e-05	0.085	0.036	0.431034
ENSG00000255471	2.5e-06	2.01e-05	0.24	0.1	0.429185
ENSG00000266601	< 1e-07	< 1e-07	0.25	0.11	0.42735
ENSG00000255571	5.9e-05	0.000337	0.095	0.041	0.42735
ENSG00000259134	0.001125	0.00439	0.11	0.048	0.425532
ENSG00000225329	0.0171023	0.0429	1.97	0.83	0.423729
ENSG00000259065	5.2e-06	3.86e-05	1.28	0.54	0.423729
ENSG00000205181	0.0020735	0.00728	1.11	0.47	0.423729
ENSG00000270964	< 1e-07	< 1e-07	1.04	0.44	0.423729
ENSG00000240859	0.0002077	0.00102	0.26	0.11	0.423729
ENSG00000270107	0.000127	0.000662	0.21	0.09	0.423729
ENSG00000267480	< 1e-07	< 1e-07	1.38	0.58	0.421941
ENSG00000247774	0.0002373	0.00114	3.7	1.55	0.420168
ENSG00000230074	1.1e-06	9.65e-06	0.74	0.31	0.420168
ENSG00000225439	3.51e-05	0.000214	0.58	0.24	0.420168
ENSG00000224272	0.000596	0.00252	4.06	1.7	0.41841
ENSG00000272462	< 1e-07	< 1e-07	0.95	0.4	0.41841
ENSG00000260879	< 1e-07	< 1e-07	0.54	0.23	0.41841
ENSG00000242539	4.17e-05	0.000248	2.12	0.89	0.416667
ENSG00000259070	0.0001002	0.000541	0.089	0.037	0.416667
ENSG00000260244	9.54e-05	0.000517	3.6	1.5	0.414938
ENSG00000233093	8.53e-05	0.00047	0.29	0.12	0.414938
ENSG00000266680	< 1e-07	< 1e-07	1.45	0.6	0.411523
ENSG00000235576	0.0007527	0.00308	0.86	0.35	0.408163
ENSG00000234476	0.002192	0.00766	0.21	0.087	0.406504
ENSG00000255389	< 1e-07	< 1e-07	0.31	0.13	0.404858
ENSG00000260173	< 1e-07	< 1e-07	0.18	0.073	0.404858
ENSG00000235142	0.0004753	0.00204	0.17	0.07	0.404858
ENSG00000237489	< 1e-07	< 1e-07	0.25	0.1	0.403226
ENSG00000272053	0.0076062	0.022	0.12	0.05	0.403226
ENSG00000270589	< 1e-07	< 1e-07	0.25	0.1	0.401606
ENSG00000268895	0.0120118	0.0321	0.7	0.28	0.4
ENSG00000246100	6.33e-05	0.000359	0.27	0.11	0.4
ENSG00000224086	1e-07	1.05e-06	0.5	0.2	0.398406
ENSG00000246985	3e-07	2.9e-06	0.7	0.28	0.396825
ENSG00000258837	0.0080881	0.0232	2.53	1	0.395257
ENSG00000224220	1.9e-06	1.58e-05	0.26	0.1	0.390625
ENSG00000260025	< 1e-07	< 1e-07	0.51	0.2	0.389105
ENSG00000226751	1e-07	1.05e-06	0.14	0.055	0.389105
ENSG00000269834	0.0001238	0.000647	0.65	0.25	0.387597
ENSG00000258789	2e-07	2.02e-06	0.25	0.099	0.387597
ENSG00000225873	2.28e-05	0.000145	0.25	0.096	0.387597
ENSG00000259523	< 1e-07	< 1e-07	0.23	0.09	0.387597
ENSG00000230490	2e-07	2.02e-06	0.13	0.049	0.387597
ENSG00000235621	0.0004134	0.00181	0.11	0.041	0.387597
ENSG00000254533	4.7e-06	3.53e-05	0.16	0.062	0.3861
ENSG00000232680	1.7e-05	0.000111	0.14	0.054	0.3861
ENSG00000225969	1e-05	7.05e-05	5.95	2.29	0.384615
ENSG00000260273	< 1e-07	< 1e-07	0.41	0.16	0.383142
ENSG00000245164	0.0010873	0.00427	0.19	0.071	0.383142
ENSG00000228221	0.0003346	0.00152	0.74	0.28	0.381679
ENSG00000271797	< 1e-07	< 1e-07	0.47	0.18	0.381679
ENSG00000272320	4.1e-06	3.16e-05	0.13	0.049	0.381679
ENSG00000260800	1e-07	1.05e-06	0.38	0.14	0.380228
ENSG00000251405	0.0003463	0.00156	0.15	0.057	0.380228
ENSG00000266045	0.002442	0.00844	0.14	0.053	0.380228
ENSG00000257698	< 1e-07	< 1e-07	1.13	0.43	0.378788
ENSG00000246090	< 1e-07	< 1e-07	0.49	0.19	0.377358
ENSG00000258913	0.0006904	0.00285	0.26	0.097	0.377358
ENSG00000242759	0.000195	0.00096	0.13	0.051	0.377358
ENSG00000180139	5e-07	4.65e-06	1.74	0.65	0.374532
ENSG00000235501	< 1e-07	< 1e-07	2.95	1.1	0.373134
ENSG00000251615	2e-07	2.02e-06	0.61	0.23	0.373134
ENSG00000180769	< 1e-07	< 1e-07	0.37	0.14	0.37037
ENSG00000228401	< 1e-07	< 1e-07	0.23	0.085	0.37037
ENSG00000260329	< 1e-07	< 1e-07	0.35	0.13	0.369004
ENSG00000260802	0.0011831	0.00458	0.065	0.024	0.367647
ENSG00000255774	9.7e-06	6.88e-05	5.37	1.96	0.3663
ENSG00000224307	1.21e-05	8.32e-05	0.33	0.12	0.3663
ENSG00000268912	< 1e-07	< 1e-07	0.29	0.1	0.3663
ENSG00000237070	0.0013631	0.00516	0.64	0.23	0.364964
ENSG00000235545	< 1e-07	< 1e-07	0.11	0.04	0.364964
ENSG00000268027	6.6e-06	4.82e-05	0.73	0.27	0.363636
ENSG00000269110	7e-07	6.36e-06	0.3	0.11	0.361011
ENSG00000230943	3.5e-06	2.73e-05	0.21	0.075	0.359712
ENSG00000241163	2.44e-05	0.000154	0.13	0.047	0.359712
ENSG00000224259	1e-07	1.05e-06	18.81	6.74	0.358423
ENSG00000241316	< 1e-07	< 1e-07	0.51	0.18	0.358423
ENSG00000258754	0.000348	0.00157	0.52	0.18	0.353357
ENSG00000267640	1.15e-05	7.95e-05	0.25	0.087	0.353357
ENSG00000223382	7e-07	6.36e-06	0.15	0.053	0.353357
ENSG00000271743	1e-07	1.05e-06	0.1	0.036	0.353357
ENSG00000263470	< 1e-07	< 1e-07	2.65	0.93	0.352113
ENSG00000240401	4e-07	3.8e-06	0.37	0.13	0.352113
ENSG00000229481	3.53e-05	0.000215	0.13	0.045	0.352113
ENSG00000233214	3e-07	2.9e-06	0.27	0.093	0.350877
ENSG00000167117	3.28e-05	0.000202	16.39	5.7	0.347222
ENSG00000255310	0.0004594	0.00199	0.81	0.28	0.347222
ENSG00000244137	2.23e-05	0.000142	0.26	0.089	0.347222
ENSG00000223561	4.7e-06	3.53e-05	0.21	0.073	0.347222
ENSG00000235092	3e-06	2.37e-05	0.76	0.26	0.346021
ENSG00000267470	8e-07	7.22e-06	0.22	0.077	0.344828
ENSG00000239911	2.98e-05	0.000185	2.13	0.73	0.343643
ENSG00000271420	7e-07	6.36e-06	0.86	0.29	0.3367
ENSG00000248890	4e-07	3.8e-06	0.81	0.27	0.33557
ENSG00000238206	< 1e-07	< 1e-07	10.12	3.38	0.333333
ENSG00000249352	< 1e-07	< 1e-07	0.61	0.2	0.333333
ENSG00000231999	< 1e-07	< 1e-07	0.35	0.11	0.332226
ENSG00000231367	5e-07	4.65e-06	0.18	0.06	0.332226
ENSG00000259319	< 1e-07	< 1e-07	0.35	0.12	0.331126
ENSG00000261069	2.7e-06	2.15e-05	0.2	0.065	0.331126
ENSG00000237438	0.0001709	0.000856	0.13	0.044	0.331126
ENSG00000227544	< 1e-07	< 1e-07	0.14	0.047	0.330033
ENSG00000225762	1.12e-05	7.8e-05	0.45	0.15	0.327869
ENSG00000251141	1e-07	1.05e-06	0.44	0.14	0.327869
ENSG00000230084	< 1e-07	< 1e-07	0.21	0.07	0.326797
ENSG00000258647	0.0001368	0.000706	0.12	0.038	0.326797
ENSG00000231187	3e-07	2.9e-06	0.44	0.14	0.325733
ENSG00000203739	< 1e-07	< 1e-07	0.43	0.14	0.324675
ENSG00000271856	8.7e-06	6.22e-05	0.16	0.052	0.322581
ENSG00000248211	< 1e-07	< 1e-07	0.39	0.13	0.319489
ENSG00000234807	< 1e-07	< 1e-07	0.12	0.039	0.319489
ENSG00000235904	< 1e-07	< 1e-07	0.14	0.045	0.31746
ENSG00000263508	< 1e-07	< 1e-07	0.41	0.13	0.315457
ENSG00000242258	2.2e-06	1.8e-05	0.44	0.14	0.31348
ENSG00000233554	< 1e-07	< 1e-07	2.02	0.63	0.3125
ENSG00000232284	< 1e-07	< 1e-07	0.32	0.099	0.311526
ENSG00000265485	1e-07	1.05e-06	0.29	0.089	0.309598
ENSG00000247809	< 1e-07	< 1e-07	0.28	0.087	0.309598
ENSG00000256139	< 1e-07	< 1e-07	0.43	0.13	0.308642
ENSG00000227908	< 1e-07	< 1e-07	0.12	0.038	0.307692
ENSG00000270348	2.41e-05	0.000152	0.078	0.024	0.304878
ENSG00000267058	0.0051162	0.016	0.35	0.11	0.303951
ENSG00000229228	< 1e-07	< 1e-07	0.23	0.069	0.302115
ENSG00000196972	< 1e-07	< 1e-07	0.19	0.058	0.302115
ENSG00000228791	< 1e-07	< 1e-07	0.12	0.037	0.301205
ENSG00000231713	9e-07	8e-06	0.11	0.033	0.301205
ENSG00000231412	0.0028312	0.00961	0.82	0.25	0.3003
ENSG00000260214	2.4e-06	1.94e-05	0.18	0.053	0.298507
ENSG00000225946	1.33e-05	8.98e-05	8.48	2.52	0.297619
ENSG00000231298	9.2e-06	6.55e-05	0.31	0.091	0.296736
ENSG00000234184	8e-07	7.22e-06	0.39	0.12	0.295858
ENSG00000242611	0.0002037	0.000998	0.28	0.081	0.295858
ENSG00000258630	< 1e-07	< 1e-07	0.1	0.03	0.294985
ENSG00000248441	< 1e-07	< 1e-07	0.34	0.099	0.294118
ENSG00000224078	3.2e-05	0.000198	3.68	1.07	0.292398
ENSG00000245105	< 1e-07	< 1e-07	0.46	0.13	0.292398
ENSG00000224984	< 1e-07	< 1e-07	0.38	0.11	0.291545
ENSG00000240219	2e-07	2.02e-06	0.17	0.05	0.291545
ENSG00000229645	< 1e-07	< 1e-07	1.61	0.46	0.289017
ENSG00000234456	< 1e-07	< 1e-07	3.16	0.91	0.288184
ENSG00000229155	< 1e-07	< 1e-07	1.83	0.53	0.288184
ENSG00000266916	8.6e-06	6.18e-05	0.85	0.24	0.288184
ENSG00000250742	< 1e-07	< 1e-07	1.55	0.44	0.286533
ENSG00000249082	< 1e-07	< 1e-07	0.42	0.12	0.286533
ENSG00000249249	< 1e-07	< 1e-07	0.59	0.17	0.284091
ENSG00000261888	< 1e-07	< 1e-07	0.47	0.13	0.282486
ENSG00000262115	< 1e-07	< 1e-07	0.14	0.039	0.280899
ENSG00000234828	1e-07	1.05e-06	0.12	0.033	0.280899
ENSG00000263429	< 1e-07	< 1e-07	28.5	7.97	0.280112
ENSG00000261729	< 1e-07	< 1e-07	0.22	0.061	0.278552
ENSG00000259436	< 1e-07	< 1e-07	0.15	0.042	0.278552
ENSG00000225111	< 1e-07	< 1e-07	0.47	0.13	0.277778
ENSG00000186594	< 1e-07	< 1e-07	11.91	3.28	0.275482
ENSG00000256802	0.0001738	0.000868	0.63	0.17	0.273224
ENSG00000236120	< 1e-07	< 1e-07	0.17	0.045	0.27248
ENSG00000262061	< 1e-07	< 1e-07	0.13	0.035	0.27248
ENSG00000225953	0.0002667	0.00125	5.22	1.4	0.269542
ENSG00000237513	< 1e-07	< 1e-07	0.59	0.16	0.26738
ENSG00000250056	1.15e-05	7.95e-05	0.12	0.032	0.26738
ENSG00000245468	< 1e-07	< 1e-07	0.22	0.058	0.266667
ENSG00000245025	< 1e-07	< 1e-07	0.74	0.2	0.265957
ENSG00000262097	< 1e-07	< 1e-07	0.16	0.041	0.26178
ENSG00000257194	< 1e-07	< 1e-07	0.16	0.041	0.26178
ENSG00000265519	< 1e-07	< 1e-07	1.18	0.31	0.261097
ENSG00000203706	< 1e-07	< 1e-07	2.6	0.68	0.260417
ENSG00000225335	< 1e-07	< 1e-07	0.8	0.21	0.257732
ENSG00000233968	< 1e-07	< 1e-07	0.27	0.069	0.25641
ENSG00000271474	< 1e-07	< 1e-07	0.11	0.028	0.251889
ENSG00000232229	3e-07	2.9e-06	0.87	0.22	0.250627
ENSG00000248596	2.2e-06	1.8e-05	0.2	0.05	0.250627
ENSG00000250320	< 1e-07	< 1e-07	0.26	0.065	0.248139
ENSG00000241224	9.9e-06	7e-05	4.13	1.02	0.247525
ENSG00000167912	< 1e-07	< 1e-07	2.69	0.66	0.247525
ENSG00000267414	< 1e-07	< 1e-07	0.31	0.076	0.246305
ENSG00000237886	< 1e-07	< 1e-07	0.68	0.17	0.2457
ENSG00000204241	< 1e-07	< 1e-07	0.25	0.062	0.245098
ENSG00000255248	3e-07	2.9e-06	3.4	0.82	0.242131
ENSG00000269113	< 1e-07	< 1e-07	0.37	0.09	0.241546
ENSG00000249096	< 1e-07	< 1e-07	0.39	0.093	0.240964
ENSG00000152268	2e-06	1.65e-05	13.3	3.2	0.240385
ENSG00000270607	< 1e-07	< 1e-07	0.2	0.047	0.23753
ENSG00000229261	< 1e-07	< 1e-07	0.16	0.037	0.23753
ENSG00000267254	< 1e-07	< 1e-07	0.42	0.099	0.236967
ENSG00000254988	0.0001237	0.000647	1.01	0.24	0.235849
ENSG00000223414	9e-07	8e-06	0.21	0.048	0.234192
ENSG00000228495	< 1e-07	< 1e-07	0.23	0.055	0.233645
ENSG00000227372	< 1e-07	< 1e-07	2.19	0.51	0.232558
ENSG00000232756	3e-07	2.9e-06	0.87	0.2	0.232558
ENSG00000225383	< 1e-07	< 1e-07	0.4	0.093	0.232558
ENSG00000249279	< 1e-07	< 1e-07	0.34	0.079	0.229885
ENSG00000272016	< 1e-07	< 1e-07	0.62	0.14	0.225225
ENSG00000230798	< 1e-07	< 1e-07	0.29	0.064	0.225225
ENSG00000254042	< 1e-07	< 1e-07	0.11	0.023	0.221729
ENSG00000257151	1.8e-06	1.5e-05	0.52	0.11	0.220751
ENSG00000269975	0.0001702	0.000854	0.26	0.057	0.218341
ENSG00000166770	< 1e-07	< 1e-07	3.72	0.81	0.21692
ENSG00000261625	< 1e-07	< 1e-07	0.79	0.17	0.215517
ENSG00000272327	< 1e-07	< 1e-07	0.67	0.14	0.215517
ENSG00000243069	< 1e-07	< 1e-07	0.18	0.039	0.212314
ENSG00000272511	< 1e-07	< 1e-07	0.17	0.037	0.21097
ENSG00000245750	1.6e-06	1.35e-05	1.83	0.38	0.209644
ENSG00000264868	< 1e-07	< 1e-07	0.33	0.069	0.208768
ENSG00000260248	< 1e-07	< 1e-07	0.31	0.063	0.207469
ENSG00000259342	8e-07	7.22e-06	6.25	1.29	0.205761
ENSG00000261730	< 1e-07	< 1e-07	0.19	0.039	0.205761
ENSG00000245080	< 1e-07	< 1e-07	0.18	0.037	0.205761
ENSG00000261469	< 1e-07	< 1e-07	0.63	0.13	0.205339
ENSG00000223839	< 1e-07	< 1e-07	1.13	0.22	0.194553
ENSG00000241732	< 1e-07	< 1e-07	5.3	0.96	0.181818
ENSG00000250073	< 1e-07	< 1e-07	1.32	0.24	0.180832
ENSG00000233421	< 1e-07	< 1e-07	0.38	0.068	0.178571
ENSG00000256643	< 1e-07	< 1e-07	5.41	0.93	0.171821
ENSG00000269936	< 1e-07	< 1e-07	8.58	1.47	0.171233
ENSG00000259834	< 1e-07	< 1e-07	0.74	0.13	0.17094
ENSG00000261374	< 1e-07	< 1e-07	0.28	0.046	0.161812
ENSG00000269929	0.0049045	0.0154	0.34	0.054	0.159744
ENSG00000224189	< 1e-07	< 1e-07	8.72	1.39	0.158983
ENSG00000268388	< 1e-07	< 1e-07	13.53	2.12	0.156986
ENSG00000225194	< 1e-07	< 1e-07	0.36	0.057	0.156986
ENSG00000272143	< 1e-07	< 1e-07	0.95	0.15	0.156495
ENSG00000267405	< 1e-07	< 1e-07	0.49	0.076	0.15528
ENSG00000233760	< 1e-07	< 1e-07	0.15	0.023	0.154321
ENSG00000237807	< 1e-07	< 1e-07	1.02	0.16	0.153374
ENSG00000267466	< 1e-07	< 1e-07	0.31	0.046	0.147493
ENSG00000271824	< 1e-07	< 1e-07	4.16	0.61	0.14556
ENSG00000272463	< 1e-07	< 1e-07	1.09	0.16	0.14556
ENSG00000224961	< 1e-07	< 1e-07	3.38	0.49	0.145349
ENSG00000239205	< 1e-07	< 1e-07	0.25	0.035	0.140252
ENSG00000226087	< 1e-07	< 1e-07	0.42	0.058	0.139082
ENSG00000235049	< 1e-07	< 1e-07	0.39	0.054	0.136426
ENSG00000270403	< 1e-07	< 1e-07	1.08	0.15	0.13624
ENSG00000225986	< 1e-07	< 1e-07	2.1	0.28	0.134228
ENSG00000225339	0.0047373	0.015	1.05	0.14	0.133511
ENSG00000268505	< 1e-07	< 1e-07	0.33	0.044	0.131406
ENSG00000225731	< 1e-07	< 1e-07	0.24	0.031	0.129534
ENSG00000267506	< 1e-07	< 1e-07	0.51	0.065	0.12837
ENSG00000267532	< 1e-07	< 1e-07	2.73	0.35	0.128205
ENSG00000259459	< 1e-07	< 1e-07	0.95	0.12	0.126582
ENSG00000259417	< 1e-07	< 1e-07	0.13	0.017	0.125471
ENSG00000176728	< 1e-07	< 1e-07	1.61	0.19	0.120048
ENSG00000254510	< 1e-07	< 1e-07	0.76	0.088	0.116279
ENSG00000253549	< 1e-07	< 1e-07	1.17	0.13	0.114811
ENSG00000268164	< 1e-07	< 1e-07	1.46	0.16	0.11274
ENSG00000249669	< 1e-07	< 1e-07	1.44	0.16	0.111607
ENSG00000263400	1.5e-06	1.29e-05	1.19	0.13	0.106383
ENSG00000269186	< 1e-07	< 1e-07	7.08	0.73	0.102987
ENSG00000241684	< 1e-07	< 1e-07	0.41	0.041	0.0990099
ENSG00000157152	< 1e-07	< 1e-07	0.47	0.046	0.0968992
ENSG00000260947	< 1e-07	< 1e-07	0.23	0.023	0.0967118
ENSG00000268555	< 1e-07	< 1e-07	0.3	0.029	0.0960615
ENSG00000223573	< 1e-07	< 1e-07	1.03	0.091	0.0881057
ENSG00000269667	< 1e-07	< 1e-07	0.86	0.072	0.0831947
ENSG00000235026	< 1e-07	< 1e-07	3.01	0.21	0.0713267
ENSG00000260230	< 1e-07	< 1e-07	0.22	0.014	0.0655308
ENSG00000258274	< 1e-07	< 1e-07	0.69	0.042	0.0609385
ENSG00000267272	1e-07	1.05e-06	1.77	0.1	0.058072
ENSG00000271894	0.0181372	0.0449	0.11	0.006	0.0520562
ENSG00000253701	< 1e-07	< 1e-07	5.34	0.27	0.0507357
ENSG00000241158	< 1e-07	< 1e-07	1.28	0.063	0.049334
ENSG00000254645	< 1e-07	< 1e-07	1.28	0.058	0.0450653
ENSG00000104725	< 1e-07	< 1e-07	1.17	0.044	0.0375657
ENSG00000262973	< 1e-07	< 1e-07	7.33	0.22	0.0295334
ENSG00000237125	0.0049179	0.0154	3.31	0.053	0.0160128
ENSG00000240498	< 1e-07	< 1e-07	15.28	0.12	0.00784375
ENSG00000262756	< 1e-07	< 1e-07	22.38	0.17	0.00741565
ENSG00000261054	6.1e-06	4.5e-05	0.27	0.0017	0.00646956
ENSG00000267328	0.0002238	0.00108	0.77	0.0011	0.00140883
ENSG00000248832	0.0182134	0.0451	0.039	1.8e-06	4.64842e-05
ENSG00000221857	0.000534	0.00227	0.51	2.7e-06	5.26425e-06
ENSG00000259327	0.005376	0.0166	0.078	1.2e-07	1.55606e-06
ENSG00000224958	0.0085353	0.0241	1.67	1.2e-06	7.48669e-07
ENSG00000254192	0.003502	0.0116	0.023	< 1e-07	3.03016e-07
ENSG00000224721	0.0078571	0.0226	0.77	< 1e-07	1.24588e-08
ENSG00000266050	0.0002749	0.00128	0.0028	< 1e-07	1.07719e-10
