# Supplementary material for: The Long Non-Coding RNA FAM222A-AS1 Negatively Modulates MiR-Let-7f to Promote Colorectal Cancer Progression
Source: Front Oncol. 2022 May 12;12:764621. doi: 10.3389/fonc.2022.764621 (PMC9133450; doi:10.3389/fonc.2022.764621)
Supplement: Supplementary file 11 [file Table_10.xlsx]

## Sheet: gencode.v18.long_noncoding_RNAs
##description: evidence-based annotation of the human genome (GRCh37), version 18 (Ensembl 73) - long non-coding RNAs
##provider: GENCODE
##contact: gencode@sanger.ac.uk
##format: gtf
##date: 2013-09-02
chr1	HAVANA	gene	29554	31109	.	+	.	gene_id "ENSG00000243485.2"; transcript_id "ENSG00000243485.2"; gene_type "lincRNA"; gene_status "NOVEL"; gene_name "MIR1302-11"; transcript_type "lincRNA"; transcript_status "NOVEL"; transcript_name "MIR1302-11"; level 2; havana_gene "OTTHUMG00000000959.2";
chr1	HAVANA	transcript	29554	31097	.	+	.	gene_id "ENSG00000243485.2"; transcript_id "ENST00000473358.1"; gene_type "lincRNA"; gene_status "NOVEL"; gene_name "MIR1302-11"; transcript_type "lincRNA"; transcript_status "KNOWN"; transcript_name "MIR1302-11-001"; level 2; tag "not_best_in_genome_evidence"; havana_gene "OTTHUMG00000000959.2"; havana_transcript "OTTHUMT00000002840.1";
chr1	HAVANA	exon	29554	30039	.	+	.	gene_id "ENSG00000243485.2"; transcript_id "ENST00000473358.1"; gene_type "lincRNA"; gene_status "NOVEL"; gene_name "MIR1302-11"; transcript_type "lincRNA"; transcript_status "KNOWN"; transcript_name "MIR1302-11-001"; exon_number 1; exon_id "ENSE00001947070.1"; level 2; tag "not_best_in_genome_evidence"; havana_gene "OTTHUMG00000000959.2"; havana_transcript "OTTHUMT00000002840.1";
chr1	HAVANA	exon	30564	30667	.	+	.	gene_id "ENSG00000243485.2"; transcript_id "ENST00000473358.1"; gene_type "lincRNA"; gene_status "NOVEL"; gene_name "MIR1302-11"; transcript_type "lincRNA"; transcript_status "KNOWN"; transcript_name "MIR1302-11-001"; exon_number 2; exon_id "ENSE00001922571.1"; level 2; tag "not_best_in_genome_evidence"; havana_gene "OTTHUMG00000000959.2"; havana_transcript "OTTHUMT00000002840.1";
chr1	HAVANA	exon	30976	31097	.	+	.	gene_id "ENSG00000243485.2"; transcript_id "ENST00000473358.1"; gene_type "lincRNA"; gene_status "NOVEL"; gene_name "MIR1302-11"; transcript_type "lincRNA"; transcript_status "KNOWN"; transcript_name "MIR1302-11-001"; exon_number 3; exon_id "ENSE00001827679.1"; level 2; tag "not_best_in_genome_evidence"; havana_gene "OTTHUMG00000000959.2"; havana_transcript "OTTHUMT00000002840.1";
chr1	HAVANA	transcript	30267	31109	.	+	.	gene_id "ENSG00000243485.2"; transcript_id "ENST00000469289.1"; gene_type "lincRNA"; gene_status "NOVEL"; gene_name "MIR1302-11"; transcript_type "lincRNA"; transcript_status "KNOWN"; transcript_name "MIR1302-11-002"; level 2; tag "not_best_in_genome_evidence"; havana_gene "OTTHUMG00000000959.2"; havana_transcript "OTTHUMT00000002841.2";
chr1	HAVANA	exon	30267	30667	.	+	.	gene_id "ENSG00000243485.2"; transcript_id "ENST00000469289.1"; gene_type "lincRNA"; gene_status "NOVEL"; gene_name "MIR1302-11"; transcript_type "lincRNA"; transcript_status "KNOWN"; transcript_name "MIR1302-11-002"; exon_number 1; exon_id "ENSE00001841699.1"; level 2; tag "not_best_in_genome_evidence"; havana_gene "OTTHUMG00000000959.2"; havana_transcript "OTTHUMT00000002841.2";
chr1	HAVANA	exon	30976	31109	.	+	.	gene_id "ENSG00000243485.2"; transcript_id "ENST00000469289.1"; gene_type "lincRNA"; gene_status "NOVEL"; gene_name "MIR1302-11"; transcript_type "lincRNA"; transcript_status "KNOWN"; transcript_name "MIR1302-11-002"; exon_number 2; exon_id "ENSE00001890064.1"; level 2; tag "not_best_in_genome_evidence"; havana_gene "OTTHUMG00000000959.2"; havana_transcript "OTTHUMT00000002841.2";
chr1	ENSEMBL	transcript	30366	30503	.	+	.	gene_id "ENSG00000243485.2"; transcript_id "ENST00000607096.1"; gene_type "lincRNA"; gene_status "NOVEL"; gene_name "MIR1302-11"; transcript_type "miRNA"; transcript_status "KNOWN"; transcript_name "MIR1302-11-201"; level 3; tag "basic"; havana_gene "OTTHUMG00000000959.2";
chr1	ENSEMBL	exon	30366	30503	.	+	.	gene_id "ENSG00000243485.2"; transcript_id "ENST00000607096.1"; gene_type "lincRNA"; gene_status "NOVEL"; gene_name "MIR1302-11"; transcript_type "miRNA"; transcript_status "KNOWN"; transcript_name "MIR1302-11-201"; exon_number 1; exon_id "ENSE00003695741.1"; level 3; tag "basic"; havana_gene "OTTHUMG00000000959.2";
chr1	HAVANA	gene	34554	36081	.	-	.	gene_id "ENSG00000237613.2"; transcript_id "ENSG00000237613.2"; gene_type "lincRNA"; gene_status "KNOWN"; gene_name "FAM138A"; transcript_type "lincRNA"; transcript_status "KNOWN"; transcript_name "FAM138A"; level 2; havana_gene "OTTHUMG00000000960.1";
chr1	HAVANA	transcript	34554	36081	.	-	.	gene_id "ENSG00000237613.2"; transcript_id "ENST00000417324.1"; gene_type "lincRNA"; gene_status "KNOWN"; gene_name "FAM138A"; transcript_type "lincRNA"; transcript_status "KNOWN"; transcript_name "FAM138A-001"; level 2; tag "basic"; havana_gene "OTTHUMG00000000960.1"; havana_transcript "OTTHUMT00000002842.1";
chr1	HAVANA	exon	35721	36081	.	-	.	gene_id "ENSG00000237613.2"; transcript_id "ENST00000417324.1"; gene_type "lincRNA"; gene_status "KNOWN"; gene_name "FAM138A"; transcript_type "lincRNA"; transcript_status "KNOWN"; transcript_name "FAM138A-001"; exon_number 1; exon_id "ENSE00001656588.1"; level 2; tag "basic"; havana_gene "OTTHUMG00000000960.1"; havana_transcript "OTTHUMT00000002842.1";
chr1	HAVANA	exon	35277	35481	.	-	.	gene_id "ENSG00000237613.2"; transcript_id "ENST00000417324.1"; gene_type "lincRNA"; gene_status "KNOWN"; gene_name "FAM138A"; transcript_type "lincRNA"; transcript_status "KNOWN"; transcript_name "FAM138A-001"; exon_number 2; exon_id "ENSE00001669267.1"; level 2; tag "basic"; havana_gene "OTTHUMG00000000960.1"; havana_transcript "OTTHUMT00000002842.1";
chr1	HAVANA	exon	34554	35174	.	-	.	gene_id "ENSG00000237613.2"; transcript_id "ENST00000417324.1"; gene_type "lincRNA"; gene_status "KNOWN"; gene_name "FAM138A"; transcript_type "lincRNA"; transcript_status "KNOWN"; transcript_name "FAM138A-001"; exon_number 3; exon_id "ENSE00001727627.1"; level 2; tag "basic"; havana_gene "OTTHUMG00000000960.1"; havana_transcript "OTTHUMT00000002842.1";
chr1	HAVANA	transcript	35245	36073	.	-	.	gene_id "ENSG00000237613.2"; transcript_id "ENST00000461467.1"; gene_type "lincRNA"; gene_status "KNOWN"; gene_name "FAM138A"; transcript_type "lincRNA"; transcript_status "KNOWN"; transcript_name "FAM138A-002"; level 2; havana_gene "OTTHUMG00000000960.1"; havana_transcript "OTTHUMT00000002843.1";
chr1	HAVANA	exon	35721	36073	.	-	.	gene_id "ENSG00000237613.2"; transcript_id "ENST00000461467.1"; gene_type "lincRNA"; gene_status "KNOWN"; gene_name "FAM138A"; transcript_type "lincRNA"; transcript_status "KNOWN"; transcript_name "FAM138A-002"; exon_number 1; exon_id "ENSE00001618781.2"; level 2; havana_gene "OTTHUMG00000000960.1"; havana_transcript "OTTHUMT00000002843.1";
chr1	HAVANA	exon	35245	35481	.	-	.	gene_id "ENSG00000237613.2"; transcript_id "ENST00000461467.1"; gene_type "lincRNA"; gene_status "KNOWN"; gene_name "FAM138A"; transcript_type "lincRNA"; transcript_status "KNOWN"; transcript_name "FAM138A-002"; exon_number 2; exon_id "ENSE00001874421.1"; level 2; havana_gene "OTTHUMG00000000960.1"; havana_transcript "OTTHUMT00000002843.1";
chr1	HAVANA	gene	89295	133566	.	-	.	gene_id "ENSG00000238009.2"; transcript_id "ENSG00000238009.2"; gene_type "lincRNA"; gene_status "NOVEL"; gene_name "RP11-34P13.7"; transcript_type "lincRNA"; transcript_status "NOVEL"; transcript_name "RP11-34P13.7"; level 2; havana_gene "OTTHUMG00000001096.2";
chr1	HAVANA	transcript	89295	120932	.	-	.	gene_id "ENSG00000238009.2"; transcript_id "ENST00000466430.1"; gene_type "lincRNA"; gene_status "NOVEL"; gene_name "RP11-34P13.7"; transcript_type "lincRNA"; transcript_status "KNOWN"; transcript_name "RP11-34P13.7-001"; level 2; tag "not_best_in_genome_evidence"; tag "basic"; havana_gene "OTTHUMG00000001096.2"; havana_transcript "OTTHUMT00000003225.1";
chr1	HAVANA	exon	120775	120932	.	-	.	gene_id "ENSG00000238009.2"; transcript_id "ENST00000466430.1"; gene_type "lincRNA"; gene_status "NOVEL"; gene_name "RP11-34P13.7"; transcript_type "lincRNA"; transcript_status "KNOWN"; transcript_name "RP11-34P13.7-001"; exon_number 1; exon_id "ENSE00001606755.2"; level 2; tag "not_best_in_genome_evidence"; tag "basic"; havana_gene "OTTHUMG00000001096.2"; havana_transcript "OTTHUMT00000003225.1";
chr1	HAVANA	exon	112700	112804	.	-	.	gene_id "ENSG00000238009.2"; transcript_id "ENST00000466430.1"; gene_type "lincRNA"; gene_status "NOVEL"; gene_name "RP11-34P13.7"; transcript_type "lincRNA"; transcript_status "KNOWN"; transcript_name "RP11-34P13.7-001"; exon_number 2; exon_id "ENSE00001957285.1"; level 2; tag "not_best_in_genome_evidence"; tag "basic"; havana_gene "OTTHUMG00000001096.2"; havana_transcript "OTTHUMT00000003225.1";
chr1	HAVANA	exon	92091	92240	.	-	.	gene_id "ENSG00000238009.2"; transcript_id "ENST00000466430.1"; gene_type "lincRNA"; gene_status "NOVEL"; gene_name "RP11-34P13.7"; transcript_type "lincRNA"; transcript_status "KNOWN"; transcript_name "RP11-34P13.7-001"; exon_number 3; exon_id "ENSE00001944529.1"; level 2; tag "not_best_in_genome_evidence"; tag "basic"; havana_gene "OTTHUMG00000001096.2"; havana_transcript "OTTHUMT00000003225.1";
chr1	HAVANA	exon	89295	91629	.	-	.	gene_id "ENSG00000238009.2"; transcript_id "ENST00000466430.1"; gene_type "lincRNA"; gene_status "NOVEL"; gene_name "RP11-34P13.7"; transcript_type "lincRNA"; transcript_status "KNOWN"; transcript_name "RP11-34P13.7-001"; exon_number 4; exon_id "ENSE00001846804.1"; level 2; tag "not_best_in_genome_evidence"; tag "basic"; havana_gene "OTTHUMG00000001096.2"; havana_transcript "OTTHUMT00000003225.1";
chr1	HAVANA	transcript	92230	129217	.	-	.	gene_id "ENSG00000238009.2"; transcript_id "ENST00000477740.1"; gene_type "lincRNA"; gene_status "NOVEL"; gene_name "RP11-34P13.7"; transcript_type "lincRNA"; transcript_status "KNOWN"; transcript_name "RP11-34P13.7-003"; level 2; tag "not_best_in_genome_evidence"; havana_gene "OTTHUMG00000001096.2"; havana_transcript "OTTHUMT00000003688.1";
chr1	HAVANA	exon	129055	129217	.	-	.	gene_id "ENSG00000238009.2"; transcript_id "ENST00000477740.1"; gene_type "lincRNA"; gene_status "NOVEL"; gene_name "RP11-34P13.7"; transcript_type "lincRNA"; transcript_status "KNOWN"; transcript_name "RP11-34P13.7-003"; exon_number 1; exon_id "ENSE00001919246.1"; level 2; tag "not_best_in_genome_evidence"; havana_gene "OTTHUMG00000001096.2"; havana_transcript "OTTHUMT00000003688.1";
chr1	HAVANA	exon	120721	120932	.	-	.	gene_id "ENSG00000238009.2"; transcript_id "ENST00000477740.1"; gene_type "lincRNA"; gene_status "NOVEL"; gene_name "RP11-34P13.7"; transcript_type "lincRNA"; transcript_status "KNOWN"; transcript_name "RP11-34P13.7-003"; exon_number 2; exon_id "ENSE00001171005.3"; level 2; tag "not_best_in_genome_evidence"; havana_gene "OTTHUMG00000001096.2"; havana_transcript "OTTHUMT00000003688.1";
chr1	HAVANA	exon	112700	112804	.	-	.	gene_id "ENSG00000238009.2"; transcript_id "ENST00000477740.1"; gene_type "lincRNA"; gene_status "NOVEL"; gene_name "RP11-34P13.7"; transcript_type "lincRNA"; transcript_status "KNOWN"; transcript_name "RP11-34P13.7-003"; exon_number 3; exon_id "ENSE00001957285.1"; level 2; tag "not_best_in_genome_evidence"; havana_gene "OTTHUMG00000001096.2"; havana_transcript "OTTHUMT00000003688.1";
chr1	HAVANA	exon	92230	92240	.	-	.	gene_id "ENSG00000238009.2"; transcript_id "ENST00000477740.1"; gene_type "lincRNA"; gene_status "NOVEL"; gene_name "RP11-34P13.7"; transcript_type "lincRNA"; transcript_status "KNOWN"; transcript_name "RP11-34P13.7-003"; exon_number 4; exon_id "ENSE00001896976.1"; level 2; tag "not_best_in_genome_evidence"; havana_gene "OTTHUMG00000001096.2"; havana_transcript "OTTHUMT00000003688.1";
chr1	HAVANA	transcript	110953	129173	.	-	.	gene_id "ENSG00000238009.2"; transcript_id "ENST00000471248.1"; gene_type "lincRNA"; gene_status "NOVEL"; gene_name "RP11-34P13.7"; transcript_type "lincRNA"; transcript_status "KNOWN"; transcript_name "RP11-34P13.7-002"; level 2; tag "not_best_in_genome_evidence"; havana_gene "OTTHUMG00000001096.2"; havana_transcript "OTTHUMT00000003687.1";
chr1	HAVANA	exon	129055	129173	.	-	.	gene_id "ENSG00000238009.2"; transcript_id "ENST00000471248.1"; gene_type "lincRNA"; gene_status "NOVEL"; gene_name "RP11-34P13.7"; transcript_type "lincRNA"; transcript_status "KNOWN"; transcript_name "RP11-34P13.7-002"; exon_number 1; exon_id "ENSE00001934975.1"; level 2; tag "not_best_in_genome_evidence"; havana_gene "OTTHUMG00000001096.2"; havana_transcript "OTTHUMT00000003687.1";
chr1	HAVANA	exon	112700	112804	.	-	.	gene_id "ENSG00000238009.2"; transcript_id "ENST00000471248.1"; gene_type "lincRNA"; gene_status "NOVEL"; gene_name "RP11-34P13.7"; transcript_type "lincRNA"; transcript_status "KNOWN"; transcript_name "RP11-34P13.7-002"; exon_number 2; exon_id "ENSE00001957285.1"; level 2; tag "not_best_in_genome_evidence"; havana_gene "OTTHUMG00000001096.2"; havana_transcript "OTTHUMT00000003687.1";
chr1	HAVANA	exon	110953	111357	.	-	.	gene_id "ENSG00000238009.2"; transcript_id "ENST00000471248.1"; gene_type "lincRNA"; gene_status "NOVEL"; gene_name "RP11-34P13.7"; transcript_type "lincRNA"; transcript_status "KNOWN"; transcript_name "RP11-34P13.7-002"; exon_number 3; exon_id "ENSE00001879696.1"; level 2; tag "not_best_in_genome_evidence"; havana_gene "OTTHUMG00000001096.2"; havana_transcript "OTTHUMT00000003687.1";
chr1	HAVANA	transcript	129081	133566	.	-	.	gene_id "ENSG00000238009.2"; transcript_id "ENST00000453576.2"; gene_type "lincRNA"; gene_status "NOVEL"; gene_name "RP11-34P13.7"; transcript_type "lincRNA"; transcript_status "KNOWN"; transcript_name "RP11-34P13.7-004"; level 2; havana_gene "OTTHUMG00000001096.2"; havana_transcript "OTTHUMT00000003689.1";
chr1	HAVANA	exon	133374	133566	.	-	.	gene_id "ENSG00000238009.2"; transcript_id "ENST00000453576.2"; gene_type "lincRNA"; gene_status "NOVEL"; gene_name "RP11-34P13.7"; transcript_type "lincRNA"; transcript_status "KNOWN"; transcript_name "RP11-34P13.7-004"; exon_number 1; exon_id "ENSE00001737600.2"; level 2; havana_gene "OTTHUMG00000001096.2"; havana_transcript "OTTHUMT00000003689.1";
chr1	HAVANA	exon	129081	129223	.	-	.	gene_id "ENSG00000238009.2"; transcript_id "ENST00000453576.2"; gene_type "lincRNA"; gene_status "NOVEL"; gene_name "RP11-34P13.7"; transcript_type "lincRNA"; transcript_status "KNOWN"; transcript_name "RP11-34P13.7-004"; exon_number 2; exon_id "ENSE00001827073.1"; level 2; havana_gene "OTTHUMG00000001096.2"; havana_transcript "OTTHUMT00000003689.1";
chr1	HAVANA	gene	89551	91105	.	-	.	gene_id "ENSG00000239945.1"; transcript_id "ENSG00000239945.1"; gene_type "lincRNA"; gene_status "NOVEL"; gene_name "RP11-34P13.8"; transcript_type "lincRNA"; transcript_status "NOVEL"; transcript_name "RP11-34P13.8"; level 2; havana_gene "OTTHUMG00000001097.2";
chr1	HAVANA	transcript	89551	91105	.	-	.	gene_id "ENSG00000239945.1"; transcript_id "ENST00000495576.1"; gene_type "lincRNA"; gene_status "NOVEL"; gene_name "RP11-34P13.8"; transcript_type "lincRNA"; transcript_status "KNOWN"; transcript_name "RP11-34P13.8-001"; level 2; tag "basic"; havana_gene "OTTHUMG00000001097.2"; havana_transcript "OTTHUMT00000003226.2";
chr1	HAVANA	exon	90287	91105	.	-	.	gene_id "ENSG00000239945.1"; transcript_id "ENST00000495576.1"; gene_type "lincRNA"; gene_status "NOVEL"; gene_name "RP11-34P13.8"; transcript_type "lincRNA"; transcript_status "KNOWN"; transcript_name "RP11-34P13.8-001"; exon_number 1; exon_id "ENSE00001907785.1"; level 2; tag "basic"; havana_gene "OTTHUMG00000001097.2"; havana_transcript "OTTHUMT00000003226.2";
chr1	HAVANA	exon	89551	90050	.	-	.	gene_id "ENSG00000239945.1"; transcript_id "ENST00000495576.1"; gene_type "lincRNA"; gene_status "NOVEL"; gene_name "RP11-34P13.8"; transcript_type "lincRNA"; transcript_status "KNOWN"; transcript_name "RP11-34P13.8-001"; exon_number 2; exon_id "ENSE00001927725.1"; level 2; tag "basic"; havana_gene "OTTHUMG00000001097.2"; havana_transcript "OTTHUMT00000003226.2";
chr1	HAVANA	gene	139790	140339	.	-	.	gene_id "ENSG00000239906.1"; transcript_id "ENSG00000239906.1"; gene_type "antisense"; gene_status "NOVEL"; gene_name "RP11-34P13.14"; transcript_type "antisense"; transcript_status "NOVEL"; transcript_name "RP11-34P13.14"; level 2; havana_gene "OTTHUMG00000002481.1";
chr1	HAVANA	transcript	139790	140339	.	-	.	gene_id "ENSG00000239906.1"; transcript_id "ENST00000493797.1"; gene_type "antisense"; gene_status "NOVEL"; gene_name "RP11-34P13.14"; transcript_type "antisense"; transcript_status "KNOWN"; transcript_name "RP11-34P13.14-001"; level 2; tag "basic"; havana_gene "OTTHUMG00000002481.1"; havana_transcript "OTTHUMT00000007038.1";
chr1	HAVANA	exon	140075	140339	.	-	.	gene_id "ENSG00000239906.1"; transcript_id "ENST00000493797.1"; gene_type "antisense"; gene_status "NOVEL"; gene_name "RP11-34P13.14"; transcript_type "antisense"; transcript_status "KNOWN"; transcript_name "RP11-34P13.14-001"; exon_number 1; exon_id "ENSE00001913281.1"; level 2; tag "basic"; havana_gene "OTTHUMG00000002481.1"; havana_transcript "OTTHUMT00000007038.1";
chr1	HAVANA	exon	139790	139847	.	-	.	gene_id "ENSG00000239906.1"; transcript_id "ENST00000493797.1"; gene_type "antisense"; gene_status "NOVEL"; gene_name "RP11-34P13.14"; transcript_type "antisense"; transcript_status "KNOWN"; transcript_name "RP11-34P13.14-001"; exon_number 2; exon_id "ENSE00001922992.1"; level 2; tag "basic"; havana_gene "OTTHUMG00000002481.1"; havana_transcript "OTTHUMT00000007038.1";
chr1	HAVANA	gene	141474	173862	.	-	.	gene_id "ENSG00000241860.2"; transcript_id "ENSG00000241860.2"; gene_type "processed_transcript"; gene_status "NOVEL"; gene_name "RP11-34P13.13"; transcript_type "processed_transcript"; transcript_status "NOVEL"; transcript_name "RP11-34P13.13"; level 2; tag "ncRNA_host"; havana_gene "OTTHUMG00000002480.3";
chr1	HAVANA	transcript	141474	149707	.	-	.	gene_id "ENSG00000241860.2"; transcript_id "ENST00000484859.1"; gene_type "processed_transcript"; gene_status "NOVEL"; gene_name "RP11-34P13.13"; transcript_type "antisense"; transcript_status "KNOWN"; transcript_name "RP11-34P13.13-004"; level 2; tag "basic"; havana_gene "OTTHUMG00000002480.3"; havana_transcript "OTTHUMT00000007035.1";
chr1	HAVANA	exon	146386	149707	.	-	.	gene_id "ENSG00000241860.2"; transcript_id "ENST00000484859.1"; gene_type "processed_transcript"; gene_status "NOVEL"; gene_name "RP11-34P13.13"; transcript_type "antisense"; transcript_status "KNOWN"; transcript_name "RP11-34P13.13-004"; exon_number 1; exon_id "ENSE00001860404.1"; level 2; tag "basic"; havana_gene "OTTHUMG00000002480.3"; havana_transcript "OTTHUMT00000007035.1";
chr1	HAVANA	exon	141474	143011	.	-	.	gene_id "ENSG00000241860.2"; transcript_id "ENST00000484859.1"; gene_type "processed_transcript"; gene_status "NOVEL"; gene_name "RP11-34P13.13"; transcript_type "antisense"; transcript_status "KNOWN"; transcript_name "RP11-34P13.13-004"; exon_number 2; exon_id "ENSE00001911218.1"; level 2; tag "basic"; havana_gene "OTTHUMG00000002480.3"; havana_transcript "OTTHUMT00000007035.1";
chr1	HAVANA	transcript	142808	146831	.	-	.	gene_id "ENSG00000241860.2"; transcript_id "ENST00000490997.1"; gene_type "processed_transcript"; gene_status "NOVEL"; gene_name "RP11-34P13.13"; transcript_type "antisense"; transcript_status "KNOWN"; transcript_name "RP11-34P13.13-003"; level 2; tag "basic"; havana_gene "OTTHUMG00000002480.3"; havana_transcript "OTTHUMT00000007036.1";
chr1	HAVANA	exon	146642	146831	.	-	.	gene_id "ENSG00000241860.2"; transcript_id "ENST00000490997.1"; gene_type "processed_transcript"; gene_status "NOVEL"; gene_name "RP11-34P13.13"; transcript_type "antisense"; transcript_status "KNOWN"; transcript_name "RP11-34P13.13-003"; exon_number 1; exon_id "ENSE00001868647.1"; level 2; tag "basic"; havana_gene "OTTHUMG00000002480.3"; havana_transcript "OTTHUMT00000007036.1";
chr1	HAVANA	exon	146386	146509	.	-	.	gene_id "ENSG00000241860.2"; transcript_id "ENST00000490997.1"; gene_type "processed_transcript"; gene_status "NOVEL"; gene_name "RP11-34P13.13"; transcript_type "antisense"; transcript_status "KNOWN"; transcript_name "RP11-34P13.13-003"; exon_number 2; exon_id "ENSE00001853409.1"; level 2; tag "basic"; havana_gene "OTTHUMG00000002480.3"; havana_transcript "OTTHUMT00000007036.1";
chr1	HAVANA	exon	142808	143011	.	-	.	gene_id "ENSG00000241860.2"; transcript_id "ENST00000490997.1"; gene_type "processed_transcript"; gene_status "NOVEL"; gene_name "RP11-34P13.13"; transcript_type "antisense"; transcript_status "KNOWN"; transcript_name "RP11-34P13.13-003"; exon_number 3; exon_id "ENSE00001838397.1"; level 2; tag "basic"; havana_gene "OTTHUMG00000002480.3"; havana_transcript "OTTHUMT00000007036.1";
chr1	HAVANA	transcript	146386	173862	.	-	.	gene_id "ENSG00000241860.2"; transcript_id "ENST00000466557.2"; gene_type "processed_transcript"; gene_status "NOVEL"; gene_name "RP11-34P13.13"; transcript_type "lincRNA"; transcript_status "KNOWN"; transcript_name "RP11-34P13.13-001"; level 2; tag "not_best_in_genome_evidence"; havana_gene "OTTHUMG00000002480.3"; havana_transcript "OTTHUMT00000007037.2";
chr1	HAVANA	exon	173753	173862	.	-	.	gene_id "ENSG00000241860.2"; transcript_id "ENST00000466557.2"; gene_type "processed_transcript"; gene_status "NOVEL"; gene_name "RP11-34P13.13"; transcript_type "lincRNA"; transcript_status "KNOWN"; transcript_name "RP11-34P13.13-001"; exon_number 1; exon_id "ENSE00001947154.2"; level 2; tag "not_best_in_genome_evidence"; havana_gene "OTTHUMG00000002480.3"; havana_transcript "OTTHUMT00000007037.…
chr1	HAVANA	exon	172557	172688	.	-	.	gene_id "ENSG00000241860.2"; transcript_id "ENST00000466557.2"; gene_type "processed_transcript"; gene_status "NOVEL"; gene_name "RP11-34P13.13"; transcript_type "lincRNA"; transcript_status "KNOWN"; transcript_name "RP11-34P13.13-001"; exon_number 2; exon_id "ENSE00001890990.1"; level 2; tag "not_best_in_genome_evidence"; havana_gene "OTTHUMG00000002480.3"; havana_transcript "OTTHUMT00000007037.…
chr1	HAVANA	exon	169049	169264	.	-	.	gene_id "ENSG00000241860.2"; transcript_id "ENST00000466557.2"; gene_type "processed_transcript"; gene_status "NOVEL"; gene_name "RP11-34P13.13"; transcript_type "lincRNA"; transcript_status "KNOWN"; transcript_name "RP11-34P13.13-001"; exon_number 3; exon_id "ENSE00001922566.1"; level 2; tag "not_best_in_genome_evidence"; havana_gene "OTTHUMG00000002480.3"; havana_transcript "OTTHUMT00000007037.…
chr1	HAVANA	exon	168100	168165	.	-	.	gene_id "ENSG00000241860.2"; transcript_id "ENST00000466557.2"; gene_type "processed_transcript"; gene_status "NOVEL"; gene_name "RP11-34P13.13"; transcript_type "lincRNA"; transcript_status "KNOWN"; transcript_name "RP11-34P13.13-001"; exon_number 4; exon_id "ENSE00001947087.1"; level 2; tag "not_best_in_genome_evidence"; havana_gene "OTTHUMG00000002480.3"; havana_transcript "OTTHUMT00000007037.…
chr1	HAVANA	exon	165884	165942	.	-	.	gene_id "ENSG00000241860.2"; transcript_id "ENST00000466557.2"; gene_type "processed_transcript"; gene_status "NOVEL"; gene_name "RP11-34P13.13"; transcript_type "lincRNA"; transcript_status "KNOWN"; transcript_name "RP11-34P13.13-001"; exon_number 5; exon_id "ENSE00001949945.1"; level 2; tag "not_best_in_genome_evidence"; havana_gene "OTTHUMG00000002480.3"; havana_transcript "OTTHUMT00000007037.…
chr1	HAVANA	exon	164263	164791	.	-	.	gene_id "ENSG00000241860.2"; transcript_id "ENST00000466557.2"; gene_type "processed_transcript"; gene_status "NOVEL"; gene_name "RP11-34P13.13"; transcript_type "lincRNA"; transcript_status "KNOWN"; transcript_name "RP11-34P13.13-001"; exon_number 6; exon_id "ENSE00001862111.2"; level 2; tag "not_best_in_genome_evidence"; havana_gene "OTTHUMG00000002480.3"; havana_transcript "OTTHUMT00000007037.…
chr1	HAVANA	exon	155767	155831	.	-	.	gene_id "ENSG00000241860.2"; transcript_id "ENST00000466557.2"; gene_type "processed_transcript"; gene_status "NOVEL"; gene_name "RP11-34P13.13"; transcript_type "lincRNA"; transcript_status "KNOWN"; transcript_name "RP11-34P13.13-001"; exon_number 7; exon_id "ENSE00001799309.2"; level 2; tag "not_best_in_genome_evidence"; havana_gene "OTTHUMG00000002480.3"; havana_transcript "OTTHUMT00000007037.…
chr1	HAVANA	exon	146386	146509	.	-	.	gene_id "ENSG00000241860.2"; transcript_id "ENST00000466557.2"; gene_type "processed_transcript"; gene_status "NOVEL"; gene_name "RP11-34P13.13"; transcript_type "lincRNA"; transcript_status "KNOWN"; transcript_name "RP11-34P13.13-001"; exon_number 8; exon_id "ENSE00001853409.1"; level 2; tag "not_best_in_genome_evidence"; havana_gene "OTTHUMG00000002480.3"; havana_transcript "OTTHUMT00000007037.…
chr1	HAVANA	transcript	165889	168767	.	-	.	gene_id "ENSG00000241860.2"; transcript_id "ENST00000491962.1"; gene_type "processed_transcript"; gene_status "NOVEL"; gene_name "RP11-34P13.13"; transcript_type "lincRNA"; transcript_status "KNOWN"; transcript_name "RP11-34P13.13-002"; level 2; havana_gene "OTTHUMG00000002480.3"; havana_transcript "OTTHUMT00000007168.1";
chr1	HAVANA	exon	168610	168767	.	-	.	gene_id "ENSG00000241860.2"; transcript_id "ENST00000491962.1"; gene_type "processed_transcript"; gene_status "NOVEL"; gene_name "RP11-34P13.13"; transcript_type "lincRNA"; transcript_status "KNOWN"; transcript_name "RP11-34P13.13-002"; exon_number 1; exon_id "ENSE00001939117.1"; level 2; havana_gene "OTTHUMG00000002480.3"; havana_transcript "OTTHUMT00000007168.1";
chr1	HAVANA	exon	168100	168165	.	-	.	gene_id "ENSG00000241860.2"; transcript_id "ENST00000491962.1"; gene_type "processed_transcript"; gene_status "NOVEL"; gene_name "RP11-34P13.13"; transcript_type "lincRNA"; transcript_status "KNOWN"; transcript_name "RP11-34P13.13-002"; exon_number 2; exon_id "ENSE00001947087.1"; level 2; havana_gene "OTTHUMG00000002480.3"; havana_transcript "OTTHUMT00000007168.1";
chr1	HAVANA	exon	165889	165942	.	-	.	gene_id "ENSG00000241860.2"; transcript_id "ENST00000491962.1"; gene_type "processed_transcript"; gene_status "NOVEL"; gene_name "RP11-34P13.13"; transcript_type "lincRNA"; transcript_status "KNOWN"; transcript_name "RP11-34P13.13-002"; exon_number 3; exon_id "ENSE00001898156.1"; level 2; havana_gene "OTTHUMG00000002480.3"; havana_transcript "OTTHUMT00000007168.1";
chr1	HAVANA	gene	160446	161525	.	+	.	gene_id "ENSG00000241599.1"; transcript_id "ENSG00000241599.1"; gene_type "lincRNA"; gene_status "NOVEL"; gene_name "RP11-34P13.9"; transcript_type "lincRNA"; transcript_status "NOVEL"; transcript_name "RP11-34P13.9"; level 2; havana_gene "OTTHUMG00000002525.1";
chr1	HAVANA	transcript	160446	161525	.	+	.	gene_id "ENSG00000241599.1"; transcript_id "ENST00000496488.1"; gene_type "lincRNA"; gene_status "NOVEL"; gene_name "RP11-34P13.9"; transcript_type "lincRNA"; transcript_status "KNOWN"; transcript_name "RP11-34P13.9-001"; level 2; tag "not_best_in_genome_evidence"; tag "basic"; havana_gene "OTTHUMG00000002525.1"; havana_transcript "OTTHUMT00000007169.1";
chr1	HAVANA	exon	160446	160690	.	+	.	gene_id "ENSG00000241599.1"; transcript_id "ENST00000496488.1"; gene_type "lincRNA"; gene_status "NOVEL"; gene_name "RP11-34P13.9"; transcript_type "lincRNA"; transcript_status "KNOWN"; transcript_name "RP11-34P13.9-001"; exon_number 1; exon_id "ENSE00001882727.1"; level 2; tag "not_best_in_genome_evidence"; tag "basic"; havana_gene "OTTHUMG00000002525.1"; havana_transcript "OTTHUMT00000007169.1";
chr1	HAVANA	exon	161314	161525	.	+	.	gene_id "ENSG00000241599.1"; transcript_id "ENST00000496488.1"; gene_type "lincRNA"; gene_status "NOVEL"; gene_name "RP11-34P13.9"; transcript_type "lincRNA"; transcript_status "KNOWN"; transcript_name "RP11-34P13.9-001"; exon_number 2; exon_id "ENSE00001895361.1"; level 2; tag "not_best_in_genome_evidence"; tag "basic"; havana_gene "OTTHUMG00000002525.1"; havana_transcript "OTTHUMT00000007169.1";
chr1	HAVANA	gene	227615	267253	.	-	.	gene_id "ENSG00000228463.4"; transcript_id "ENSG00000228463.4"; gene_type "lincRNA"; gene_status "NOVEL"; gene_name "AP006222.2"; transcript_type "lincRNA"; transcript_status "NOVEL"; transcript_name "AP006222.2"; level 2; havana_gene "OTTHUMG00000002553.2";
chr1	HAVANA	transcript	227615	234484	.	-	.	gene_id "ENSG00000228463.4"; transcript_id "ENST00000442116.1"; gene_type "lincRNA"; gene_status "NOVEL"; gene_name "AP006222.2"; transcript_type "lincRNA"; transcript_status "KNOWN"; transcript_name "AP006222.2-003"; level 2; havana_gene "OTTHUMG00000002553.2"; havana_transcript "OTTHUMT00000007244.1";
chr1	HAVANA	exon	234355	234484	.	-	.	gene_id "ENSG00000228463.4"; transcript_id "ENST00000442116.1"; gene_type "lincRNA"; gene_status "NOVEL"; gene_name "AP006222.2"; transcript_type "lincRNA"; transcript_status "KNOWN"; transcript_name "AP006222.2-003"; exon_number 1; exon_id "ENSE00001149252.5"; level 2; havana_gene "OTTHUMG00000002553.2"; havana_transcript "OTTHUMT00000007244.1";
chr1	HAVANA	exon	227615	228776	.	-	.	gene_id "ENSG00000228463.4"; transcript_id "ENST00000442116.1"; gene_type "lincRNA"; gene_status "NOVEL"; gene_name "AP006222.2"; transcript_type "lincRNA"; transcript_status "KNOWN"; transcript_name "AP006222.2-003"; exon_number 2; exon_id "ENSE00001677641.1"; level 2; havana_gene "OTTHUMG00000002553.2"; havana_transcript "OTTHUMT00000007244.1";
chr1	HAVANA	transcript	227895	238558	.	-	.	gene_id "ENSG00000228463.4"; transcript_id "ENST00000448958.1"; gene_type "lincRNA"; gene_status "NOVEL"; gene_name "AP006222.2"; transcript_type "lincRNA"; transcript_status "KNOWN"; transcript_name "AP006222.2-002"; level 2; havana_gene "OTTHUMG00000002553.2"; havana_transcript "OTTHUMT00000007243.1";
chr1	HAVANA	exon	238418	238558	.	-	.	gene_id "ENSG00000228463.4"; transcript_id "ENST00000448958.1"; gene_type "lincRNA"; gene_status "NOVEL"; gene_name "AP006222.2"; transcript_type "lincRNA"; transcript_status "KNOWN"; transcript_name "AP006222.2-002"; exon_number 1; exon_id "ENSE00001759371.1"; level 2; havana_gene "OTTHUMG00000002553.2"; havana_transcript "OTTHUMT00000007243.1";
chr1	HAVANA	exon	237054	237955	.	-	.	gene_id "ENSG00000228463.4"; transcript_id "ENST00000448958.1"; gene_type "lincRNA"; gene_status "NOVEL"; gene_name "AP006222.2"; transcript_type "lincRNA"; transcript_status "KNOWN"; transcript_name "AP006222.2-002"; exon_number 2; exon_id "ENSE00001769002.1"; level 2; havana_gene "OTTHUMG00000002553.2"; havana_transcript "OTTHUMT00000007243.1";
chr1	HAVANA	exon	227895	228776	.	-	.	gene_id "ENSG00000228463.4"; transcript_id "ENST00000448958.1"; gene_type "lincRNA"; gene_status "NOVEL"; gene_name "AP006222.2"; transcript_type "lincRNA"; transcript_status "KNOWN"; transcript_name "AP006222.2-002"; exon_number 3; exon_id "ENSE00001697698.1"; level 2; havana_gene "OTTHUMG00000002553.2"; havana_transcript "OTTHUMT00000007243.1";
chr1	HAVANA	transcript	236112	267253	.	-	.	gene_id "ENSG00000228463.4"; transcript_id "ENST00000424587.2"; gene_type "lincRNA"; gene_status "NOVEL"; gene_name "AP006222.2"; transcript_type "lincRNA"; transcript_status "KNOWN"; transcript_name "AP006222.2-001"; level 2; tag "basic"; havana_gene "OTTHUMG00000002553.2"; havana_transcript "OTTHUMT00000007242.2";
chr1	HAVANA	exon	267096	267253	.	-	.	gene_id "ENSG00000228463.4"; transcript_id "ENST00000424587.2"; gene_type "lincRNA"; gene_status "NOVEL"; gene_name "AP006222.2"; transcript_type "lincRNA"; transcript_status "KNOWN"; transcript_name "AP006222.2-001"; exon_number 1; exon_id "ENSE00001697423.1"; level 2; tag "basic"; havana_gene "OTTHUMG00000002553.2"; havana_transcript "OTTHUMT00000007242.2";
chr1	HAVANA	exon	259017	259121	.	-	.	gene_id "ENSG00000228463.4"; transcript_id "ENST00000424587.2"; gene_type "lincRNA"; gene_status "NOVEL"; gene_name "AP006222.2"; transcript_type "lincRNA"; transcript_status "KNOWN"; transcript_name "AP006222.2-001"; exon_number 2; exon_id "ENSE00001694491.1"; level 2; tag "basic"; havana_gene "OTTHUMG00000002553.2"; havana_transcript "OTTHUMT00000007242.2";
chr1	HAVANA	exon	238418	238567	.	-	.	gene_id "ENSG00000228463.4"; transcript_id "ENST00000424587.2"; gene_type "lincRNA"; gene_status "NOVEL"; gene_name "AP006222.2"; transcript_type "lincRNA"; transcript_status "KNOWN"; transcript_name "AP006222.2-001"; exon_number 3; exon_id "ENSE00001688505.1"; level 2; tag "basic"; havana_gene "OTTHUMG00000002553.2"; havana_transcript "OTTHUMT00000007242.2";
chr1	HAVANA	exon	236112	237955	.	-	.	gene_id "ENSG00000228463.4"; transcript_id "ENST00000424587.2"; gene_type "lincRNA"; gene_status "NOVEL"; gene_name "AP006222.2"; transcript_type "lincRNA"; transcript_status "KNOWN"; transcript_name "AP006222.2-001"; exon_number 4; exon_id "ENSE00001785078.2"; level 2; tag "basic"; havana_gene "OTTHUMG00000002553.2"; havana_transcript "OTTHUMT00000007242.2";
chr1	HAVANA	transcript	257268	259121	.	-	.	gene_id "ENSG00000228463.4"; transcript_id "ENST00000335577.4"; gene_type "lincRNA"; gene_status "NOVEL"; gene_name "AP006222.2"; transcript_type "lincRNA"; transcript_status "KNOWN"; transcript_name "AP006222.2-004"; level 2; havana_gene "OTTHUMG00000002553.2"; havana_transcript "OTTHUMT00000007245.1";
chr1	HAVANA	exon	259017	259121	.	-	.	gene_id "ENSG00000228463.4"; transcript_id "ENST00000335577.4"; gene_type "lincRNA"; gene_status "NOVEL"; gene_name "AP006222.2"; transcript_type "lincRNA"; transcript_status "KNOWN"; transcript_name "AP006222.2-004"; exon_number 1; exon_id "ENSE00001694491.1"; level 2; havana_gene "OTTHUMG00000002553.2"; havana_transcript "OTTHUMT00000007245.1";
chr1	HAVANA	exon	257268	257672	.	-	.	gene_id "ENSG00000228463.4"; transcript_id "ENST00000335577.4"; gene_type "lincRNA"; gene_status "NOVEL"; gene_name "AP006222.2"; transcript_type "lincRNA"; transcript_status "KNOWN"; transcript_name "AP006222.2-004"; exon_number 2; exon_id "ENSE00001618264.1"; level 2; havana_gene "OTTHUMG00000002553.2"; havana_transcript "OTTHUMT00000007245.1";
chr1	HAVANA	gene	317720	453948	.	+	.	gene_id "ENSG00000237094.6"; transcript_id "ENSG00000237094.6"; gene_type "lincRNA"; gene_status "NOVEL"; gene_name "RP4-669L17.10"; transcript_type "lincRNA"; transcript_status "NOVEL"; transcript_name "RP4-669L17.10"; level 2; havana_gene "OTTHUMG00000156968.4";
chr1	HAVANA	transcript	317720	324873	.	+	.	gene_id "ENSG00000237094.6"; transcript_id "ENST00000440038.2"; gene_type "lincRNA"; gene_status "NOVEL"; gene_name "RP4-669L17.10"; transcript_type "lincRNA"; transcript_status "KNOWN"; transcript_name "RP4-669L17.10-003"; level 2; havana_gene "OTTHUMG00000156968.4"; havana_transcript "OTTHUMT00000346880.2";
chr1	HAVANA	exon	317720	317781	.	+	.	gene_id "ENSG00000237094.6"; transcript_id "ENST00000440038.2"; gene_type "lincRNA"; gene_status "NOVEL"; gene_name "RP4-669L17.10"; transcript_type "lincRNA"; transcript_status "KNOWN"; transcript_name "RP4-669L17.10-003"; exon_number 1; exon_id "ENSE00003186556.1"; level 2; havana_gene "OTTHUMG00000156968.4"; havana_transcript "OTTHUMT00000346880.2";
chr1	HAVANA	exon	322038	322228	.	+	.	gene_id "ENSG00000237094.6"; transcript_id "ENST00000440038.2"; gene_type "lincRNA"; gene_status "NOVEL"; gene_name "RP4-669L17.10"; transcript_type "lincRNA"; transcript_status "KNOWN"; transcript_name "RP4-669L17.10-003"; exon_number 2; exon_id "ENSE00003075294.1"; level 2; havana_gene "OTTHUMG00000156968.4"; havana_transcript "OTTHUMT00000346880.2";
chr1	HAVANA	exon	324288	324345	.	+	.	gene_id "ENSG00000237094.6"; transcript_id "ENST00000440038.2"; gene_type "lincRNA"; gene_status "NOVEL"; gene_name "RP4-669L17.10"; transcript_type "lincRNA"; transcript_status "KNOWN"; transcript_name "RP4-669L17.10-003"; exon_number 3; exon_id "ENSE00003328882.1"; level 2; havana_gene "OTTHUMG00000156968.4"; havana_transcript "OTTHUMT00000346880.2";
chr1	HAVANA	exon	324439	324873	.	+	.	gene_id "ENSG00000237094.6"; transcript_id "ENST00000440038.2"; gene_type "lincRNA"; gene_status "NOVEL"; gene_name "RP4-669L17.10"; transcript_type "lincRNA"; transcript_status "KNOWN"; transcript_name "RP4-669L17.10-003"; exon_number 4; exon_id "ENSE00003003869.1"; level 2; havana_gene "OTTHUMG00000156968.4"; havana_transcript "OTTHUMT00000346880.2";
chr1	HAVANA	transcript	320162	321056	.	+	.	gene_id "ENSG00000237094.6"; transcript_id "ENST00000432964.1"; gene_type "lincRNA"; gene_status "NOVEL"; gene_name "RP4-669L17.10"; transcript_type "lincRNA"; transcript_status "KNOWN"; transcript_name "RP4-669L17.10-001"; level 2; havana_gene "OTTHUMG00000156968.4"; havana_transcript "OTTHUMT00000346878.1";
chr1	HAVANA	exon	320162	320653	.	+	.	gene_id "ENSG00000237094.6"; transcript_id "ENST00000432964.1"; gene_type "lincRNA"; gene_status "NOVEL"; gene_name "RP4-669L17.10"; transcript_type "lincRNA"; transcript_status "KNOWN"; transcript_name "RP4-669L17.10-001"; exon_number 1; exon_id "ENSE00001736043.1"; level 2; havana_gene "OTTHUMG00000156968.4"; havana_transcript "OTTHUMT00000346878.1";
chr1	HAVANA	exon	320881	320938	.	+	.	gene_id "ENSG00000237094.6"; transcript_id "ENST00000432964.1"; gene_type "lincRNA"; gene_status "NOVEL"; gene_name "RP4-669L17.10"; transcript_type "lincRNA"; transcript_status "KNOWN"; transcript_name "RP4-669L17.10-001"; exon_number 2; exon_id "ENSE00001601447.1"; level 2; havana_gene "OTTHUMG00000156968.4"; havana_transcript "OTTHUMT00000346878.1";
chr1	HAVANA	exon	321032	321056	.	+	.	gene_id "ENSG00000237094.6"; transcript_id "ENST00000432964.1"; gene_type "lincRNA"; gene_status "NOVEL"; gene_name "RP4-669L17.10"; transcript_type "lincRNA"; transcript_status "KNOWN"; transcript_name "RP4-669L17.10-001"; exon_number 3; exon_id "ENSE00001803078.1"; level 2; havana_gene "OTTHUMG00000156968.4"; havana_transcript "OTTHUMT00000346878.1";
chr1	HAVANA	transcript	320162	324461	.	+	.	gene_id "ENSG00000237094.6"; transcript_id "ENST00000423728.1"; gene_type "lincRNA"; gene_status "NOVEL"; gene_name "RP4-669L17.10"; transcript_type "lincRNA"; transcript_status "KNOWN"; transcript_name "RP4-669L17.10-002"; level 2; havana_gene "OTTHUMG00000156968.4"; havana_transcript "OTTHUMT00000346879.1";
chr1	HAVANA	exon	320162	320653	.	+	.	gene_id "ENSG00000237094.6"; transcript_id "ENST00000423728.1"; gene_type "lincRNA"; gene_status "NOVEL"; gene_name "RP4-669L17.10"; transcript_type "lincRNA"; transcript_status "KNOWN"; transcript_name "RP4-669L17.10-002"; exon_number 1; exon_id "ENSE00001736043.1"; level 2; havana_gene "OTTHUMG00000156968.4"; havana_transcript "OTTHUMT00000346879.1";
chr1	HAVANA	exon	324288	324345	.	+	.	gene_id "ENSG00000237094.6"; transcript_id "ENST00000423728.1"; gene_type "lincRNA"; gene_status "NOVEL"; gene_name "RP4-669L17.10"; transcript_type "lincRNA"; transcript_status "KNOWN"; transcript_name "RP4-669L17.10-002"; exon_number 2; exon_id "ENSE00003328882.1"; level 2; havana_gene "OTTHUMG00000156968.4"; havana_transcript "OTTHUMT00000346879.1";
chr1	HAVANA	exon	324439	324461	.	+	.	gene_id "ENSG00000237094.6"; transcript_id "ENST00000423728.1"; gene_type "lincRNA"; gene_status "NOVEL"; gene_name "RP4-669L17.10"; transcript_type "lincRNA"; transcript_status "KNOWN"; transcript_name "RP4-669L17.10-002"; exon_number 3; exon_id "ENSE00001798174.1"; level 2; havana_gene "OTTHUMG00000156968.4"; havana_transcript "OTTHUMT00000346879.1";
chr1	HAVANA	transcript	320335	322097	.	+	.	gene_id "ENSG00000237094.6"; transcript_id "ENST00000601486.1"; gene_type "lincRNA"; gene_status "NOVEL"; gene_name "RP4-669L17.10"; transcript_type "lincRNA"; transcript_status "KNOWN"; transcript_name "RP4-669L17.10-006"; level 2; havana_gene "OTTHUMG00000156968.4"; havana_transcript "OTTHUMT00000461271.1";
chr1	HAVANA	exon	320335	320653	.	+	.	gene_id "ENSG00000237094.6"; transcript_id "ENST00000601486.1"; gene_type "lincRNA"; gene_status "NOVEL"; gene_name "RP4-669L17.10"; transcript_type "lincRNA"; transcript_status "KNOWN"; transcript_name "RP4-669L17.10-006"; exon_number 1; exon_id "ENSE00003097839.1"; level 2; havana_gene "OTTHUMG00000156968.4"; havana_transcript "OTTHUMT00000461271.1";
chr1	HAVANA	exon	320881	320938	.	+	.	gene_id "ENSG00000237094.6"; transcript_id "ENST00000601486.1"; gene_type "lincRNA"; gene_status "NOVEL"; gene_name "RP4-669L17.10"; transcript_type "lincRNA"; transcript_status "KNOWN"; transcript_name "RP4-669L17.10-006"; exon_number 2; exon_id "ENSE00001601447.1"; level 2; havana_gene "OTTHUMG00000156968.4"; havana_transcript "OTTHUMT00000461271.1";
chr1	HAVANA	exon	321032	321290	.	+	.	gene_id "ENSG00000237094.6"; transcript_id "ENST00000601486.1"; gene_type "lincRNA"; gene_status "NOVEL"; gene_name "RP4-669L17.10"; transcript_type "lincRNA"; transcript_status "KNOWN"; transcript_name "RP4-669L17.10-006"; exon_number 3; exon_id "ENSE00003063936.1"; level 2; havana_gene "OTTHUMG00000156968.4"; havana_transcript "OTTHUMT00000461271.1";
chr1	HAVANA	exon	322038	322097	.	+	.	gene_id "ENSG00000237094.6"; transcript_id "ENST00000601486.1"; gene_type "lincRNA"; gene_status "NOVEL"; gene_name "RP4-669L17.10"; transcript_type "lincRNA"; transcript_status "KNOWN"; transcript_name "RP4-669L17.10-006"; exon_number 4; exon_id "ENSE00003045569.1"; level 2; havana_gene "OTTHUMG00000156968.4"; havana_transcript "OTTHUMT00000461271.1";
chr1	HAVANA	transcript	320881	322203	.	+	.	gene_id "ENSG00000237094.6"; transcript_id "ENST00000599771.2"; gene_type "lincRNA"; gene_status "NOVEL"; gene_name "RP4-669L17.10"; transcript_type "lincRNA"; transcript_status "KNOWN"; transcript_name "RP4-669L17.10-005"; level 2; havana_gene "OTTHUMG00000156968.4"; havana_transcript "OTTHUMT00000461272.1";
chr1	HAVANA	exon	320881	320938	.	+	.	gene_id "ENSG00000237094.6"; transcript_id "ENST00000599771.2"; gene_type "lincRNA"; gene_status "NOVEL"; gene_name "RP4-669L17.10"; transcript_type "lincRNA"; transcript_status "KNOWN"; transcript_name "RP4-669L17.10-005"; exon_number 1; exon_id "ENSE00001601447.1"; level 2; havana_gene "OTTHUMG00000156968.4"; havana_transcript "OTTHUMT00000461272.1";
chr1	HAVANA	exon	321032	321264	.	+	.	gene_id "ENSG00000237094.6"; transcript_id "ENST00000599771.2"; gene_type "lincRNA"; gene_status "NOVEL"; gene_name "RP4-669L17.10"; transcript_type "lincRNA"; transcript_status "KNOWN"; transcript_name "RP4-669L17.10-005"; exon_number 2; exon_id "ENSE00001760542.2"; level 2; havana_gene "OTTHUMG00000156968.4"; havana_transcript "OTTHUMT00000461272.1";
chr1	HAVANA	exon	322038	322203	.	+	.	gene_id "ENSG00000237094.6"; transcript_id "ENST00000599771.2"; gene_type "lincRNA"; gene_status "NOVEL"; gene_name "RP4-669L17.10"; transcript_type "lincRNA"; transcript_status "KNOWN"; transcript_name "RP4-669L17.10-005"; exon_number 3; exon_id "ENSE00003062243.1"; level 2; havana_gene "OTTHUMG00000156968.4"; havana_transcript "OTTHUMT00000461272.1";
chr1	HAVANA	transcript	322078	342806	.	+	.	gene_id "ENSG00000237094.6"; transcript_id "ENST00000455464.2"; gene_type "lincRNA"; gene_status "NOVEL"; gene_name "RP4-669L17.10"; transcript_type "lincRNA"; transcript_status "KNOWN"; transcript_name "RP4-669L17.10-009"; level 2; havana_gene "OTTHUMG00000156968.4"; havana_transcript "OTTHUMT00000346907.2";
chr1	HAVANA	exon	322078	322228	.	+	.	gene_id "ENSG00000237094.6"; transcript_id "ENST00000455464.2"; gene_type "lincRNA"; gene_status "NOVEL"; gene_name "RP4-669L17.10"; transcript_type "lincRNA"; transcript_status "KNOWN"; transcript_name "RP4-669L17.10-009"; exon_number 1; exon_id "ENSE00003016872.1"; level 2; havana_gene "OTTHUMG00000156968.4"; havana_transcript "OTTHUMT00000346907.2";
chr1	HAVANA	exon	334129	334297	.	+	.	gene_id "ENSG00000237094.6"; transcript_id "ENST00000455464.2"; gene_type "lincRNA"; gene_status "NOVEL"; gene_name "RP4-669L17.10"; transcript_type "lincRNA"; transcript_status "KNOWN"; transcript_name "RP4-669L17.10-009"; exon_number 2; exon_id "ENSE00001794483.1"; level 2; havana_gene "OTTHUMG00000156968.4"; havana_transcript "OTTHUMT00000346907.2";
chr1	HAVANA	exon	342392	342806	.	+	.	gene_id "ENSG00000237094.6"; transcript_id "ENST00000455464.2"; gene_type "lincRNA"; gene_status "NOVEL"; gene_name "RP4-669L17.10"; transcript_type "lincRNA"; transcript_status "KNOWN"; transcript_name "RP4-669L17.10-009"; exon_number 3; exon_id "ENSE00001707425.1"; level 2; havana_gene "OTTHUMG00000156968.4"; havana_transcript "OTTHUMT00000346907.2";
chr1	HAVANA	transcript	322672	324955	.	+	.	gene_id "ENSG00000237094.6"; transcript_id "ENST00000419160.3"; gene_type "lincRNA"; gene_status "NOVEL"; gene_name "RP4-669L17.10"; transcript_type "lincRNA"; transcript_status "KNOWN"; transcript_name "RP4-669L17.10-004"; level 2; havana_gene "OTTHUMG00000156968.4"; havana_transcript "OTTHUMT00000346881.3";
chr1	HAVANA	exon	322672	323073	.	+	.	gene_id "ENSG00000237094.6"; transcript_id "ENST00000419160.3"; gene_type "lincRNA"; gene_status "NOVEL"; gene_name "RP4-669L17.10"; transcript_type "lincRNA"; transcript_status "KNOWN"; transcript_name "RP4-669L17.10-004"; exon_number 1; exon_id "ENSE00001650218.3"; level 2; havana_gene "OTTHUMG00000156968.4"; havana_transcript "OTTHUMT00000346881.3";
chr1	HAVANA	exon	324751	324955	.	+	.	gene_id "ENSG00000237094.6"; transcript_id "ENST00000419160.3"; gene_type "lincRNA"; gene_status "NOVEL"; gene_name "RP4-669L17.10"; transcript_type "lincRNA"; transcript_status "KNOWN"; transcript_name "RP4-669L17.10-004"; exon_number 2; exon_id "ENSE00001760607.2"; level 2; havana_gene "OTTHUMG00000156968.4"; havana_transcript "OTTHUMT00000346881.3";
chr1	HAVANA	transcript	323861	334505	.	+	.	gene_id "ENSG00000237094.6"; transcript_id "ENST00000601814.1"; gene_type "lincRNA"; gene_status "NOVEL"; gene_name "RP4-669L17.10"; transcript_type "lincRNA"; transcript_status "KNOWN"; transcript_name "RP4-669L17.10-007"; level 2; havana_gene "OTTHUMG00000156968.4"; havana_transcript "OTTHUMT00000462548.1";
chr1	HAVANA	exon	323861	324060	.	+	.	gene_id "ENSG00000237094.6"; transcript_id "ENST00000601814.1"; gene_type "lincRNA"; gene_status "NOVEL"; gene_name "RP4-669L17.10"; transcript_type "lincRNA"; transcript_status "KNOWN"; transcript_name "RP4-669L17.10-007"; exon_number 1; exon_id "ENSE00002997765.1"; level 2; havana_gene "OTTHUMG00000156968.4"; havana_transcript "OTTHUMT00000462548.1";
chr1	HAVANA	exon	324288	324345	.	+	.	gene_id "ENSG00000237094.6"; transcript_id "ENST00000601814.1"; gene_type "lincRNA"; gene_status "NOVEL"; gene_name "RP4-669L17.10"; transcript_type "lincRNA"; transcript_status "KNOWN"; transcript_name "RP4-669L17.10-007"; exon_number 2; exon_id "ENSE00003328882.1"; level 2; havana_gene "OTTHUMG00000156968.4"; havana_transcript "OTTHUMT00000462548.1";
chr1	HAVANA	exon	334129	334505	.	+	.	gene_id "ENSG00000237094.6"; transcript_id "ENST00000601814.1"; gene_type "lincRNA"; gene_status "NOVEL"; gene_name "RP4-669L17.10"; transcript_type "lincRNA"; transcript_status "KNOWN"; transcript_name "RP4-669L17.10-007"; exon_number 3; exon_id "ENSE00001690296.2"; level 2; havana_gene "OTTHUMG00000156968.4"; havana_transcript "OTTHUMT00000462548.1";
chr1	ENSEMBL	transcript	324756	328453	.	+	.	gene_id "ENSG00000237094.6"; transcript_id "ENST00000425496.2"; gene_type "lincRNA"; gene_status "NOVEL"; gene_name "RP4-669L17.10"; transcript_type "lincRNA"; transcript_status "KNOWN"; transcript_name "RP4-669L17.10-201"; level 3; tag "basic"; havana_gene "OTTHUMG00000156968.4";
chr1	ENSEMBL	exon	324756	326514	.	+	.	gene_id "ENSG00000237094.6"; transcript_id "ENST00000425496.2"; gene_type "lincRNA"; gene_status "NOVEL"; gene_name "RP4-669L17.10"; transcript_type "lincRNA"; transcript_status "KNOWN"; transcript_name "RP4-669L17.10-201"; exon_number 1; exon_id "ENSE00002233090.1"; level 3; tag "basic"; havana_gene "OTTHUMG00000156968.4";
chr1	ENSEMBL	exon	327552	328453	.	+	.	gene_id "ENSG00000237094.6"; transcript_id "ENST00000425496.2"; gene_type "lincRNA"; gene_status "NOVEL"; gene_name "RP4-669L17.10"; transcript_type "lincRNA"; transcript_status "KNOWN"; transcript_name "RP4-669L17.10-201"; exon_number 2; exon_id "ENSE00002297756.1"; level 3; tag "basic"; havana_gene "OTTHUMG00000156968.4";
chr1	HAVANA	transcript	329784	334271	.	+	.	gene_id "ENSG00000237094.6"; transcript_id "ENST00000431812.1"; gene_type "lincRNA"; gene_status "NOVEL"; gene_name "RP4-669L17.10"; transcript_type "lincRNA"; transcript_status "KNOWN"; transcript_name "RP4-669L17.10-008"; level 2; havana_gene "OTTHUMG00000156968.4"; havana_transcript "OTTHUMT00000007996.2";
chr1	HAVANA	exon	329784	329976	.	+	.	gene_id "ENSG00000237094.6"; transcript_id "ENST00000431812.1"; gene_type "lincRNA"; gene_status "NOVEL"; gene_name "RP4-669L17.10"; transcript_type "lincRNA"; transcript_status "KNOWN"; transcript_name "RP4-669L17.10-008"; exon_number 1; exon_id "ENSE00001628206.1"; level 2; havana_gene "OTTHUMG00000156968.4"; havana_transcript "OTTHUMT00000007996.2";
chr1	HAVANA	exon	334129	334271	.	+	.	gene_id "ENSG00000237094.6"; transcript_id "ENST00000431812.1"; gene_type "lincRNA"; gene_status "NOVEL"; gene_name "RP4-669L17.10"; transcript_type "lincRNA"; transcript_status "KNOWN"; transcript_name "RP4-669L17.10-008"; exon_number 2; exon_id "ENSE00001758832.1"; level 2; havana_gene "OTTHUMG00000156968.4"; havana_transcript "OTTHUMT00000007996.2";
chr1	HAVANA	transcript	334129	446155	.	+	.	gene_id "ENSG00000237094.6"; transcript_id "ENST00000455207.1"; gene_type "lincRNA"; gene_status "NOVEL"; gene_name "RP4-669L17.10"; transcript_type "lincRNA"; transcript_status "KNOWN"; transcript_name "RP4-669L17.10-010"; level 2; tag "not_best_in_genome_evidence"; havana_gene "OTTHUMG00000156968.4"; havana_transcript "OTTHUMT00000007991.1";
chr1	HAVANA	exon	334129	334297	.	+	.	gene_id "ENSG00000237094.6"; transcript_id "ENST00000455207.1"; gene_type "lincRNA"; gene_status "NOVEL"; gene_name "RP4-669L17.10"; transcript_type "lincRNA"; transcript_status "KNOWN"; transcript_name "RP4-669L17.10-010"; exon_number 1; exon_id "ENSE00001794483.1"; level 2; tag "not_best_in_genome_evidence"; havana_gene "OTTHUMG00000156968.4"; havana_transcript "OTTHUMT00000007991.1";
chr1	HAVANA	exon	439467	439568	.	+	.	gene_id "ENSG00000237094.6"; transcript_id "ENST00000455207.1"; gene_type "lincRNA"; gene_status "NOVEL"; gene_name "RP4-669L17.10"; transcript_type "lincRNA"; transcript_status "KNOWN"; transcript_name "RP4-669L17.10-010"; exon_number 2; exon_id "ENSE00001628100.1"; level 2; tag "not_best_in_genome_evidence"; havana_gene "OTTHUMG00000156968.4"; havana_transcript "OTTHUMT00000007991.1";
chr1	HAVANA	exon	446014	446155	.	+	.	gene_id "ENSG00000237094.6"; transcript_id "ENST00000455207.1"; gene_type "lincRNA"; gene_status "NOVEL"; gene_name "RP4-669L17.10"; transcript_type "lincRNA"; transcript_status "KNOWN"; transcript_name "RP4-669L17.10-010"; exon_number 3; exon_id "ENSE00001770724.1"; level 2; tag "not_best_in_genome_evidence"; havana_gene "OTTHUMG00000156968.4"; havana_transcript "OTTHUMT00000007991.1";
chr1	HAVANA	transcript	439365	453722	.	+	.	gene_id "ENSG00000237094.6"; transcript_id "ENST00000440163.1"; gene_type "lincRNA"; gene_status "NOVEL"; gene_name "RP4-669L17.10"; transcript_type "lincRNA"; transcript_status "KNOWN"; transcript_name "RP4-669L17.10-011"; level 2; havana_gene "OTTHUMG00000156968.4"; havana_transcript "OTTHUMT00000346889.1";
chr1	HAVANA	exon	439365	439568	.	+	.	gene_id "ENSG00000237094.6"; transcript_id "ENST00000440163.1"; gene_type "lincRNA"; gene_status "NOVEL"; gene_name "RP4-669L17.10"; transcript_type "lincRNA"; transcript_status "KNOWN"; transcript_name "RP4-669L17.10-011"; exon_number 1; exon_id "ENSE00001687828.1"; level 2; havana_gene "OTTHUMG00000156968.4"; havana_transcript "OTTHUMT00000346889.1";
chr1	HAVANA	exon	446014	446193	.	+	.	gene_id "ENSG00000237094.6"; transcript_id "ENST00000440163.1"; gene_type "lincRNA"; gene_status "NOVEL"; gene_name "RP4-669L17.10"; transcript_type "lincRNA"; transcript_status "KNOWN"; transcript_name "RP4-669L17.10-011"; exon_number 2; exon_id "ENSE00001622961.1"; level 2; havana_gene "OTTHUMG00000156968.4"; havana_transcript "OTTHUMT00000346889.1";
chr1	HAVANA	exon	453645	453722	.	+	.	gene_id "ENSG00000237094.6"; transcript_id "ENST00000440163.1"; gene_type "lincRNA"; gene_status "NOVEL"; gene_name "RP4-669L17.10"; transcript_type "lincRNA"; transcript_status "KNOWN"; transcript_name "RP4-669L17.10-011"; exon_number 3; exon_id "ENSE00001651822.1"; level 2; havana_gene "OTTHUMG00000156968.4"; havana_transcript "OTTHUMT00000346889.1";
chr1	HAVANA	transcript	450887	453942	.	+	.	gene_id "ENSG00000237094.6"; transcript_id "ENST00000453935.1"; gene_type "lincRNA"; gene_status "NOVEL"; gene_name "RP4-669L17.10"; transcript_type "lincRNA"; transcript_status "KNOWN"; transcript_name "RP4-669L17.10-013"; level 2; havana_gene "OTTHUMG00000156968.4"; havana_transcript "OTTHUMT00000007990.1";
chr1	HAVANA	exon	450887	451086	.	+	.	gene_id "ENSG00000237094.6"; transcript_id "ENST00000453935.1"; gene_type "lincRNA"; gene_status "NOVEL"; gene_name "RP4-669L17.10"; transcript_type "lincRNA"; transcript_status "KNOWN"; transcript_name "RP4-669L17.10-013"; exon_number 1; exon_id "ENSE00001651491.1"; level 2; havana_gene "OTTHUMG00000156968.4"; havana_transcript "OTTHUMT00000007990.1";
chr1	HAVANA	exon	453645	453942	.	+	.	gene_id "ENSG00000237094.6"; transcript_id "ENST00000453935.1"; gene_type "lincRNA"; gene_status "NOVEL"; gene_name "RP4-669L17.10"; transcript_type "lincRNA"; transcript_status "KNOWN"; transcript_name "RP4-669L17.10-013"; exon_number 2; exon_id "ENSE00001798578.1"; level 2; havana_gene "OTTHUMG00000156968.4"; havana_transcript "OTTHUMT00000007990.1";
chr1	HAVANA	transcript	453217	453948	.	+	.	gene_id "ENSG00000237094.6"; transcript_id "ENST00000431321.1"; gene_type "lincRNA"; gene_status "NOVEL"; gene_name "RP4-669L17.10"; transcript_type "lincRNA"; transcript_status "KNOWN"; transcript_name "RP4-669L17.10-012"; level 2; havana_gene "OTTHUMG00000156968.4"; havana_transcript "OTTHUMT00000007989.1";
chr1	HAVANA	exon	453217	453318	.	+	.	gene_id "ENSG00000237094.6"; transcript_id "ENST00000431321.1"; gene_type "lincRNA"; gene_status "NOVEL"; gene_name "RP4-669L17.10"; transcript_type "lincRNA"; transcript_status "KNOWN"; transcript_name "RP4-669L17.10-012"; exon_number 1; exon_id "ENSE00001720138.1"; level 2; havana_gene "OTTHUMG00000156968.4"; havana_transcript "OTTHUMT00000007989.1";
chr1	HAVANA	exon	453645	453948	.	+	.	gene_id "ENSG00000237094.6"; transcript_id "ENST00000431321.1"; gene_type "lincRNA"; gene_status "NOVEL"; gene_name "RP4-669L17.10"; transcript_type "lincRNA"; transcript_status "KNOWN"; transcript_name "RP4-669L17.10-012"; exon_number 2; exon_id "ENSE00001656291.1"; level 2; havana_gene "OTTHUMG00000156968.4"; havana_transcript "OTTHUMT00000007989.1";
chr1	HAVANA	gene	453633	460480	.	-	.	gene_id "ENSG00000236601.1"; transcript_id "ENSG00000236601.1"; gene_type "lincRNA"; gene_status "NOVEL"; gene_name "RP4-669L17.2"; transcript_type "lincRNA"; transcript_status "NOVEL"; transcript_name "RP4-669L17.2"; level 2; havana_gene "OTTHUMG00000002855.2";
chr1	HAVANA	transcript	453633	460480	.	-	.	gene_id "ENSG00000236601.1"; transcript_id "ENST00000450983.1"; gene_type "lincRNA"; gene_status "NOVEL"; gene_name "RP4-669L17.2"; transcript_type "lincRNA"; transcript_status "KNOWN"; transcript_name "RP4-669L17.2-002"; level 2; tag "not_best_in_genome_evidence"; tag "basic"; havana_gene "OTTHUMG00000002855.2"; havana_transcript "OTTHUMT00000007988.2";
chr1	HAVANA	exon	460408	460480	.	-	.	gene_id "ENSG00000236601.1"; transcript_id "ENST00000450983.1"; gene_type "lincRNA"; gene_status "NOVEL"; gene_name "RP4-669L17.2"; transcript_type "lincRNA"; transcript_status "KNOWN"; transcript_name "RP4-669L17.2-002"; exon_number 1; exon_id "ENSE00001634442.1"; level 2; tag "not_best_in_genome_evidence"; tag "basic"; havana_gene "OTTHUMG00000002855.2"; havana_transcript "OTTHUMT00000007988.2";
chr1	HAVANA	exon	453633	454166	.	-	.	gene_id "ENSG00000236601.1"; transcript_id "ENST00000450983.1"; gene_type "lincRNA"; gene_status "NOVEL"; gene_name "RP4-669L17.2"; transcript_type "lincRNA"; transcript_status "KNOWN"; transcript_name "RP4-669L17.2-002"; exon_number 2; exon_id "ENSE00001787178.1"; level 2; tag "not_best_in_genome_evidence"; tag "basic"; havana_gene "OTTHUMG00000002855.2"; havana_transcript "OTTHUMT00000007988.2";
chr1	HAVANA	transcript	453827	460465	.	-	.	gene_id "ENSG00000236601.1"; transcript_id "ENST00000412666.1"; gene_type "lincRNA"; gene_status "NOVEL"; gene_name "RP4-669L17.2"; transcript_type "lincRNA"; transcript_status "KNOWN"; transcript_name "RP4-669L17.2-001"; level 2; tag "not_best_in_genome_evidence"; havana_gene "OTTHUMG00000002855.2"; havana_transcript "OTTHUMT00000007987.2";
chr1	HAVANA	exon	460380	460465	.	-	.	gene_id "ENSG00000236601.1"; transcript_id "ENST00000412666.1"; gene_type "lincRNA"; gene_status "NOVEL"; gene_name "RP4-669L17.2"; transcript_type "lincRNA"; transcript_status "KNOWN"; transcript_name "RP4-669L17.2-001"; exon_number 1; exon_id "ENSE00001700697.1"; level 2; tag "not_best_in_genome_evidence"; havana_gene "OTTHUMG00000002855.2"; havana_transcript "OTTHUMT00000007987.2";
chr1	HAVANA	exon	453827	454166	.	-	.	gene_id "ENSG00000236601.1"; transcript_id "ENST00000412666.1"; gene_type "lincRNA"; gene_status "NOVEL"; gene_name "RP4-669L17.2"; transcript_type "lincRNA"; transcript_status "KNOWN"; transcript_name "RP4-669L17.2-001"; exon_number 2; exon_id "ENSE00001745103.1"; level 2; tag "not_best_in_genome_evidence"; havana_gene "OTTHUMG00000002855.2"; havana_transcript "OTTHUMT00000007987.2";
chr1	HAVANA	gene	459656	461954	.	+	.	gene_id "ENSG00000236743.1"; transcript_id "ENSG00000236743.1"; gene_type "lincRNA"; gene_status "NOVEL"; gene_name "RP5-857K21.15"; transcript_type "lincRNA"; transcript_status "NOVEL"; transcript_name "RP5-857K21.15"; level 2; havana_gene "OTTHUMG00000156971.1";
chr1	HAVANA	transcript	459656	461954	.	+	.	gene_id "ENSG00000236743.1"; transcript_id "ENST00000441866.1"; gene_type "lincRNA"; gene_status "NOVEL"; gene_name "RP5-857K21.15"; transcript_type "lincRNA"; transcript_status "KNOWN"; transcript_name "RP5-857K21.15-001"; level 2; tag "not_best_in_genome_evidence"; tag "basic"; havana_gene "OTTHUMG00000156971.1"; havana_transcript "OTTHUMT00000346905.1";
chr1	HAVANA	exon	459656	459992	.	+	.	gene_id "ENSG00000236743.1"; transcript_id "ENST00000441866.1"; gene_type "lincRNA"; gene_status "NOVEL"; gene_name "RP5-857K21.15"; transcript_type "lincRNA"; transcript_status "KNOWN"; transcript_name "RP5-857K21.15-001"; exon_number 1; exon_id "ENSE00001670287.1"; level 2; tag "not_best_in_genome_evidence"; tag "basic"; havana_gene "OTTHUMG00000156971.1"; havana_transcript "OTTHUMT00000346905.…
chr1	HAVANA	exon	461154	461288	.	+	.	gene_id "ENSG00000236743.1"; transcript_id "ENST00000441866.1"; gene_type "lincRNA"; gene_status "NOVEL"; gene_name "RP5-857K21.15"; transcript_type "lincRNA"; transcript_status "KNOWN"; transcript_name "RP5-857K21.15-001"; exon_number 2; exon_id "ENSE00001729229.1"; level 2; tag "not_best_in_genome_evidence"; tag "basic"; havana_gene "OTTHUMG00000156971.1"; havana_transcript "OTTHUMT00000346905.…
chr1	HAVANA	exon	461751	461954	.	+	.	gene_id "ENSG00000236743.1"; transcript_id "ENST00000441866.1"; gene_type "lincRNA"; gene_status "NOVEL"; gene_name "RP5-857K21.15"; transcript_type "lincRNA"; transcript_status "KNOWN"; transcript_name "RP5-857K21.15-001"; exon_number 3; exon_id "ENSE00001772679.1"; level 2; tag "not_best_in_genome_evidence"; tag "basic"; havana_gene "OTTHUMG00000156971.1"; havana_transcript "OTTHUMT00000346905.…
chr1	HAVANA	gene	521369	523833	.	-	.	gene_id "ENSG00000231709.1"; transcript_id "ENSG00000231709.1"; gene_type "lincRNA"; gene_status "NOVEL"; gene_name "RP5-857K21.1"; transcript_type "lincRNA"; transcript_status "NOVEL"; transcript_name "RP5-857K21.1"; level 2; havana_gene "OTTHUMG00000002261.1";
chr1	HAVANA	transcript	521369	523833	.	-	.	gene_id "ENSG00000231709.1"; transcript_id "ENST00000417636.1"; gene_type "lincRNA"; gene_status "NOVEL"; gene_name "RP5-857K21.1"; transcript_type "lincRNA"; transcript_status "KNOWN"; transcript_name "RP5-857K21.1-001"; level 2; tag "not_best_in_genome_evidence"; tag "basic"; havana_gene "OTTHUMG00000002261.1"; havana_transcript "OTTHUMT00000006453.1";
chr1	HAVANA	exon	523497	523833	.	-	.	gene_id "ENSG00000231709.1"; transcript_id "ENST00000417636.1"; gene_type "lincRNA"; gene_status "NOVEL"; gene_name "RP5-857K21.1"; transcript_type "lincRNA"; transcript_status "KNOWN"; transcript_name "RP5-857K21.1-001"; exon_number 1; exon_id "ENSE00001738702.1"; level 2; tag "not_best_in_genome_evidence"; tag "basic"; havana_gene "OTTHUMG00000002261.1"; havana_transcript "OTTHUMT00000006453.1";
chr1	HAVANA	exon	522201	522335	.	-	.	gene_id "ENSG00000231709.1"; transcript_id "ENST00000417636.1"; gene_type "lincRNA"; gene_status "NOVEL"; gene_name "RP5-857K21.1"; transcript_type "lincRNA"; transcript_status "KNOWN"; transcript_name "RP5-857K21.1-001"; exon_number 2; exon_id "ENSE00001647781.1"; level 2; tag "not_best_in_genome_evidence"; tag "basic"; havana_gene "OTTHUMG00000002261.1"; havana_transcript "OTTHUMT00000006453.1";
chr1	HAVANA	exon	521369	521738	.	-	.	gene_id "ENSG00000231709.1"; transcript_id "ENST00000417636.1"; gene_type "lincRNA"; gene_status "NOVEL"; gene_name "RP5-857K21.1"; transcript_type "lincRNA"; transcript_status "KNOWN"; transcript_name "RP5-857K21.1-001"; exon_number 3; exon_id "ENSE00001680902.1"; level 2; tag "not_best_in_genome_evidence"; tag "basic"; havana_gene "OTTHUMG00000002261.1"; havana_transcript "OTTHUMT00000006453.1";
chr1	HAVANA	gene	523009	530148	.	+	.	gene_id "ENSG00000235146.2"; transcript_id "ENSG00000235146.2"; gene_type "lincRNA"; gene_status "NOVEL"; gene_name "RP5-857K21.2"; transcript_type "lincRNA"; transcript_status "NOVEL"; transcript_name "RP5-857K21.2"; level 2; havana_gene "OTTHUMG00000002329.1";
chr1	HAVANA	transcript	523009	530148	.	+	.	gene_id "ENSG00000235146.2"; transcript_id "ENST00000423796.1"; gene_type "lincRNA"; gene_status "NOVEL"; gene_name "RP5-857K21.2"; transcript_type "lincRNA"; transcript_status "KNOWN"; transcript_name "RP5-857K21.2-002"; level 2; tag "not_best_in_genome_evidence"; tag "basic"; havana_gene "OTTHUMG00000002329.1"; havana_transcript "OTTHUMT00000006707.1";
chr1	HAVANA	exon	523009	523081	.	+	.	gene_id "ENSG00000235146.2"; transcript_id "ENST00000423796.1"; gene_type "lincRNA"; gene_status "NOVEL"; gene_name "RP5-857K21.2"; transcript_type "lincRNA"; transcript_status "KNOWN"; transcript_name "RP5-857K21.2-002"; exon_number 1; exon_id "ENSE00001621971.1"; level 2; tag "not_best_in_genome_evidence"; tag "basic"; havana_gene "OTTHUMG00000002329.1"; havana_transcript "OTTHUMT00000006707.1";
chr1	HAVANA	exon	529615	530148	.	+	.	gene_id "ENSG00000235146.2"; transcript_id "ENST00000423796.1"; gene_type "lincRNA"; gene_status "NOVEL"; gene_name "RP5-857K21.2"; transcript_type "lincRNA"; transcript_status "KNOWN"; transcript_name "RP5-857K21.2-002"; exon_number 2; exon_id "ENSE00001665260.1"; level 2; tag "not_best_in_genome_evidence"; tag "basic"; havana_gene "OTTHUMG00000002329.1"; havana_transcript "OTTHUMT00000006707.1";
chr1	HAVANA	transcript	523048	529954	.	+	.	gene_id "ENSG00000235146.2"; transcript_id "ENST00000450696.1"; gene_type "lincRNA"; gene_status "NOVEL"; gene_name "RP5-857K21.2"; transcript_type "lincRNA"; transcript_status "KNOWN"; transcript_name "RP5-857K21.2-001"; level 2; tag "not_best_in_genome_evidence"; havana_gene "OTTHUMG00000002329.1"; havana_transcript "OTTHUMT00000006706.1";
chr1	HAVANA	exon	523048	523109	.	+	.	gene_id "ENSG00000235146.2"; transcript_id "ENST00000450696.1"; gene_type "lincRNA"; gene_status "NOVEL"; gene_name "RP5-857K21.2"; transcript_type "lincRNA"; transcript_status "KNOWN"; transcript_name "RP5-857K21.2-001"; exon_number 1; exon_id "ENSE00001734474.1"; level 2; tag "not_best_in_genome_evidence"; havana_gene "OTTHUMG00000002329.1"; havana_transcript "OTTHUMT00000006706.1";
chr1	HAVANA	exon	529615	529954	.	+	.	gene_id "ENSG00000235146.2"; transcript_id "ENST00000450696.1"; gene_type "lincRNA"; gene_status "NOVEL"; gene_name "RP5-857K21.2"; transcript_type "lincRNA"; transcript_status "KNOWN"; transcript_name "RP5-857K21.2-001"; exon_number 2; exon_id "ENSE00001607178.1"; level 2; tag "not_best_in_genome_evidence"; havana_gene "OTTHUMG00000002329.1"; havana_transcript "OTTHUMT00000006706.1";
chr1	HAVANA	gene	529833	532878	.	-	.	gene_id "ENSG00000239664.2"; transcript_id "ENSG00000239664.2"; gene_type "lincRNA"; gene_status "NOVEL"; gene_name "RP5-857K21.3"; transcript_type "lincRNA"; transcript_status "NOVEL"; transcript_name "RP5-857K21.3"; level 2; havana_gene "OTTHUMG00000002330.2";
chr1	HAVANA	transcript	529833	530597	.	-	.	gene_id "ENSG00000239664.2"; transcript_id "ENST00000440196.2"; gene_type "lincRNA"; gene_status "NOVEL"; gene_name "RP5-857K21.3"; transcript_type "lincRNA"; transcript_status "KNOWN"; transcript_name "RP5-857K21.3-001"; level 2; havana_gene "OTTHUMG00000002330.2"; havana_transcript "OTTHUMT00000006708.2";
chr1	HAVANA	exon	530463	530597	.	-	.	gene_id "ENSG00000239664.2"; transcript_id "ENST00000440196.2"; gene_type "lincRNA"; gene_status "NOVEL"; gene_name "RP5-857K21.3"; transcript_type "lincRNA"; transcript_status "KNOWN"; transcript_name "RP5-857K21.3-001"; exon_number 1; exon_id "ENSE00001610890.2"; level 2; havana_gene "OTTHUMG00000002330.2"; havana_transcript "OTTHUMT00000006708.2";
chr1	HAVANA	exon	529833	530136	.	-	.	gene_id "ENSG00000239664.2"; transcript_id "ENST00000440196.2"; gene_type "lincRNA"; gene_status "NOVEL"; gene_name "RP5-857K21.3"; transcript_type "lincRNA"; transcript_status "KNOWN"; transcript_name "RP5-857K21.3-001"; exon_number 2; exon_id "ENSE00001752275.2"; level 2; havana_gene "OTTHUMG00000002330.2"; havana_transcript "OTTHUMT00000006708.2";
chr1	HAVANA	transcript	529839	532878	.	-	.	gene_id "ENSG00000239664.2"; transcript_id "ENST00000357876.5"; gene_type "lincRNA"; gene_status "NOVEL"; gene_name "RP5-857K21.3"; transcript_type "lincRNA"; transcript_status "KNOWN"; transcript_name "RP5-857K21.3-002"; level 2; tag "basic"; havana_gene "OTTHUMG00000002330.2"; havana_transcript "OTTHUMT00000006709.2";
chr1	HAVANA	exon	532679	532878	.	-	.	gene_id "ENSG00000239664.2"; transcript_id "ENST00000357876.5"; gene_type "lincRNA"; gene_status "NOVEL"; gene_name "RP5-857K21.3"; transcript_type "lincRNA"; transcript_status "KNOWN"; transcript_name "RP5-857K21.3-002"; exon_number 1; exon_id "ENSE00001651821.2"; level 2; tag "basic"; havana_gene "OTTHUMG00000002330.2"; havana_transcript "OTTHUMT00000006709.2";
chr1	HAVANA	exon	529839	530136	.	-	.	gene_id "ENSG00000239664.2"; transcript_id "ENST00000357876.5"; gene_type "lincRNA"; gene_status "NOVEL"; gene_name "RP5-857K21.3"; transcript_type "lincRNA"; transcript_status "KNOWN"; transcript_name "RP5-857K21.3-002"; exon_number 2; exon_id "ENSE00001652759.2"; level 2; tag "basic"; havana_gene "OTTHUMG00000002330.2"; havana_transcript "OTTHUMT00000006709.2";
chr1	HAVANA	gene	536816	741274	.	-	.	gene_id "ENSG00000230021.2"; transcript_id "ENSG00000230021.2"; gene_type "lincRNA"; gene_status "NOVEL"; gene_name "RP5-857K21.4"; transcript_type "lincRNA"; transcript_status "NOVEL"; transcript_name "RP5-857K21.4"; level 2; tag "ncRNA_host"; havana_gene "OTTHUMG00000002331.4";
chr1	HAVANA	transcript	536816	655580	.	-	.	gene_id "ENSG00000230021.2"; transcript_id "ENST00000440200.1"; gene_type "lincRNA"; gene_status "NOVEL"; gene_name "RP5-857K21.4"; transcript_type "lincRNA"; transcript_status "KNOWN"; transcript_name "RP5-857K21.4-001"; level 2; tag "not_best_in_genome_evidence"; havana_gene "OTTHUMG00000002331.4"; havana_transcript "OTTHUMT00000006710.1";
chr1	HAVANA	exon	655412	655580	.	-	.	gene_id "ENSG00000230021.2"; transcript_id "ENST00000440200.1"; gene_type "lincRNA"; gene_status "NOVEL"; gene_name "RP5-857K21.4"; transcript_type "lincRNA"; transcript_status "KNOWN"; transcript_name "RP5-857K21.4-001"; exon_number 1; exon_id "ENSE00001745637.1"; level 2; tag "not_best_in_genome_evidence"; havana_gene "OTTHUMG00000002331.4"; havana_transcript "OTTHUMT00000006710.1";
chr1	HAVANA	exon	543335	543436	.	-	.	gene_id "ENSG00000230021.2"; transcript_id "ENST00000440200.1"; gene_type "lincRNA"; gene_status "NOVEL"; gene_name "RP5-857K21.4"; transcript_type "lincRNA"; transcript_status "KNOWN"; transcript_name "RP5-857K21.4-001"; exon_number 2; exon_id "ENSE00001718533.1"; level 2; tag "not_best_in_genome_evidence"; havana_gene "OTTHUMG00000002331.4"; havana_transcript "OTTHUMT00000006710.1";
chr1	HAVANA	exon	536816	536957	.	-	.	gene_id "ENSG00000230021.2"; transcript_id "ENST00000440200.1"; gene_type "lincRNA"; gene_status "NOVEL"; gene_name "RP5-857K21.4"; transcript_type "lincRNA"; transcript_status "KNOWN"; transcript_name "RP5-857K21.4-001"; exon_number 3; exon_id "ENSE00001773655.1"; level 2; tag "not_best_in_genome_evidence"; havana_gene "OTTHUMG00000002331.4"; havana_transcript "OTTHUMT00000006710.1";
chr1	HAVANA	transcript	637316	655530	.	-	.	gene_id "ENSG00000230021.2"; transcript_id "ENST00000441245.1"; gene_type "lincRNA"; gene_status "NOVEL"; gene_name "RP5-857K21.4"; transcript_type "lincRNA"; transcript_status "KNOWN"; transcript_name "RP5-857K21.4-002"; level 2; tag "not_best_in_genome_evidence"; havana_gene "OTTHUMG00000002331.4"; havana_transcript "OTTHUMT00000006711.1";
chr1	HAVANA	exon	655412	655530	.	-	.	gene_id "ENSG00000230021.2"; transcript_id "ENST00000441245.1"; gene_type "lincRNA"; gene_status "NOVEL"; gene_name "RP5-857K21.4"; transcript_type "lincRNA"; transcript_status "KNOWN"; transcript_name "RP5-857K21.4-002"; exon_number 1; exon_id "ENSE00001663889.1"; level 2; tag "not_best_in_genome_evidence"; havana_gene "OTTHUMG00000002331.4"; havana_transcript "OTTHUMT00000006711.1";
chr1	HAVANA	exon	639065	639169	.	-	.	gene_id "ENSG00000230021.2"; transcript_id "ENST00000441245.1"; gene_type "lincRNA"; gene_status "NOVEL"; gene_name "RP5-857K21.4"; transcript_type "lincRNA"; transcript_status "KNOWN"; transcript_name "RP5-857K21.4-002"; exon_number 2; exon_id "ENSE00001671684.1"; level 2; tag "not_best_in_genome_evidence"; havana_gene "OTTHUMG00000002331.4"; havana_transcript "OTTHUMT00000006711.1";
chr1	HAVANA	exon	637316	637720	.	-	.	gene_id "ENSG00000230021.2"; transcript_id "ENST00000441245.1"; gene_type "lincRNA"; gene_status "NOVEL"; gene_name "RP5-857K21.4"; transcript_type "lincRNA"; transcript_status "KNOWN"; transcript_name "RP5-857K21.4-002"; exon_number 3; exon_id "ENSE00001753339.1"; level 2; tag "not_best_in_genome_evidence"; havana_gene "OTTHUMG00000002331.4"; havana_transcript "OTTHUMT00000006711.1";
chr1	HAVANA	transcript	639065	655574	.	-	.	gene_id "ENSG00000230021.2"; transcript_id "ENST00000419394.1"; gene_type "lincRNA"; gene_status "NOVEL"; gene_name "RP5-857K21.4"; transcript_type "lincRNA"; transcript_status "KNOWN"; transcript_name "RP5-857K21.4-006"; level 2; tag "not_best_in_genome_evidence"; havana_gene "OTTHUMG00000002331.4"; havana_transcript "OTTHUMT00000008017.1";
chr1	HAVANA	exon	655412	655574	.	-	.	gene_id "ENSG00000230021.2"; transcript_id "ENST00000419394.1"; gene_type "lincRNA"; gene_status "NOVEL"; gene_name "RP5-857K21.4"; transcript_type "lincRNA"; transcript_status "KNOWN"; transcript_name "RP5-857K21.4-006"; exon_number 1; exon_id "ENSE00001595248.1"; level 2; tag "not_best_in_genome_evidence"; havana_gene "OTTHUMG00000002331.4"; havana_transcript "OTTHUMT00000008017.1";
chr1	HAVANA	exon	647091	647302	.	-	.	gene_id "ENSG00000230021.2"; transcript_id "ENST00000419394.1"; gene_type "lincRNA"; gene_status "NOVEL"; gene_name "RP5-857K21.4"; transcript_type "lincRNA"; transcript_status "KNOWN"; transcript_name "RP5-857K21.4-006"; exon_number 2; exon_id "ENSE00001696741.1"; level 2; tag "not_best_in_genome_evidence"; havana_gene "OTTHUMG00000002331.4"; havana_transcript "OTTHUMT00000008017.1";
chr1	HAVANA	exon	639065	639169	.	-	.	gene_id "ENSG00000230021.2"; transcript_id "ENST00000419394.1"; gene_type "lincRNA"; gene_status "NOVEL"; gene_name "RP5-857K21.4"; transcript_type "lincRNA"; transcript_status "KNOWN"; transcript_name "RP5-857K21.4-006"; exon_number 3; exon_id "ENSE00001671684.1"; level 2; tag "not_best_in_genome_evidence"; havana_gene "OTTHUMG00000002331.4"; havana_transcript "OTTHUMT00000008017.1";
chr1	HAVANA	transcript	639065	741274	.	-	.	gene_id "ENSG00000230021.2"; transcript_id "ENST00000448605.2"; gene_type "lincRNA"; gene_status "NOVEL"; gene_name "RP5-857K21.4"; transcript_type "lincRNA"; transcript_status "KNOWN"; transcript_name "RP5-857K21.4-003"; level 2; tag "not_best_in_genome_evidence"; havana_gene "OTTHUMG00000002331.4"; havana_transcript "OTTHUMT00000006712.2";
chr1	HAVANA	exon	741179	741274	.	-	.	gene_id "ENSG00000230021.2"; transcript_id "ENST00000448605.2"; gene_type "lincRNA"; gene_status "NOVEL"; gene_name "RP5-857K21.4"; transcript_type "lincRNA"; transcript_status "KNOWN"; transcript_name "RP5-857K21.4-003"; exon_number 1; exon_id "ENSE00003414643.1"; level 2; tag "not_best_in_genome_evidence"; havana_gene "OTTHUMG00000002331.4"; havana_transcript "OTTHUMT00000006712.2";
chr1	HAVANA	exon	655412	655580	.	-	.	gene_id "ENSG00000230021.2"; transcript_id "ENST00000448605.2"; gene_type "lincRNA"; gene_status "NOVEL"; gene_name "RP5-857K21.4"; transcript_type "lincRNA"; transcript_status "KNOWN"; transcript_name "RP5-857K21.4-003"; exon_number 2; exon_id "ENSE00001745637.1"; level 2; tag "not_best_in_genome_evidence"; havana_gene "OTTHUMG00000002331.4"; havana_transcript "OTTHUMT00000006712.2";
chr1	HAVANA	exon	639065	639169	.	-	.	gene_id "ENSG00000230021.2"; transcript_id "ENST00000448605.2"; gene_type "lincRNA"; gene_status "NOVEL"; gene_name "RP5-857K21.4"; transcript_type "lincRNA"; transcript_status "KNOWN"; transcript_name "RP5-857K21.4-003"; exon_number 3; exon_id "ENSE00001671684.1"; level 2; tag "not_best_in_genome_evidence"; havana_gene "OTTHUMG00000002331.4"; havana_transcript "OTTHUMT00000006712.2";
chr1	HAVANA	transcript	646722	655580	.	-	.	gene_id "ENSG00000230021.2"; transcript_id "ENST00000414688.1"; gene_type "lincRNA"; gene_status "NOVEL"; gene_name "RP5-857K21.4"; transcript_type "lincRNA"; transcript_status "KNOWN"; transcript_name "RP5-857K21.4-004"; level 2; tag "basic"; havana_gene "OTTHUMG00000002331.4"; havana_transcript "OTTHUMT00000006713.2";
chr1	HAVANA	exon	655412	655580	.	-	.	gene_id "ENSG00000230021.2"; transcript_id "ENST00000414688.1"; gene_type "lincRNA"; gene_status "NOVEL"; gene_name "RP5-857K21.4"; transcript_type "lincRNA"; transcript_status "KNOWN"; transcript_name "RP5-857K21.4-004"; exon_number 1; exon_id "ENSE00001745637.1"; level 2; tag "basic"; havana_gene "OTTHUMG00000002331.4"; havana_transcript "OTTHUMT00000006713.2";
chr1	HAVANA	exon	646722	647302	.	-	.	gene_id "ENSG00000230021.2"; transcript_id "ENST00000414688.1"; gene_type "lincRNA"; gene_status "NOVEL"; gene_name "RP5-857K21.4"; transcript_type "lincRNA"; transcript_status "KNOWN"; transcript_name "RP5-857K21.4-004"; exon_number 2; exon_id "ENSE00001788533.1"; level 2; tag "basic"; havana_gene "OTTHUMG00000002331.4"; havana_transcript "OTTHUMT00000006713.2";
chr1	HAVANA	transcript	655438	659930	.	-	.	gene_id "ENSG00000230021.2"; transcript_id "ENST00000447954.1"; gene_type "lincRNA"; gene_status "NOVEL"; gene_name "RP5-857K21.4"; transcript_type "lincRNA"; transcript_status "KNOWN"; transcript_name "RP5-857K21.4-005"; level 2; havana_gene "OTTHUMG00000002331.4"; havana_transcript "OTTHUMT00000006878.2";
chr1	HAVANA	exon	659738	659930	.	-	.	gene_id "ENSG00000230021.2"; transcript_id "ENST00000447954.1"; gene_type "lincRNA"; gene_status "NOVEL"; gene_name "RP5-857K21.4"; transcript_type "lincRNA"; transcript_status "KNOWN"; transcript_name "RP5-857K21.4-005"; exon_number 1; exon_id "ENSE00001688006.1"; level 2; havana_gene "OTTHUMG00000002331.4"; havana_transcript "OTTHUMT00000006878.2";
chr1	HAVANA	exon	655438	655580	.	-	.	gene_id "ENSG00000230021.2"; transcript_id "ENST00000447954.1"; gene_type "lincRNA"; gene_status "NOVEL"; gene_name "RP5-857K21.4"; transcript_type "lincRNA"; transcript_status "KNOWN"; transcript_name "RP5-857K21.4-005"; exon_number 2; exon_id "ENSE00001675630.1"; level 2; havana_gene "OTTHUMG00000002331.4"; havana_transcript "OTTHUMT00000006878.2";
chr1	HAVANA	gene	562757	564390	.	-	.	gene_id "ENSG00000223659.1"; transcript_id "ENSG00000223659.1"; gene_type "lincRNA"; gene_status "NOVEL"; gene_name "RP5-857K21.5"; transcript_type "lincRNA"; transcript_status "NOVEL"; transcript_name "RP5-857K21.5"; level 2; havana_gene "OTTHUMG00000002332.1";
chr1	HAVANA	transcript	562757	564390	.	-	.	gene_id "ENSG00000223659.1"; transcript_id "ENST00000452176.1"; gene_type "lincRNA"; gene_status "NOVEL"; gene_name "RP5-857K21.5"; transcript_type "lincRNA"; transcript_status "KNOWN"; transcript_name "RP5-857K21.5-001"; level 2; tag "basic"; havana_gene "OTTHUMG00000002332.1"; havana_transcript "OTTHUMT00000006714.1";
chr1	HAVANA	exon	564299	564390	.	-	.	gene_id "ENSG00000223659.1"; transcript_id "ENST00000452176.1"; gene_type "lincRNA"; gene_status "NOVEL"; gene_name "RP5-857K21.5"; transcript_type "lincRNA"; transcript_status "KNOWN"; transcript_name "RP5-857K21.5-001"; exon_number 1; exon_id "ENSE00001722809.1"; level 2; tag "basic"; havana_gene "OTTHUMG00000002332.1"; havana_transcript "OTTHUMT00000006714.1";
chr1	HAVANA	exon	563341	563603	.	-	.	gene_id "ENSG00000223659.1"; transcript_id "ENST00000452176.1"; gene_type "lincRNA"; gene_status "NOVEL"; gene_name "RP5-857K21.5"; transcript_type "lincRNA"; transcript_status "KNOWN"; transcript_name "RP5-857K21.5-001"; exon_number 2; exon_id "ENSE00001760488.1"; level 2; tag "basic"; havana_gene "OTTHUMG00000002332.1"; havana_transcript "OTTHUMT00000006714.1";
chr1	HAVANA	exon	562757	563203	.	-	.	gene_id "ENSG00000223659.1"; transcript_id "ENST00000452176.1"; gene_type "lincRNA"; gene_status "NOVEL"; gene_name "RP5-857K21.5"; transcript_type "lincRNA"; transcript_status "KNOWN"; transcript_name "RP5-857K21.5-001"; exon_number 3; exon_id "ENSE00001675353.1"; level 2; tag "basic"; havana_gene "OTTHUMG00000002332.1"; havana_transcript "OTTHUMT00000006714.1";
chr1	HAVANA	gene	677193	685396	.	-	.	gene_id "ENSG00000235373.1"; transcript_id "ENSG00000235373.1"; gene_type "lincRNA"; gene_status "NOVEL"; gene_name "RP11-206L10.3"; transcript_type "lincRNA"; transcript_status "NOVEL"; transcript_name "RP11-206L10.3"; level 2; havana_gene "OTTHUMG00000002407.1";
chr1	HAVANA	transcript	677193	685396	.	-	.	gene_id "ENSG00000235373.1"; transcript_id "ENST00000416385.1"; gene_type "lincRNA"; gene_status "NOVEL"; gene_name "RP11-206L10.3"; transcript_type "lincRNA"; transcript_status "KNOWN"; transcript_name "RP11-206L10.3-001"; level 2; tag "basic"; havana_gene "OTTHUMG00000002407.1"; havana_transcript "OTTHUMT00000006890.1";
chr1	HAVANA	exon	682075	685396	.	-	.	gene_id "ENSG00000235373.1"; transcript_id "ENST00000416385.1"; gene_type "lincRNA"; gene_status "NOVEL"; gene_name "RP11-206L10.3"; transcript_type "lincRNA"; transcript_status "KNOWN"; transcript_name "RP11-206L10.3-001"; exon_number 1; exon_id "ENSE00001605176.1"; level 2; tag "basic"; havana_gene "OTTHUMG00000002407.1"; havana_transcript "OTTHUMT00000006890.1";
chr1	HAVANA	exon	677193	678730	.	-	.	gene_id "ENSG00000235373.1"; transcript_id "ENST00000416385.1"; gene_type "lincRNA"; gene_status "NOVEL"; gene_name "RP11-206L10.3"; transcript_type "lincRNA"; transcript_status "KNOWN"; transcript_name "RP11-206L10.3-001"; exon_number 2; exon_id "ENSE00001650007.1"; level 2; tag "basic"; havana_gene "OTTHUMG00000002407.1"; havana_transcript "OTTHUMT00000006890.1";
chr1	HAVANA	gene	694412	700305	.	-	.	gene_id "ENSG00000240618.1"; transcript_id "ENSG00000240618.1"; gene_type "lincRNA"; gene_status "NOVEL"; gene_name "RP11-206L10.5"; transcript_type "lincRNA"; transcript_status "NOVEL"; transcript_name "RP11-206L10.5"; level 2; havana_gene "OTTHUMG00000002409.1";
chr1	HAVANA	transcript	694412	700305	.	-	.	gene_id "ENSG00000240618.1"; transcript_id "ENST00000417659.1"; gene_type "lincRNA"; gene_status "NOVEL"; gene_name "RP11-206L10.5"; transcript_type "lincRNA"; transcript_status "KNOWN"; transcript_name "RP11-206L10.5-001"; level 2; tag "basic"; havana_gene "OTTHUMG00000002409.1"; havana_transcript "OTTHUMT00000006892.1";
chr1	HAVANA	exon	700103	700305	.	-	.	gene_id "ENSG00000240618.1"; transcript_id "ENST00000417659.1"; gene_type "lincRNA"; gene_status "NOVEL"; gene_name "RP11-206L10.5"; transcript_type "lincRNA"; transcript_status "KNOWN"; transcript_name "RP11-206L10.5-001"; exon_number 1; exon_id "ENSE00001674071.1"; level 2; tag "basic"; havana_gene "OTTHUMG00000002409.1"; havana_transcript "OTTHUMT00000006892.1";
chr1	HAVANA	exon	694412	694503	.	-	.	gene_id "ENSG00000240618.1"; transcript_id "ENST00000417659.1"; gene_type "lincRNA"; gene_status "NOVEL"; gene_name "RP11-206L10.5"; transcript_type "lincRNA"; transcript_status "KNOWN"; transcript_name "RP11-206L10.5-001"; exon_number 2; exon_id "ENSE00001609623.1"; level 2; tag "basic"; havana_gene "OTTHUMG00000002409.1"; havana_transcript "OTTHUMT00000006892.1";
chr1	HAVANA	gene	696291	697369	.	+	.	gene_id "ENSG00000229905.1"; transcript_id "ENSG00000229905.1"; gene_type "antisense"; gene_status "NOVEL"; gene_name "RP11-206L10.4"; transcript_type "antisense"; transcript_status "NOVEL"; transcript_name "RP11-206L10.4"; level 2; havana_gene "OTTHUMG00000002408.1";
chr1	HAVANA	transcript	696291	697369	.	+	.	gene_id "ENSG00000229905.1"; transcript_id "ENST00000422528.1"; gene_type "antisense"; gene_status "NOVEL"; gene_name "RP11-206L10.4"; transcript_type "antisense"; transcript_status "KNOWN"; transcript_name "RP11-206L10.4-001"; level 2; tag "not_best_in_genome_evidence"; tag "basic"; havana_gene "OTTHUMG00000002408.1"; havana_transcript "OTTHUMT00000006891.1";
chr1	HAVANA	exon	696291	696534	.	+	.	gene_id "ENSG00000229905.1"; transcript_id "ENST00000422528.1"; gene_type "antisense"; gene_status "NOVEL"; gene_name "RP11-206L10.4"; transcript_type "antisense"; transcript_status "KNOWN"; transcript_name "RP11-206L10.4-001"; exon_number 1; exon_id "ENSE00001695448.1"; level 2; tag "not_best_in_genome_evidence"; tag "basic"; havana_gene "OTTHUMG00000002408.1"; havana_transcript "OTTHUMT00000006…
chr1	HAVANA	exon	697158	697369	.	+	.	gene_id "ENSG00000229905.1"; transcript_id "ENST00000422528.1"; gene_type "antisense"; gene_status "NOVEL"; gene_name "RP11-206L10.4"; transcript_type "antisense"; transcript_status "KNOWN"; transcript_name "RP11-206L10.4-001"; exon_number 2; exon_id "ENSE00001761034.1"; level 2; tag "not_best_in_genome_evidence"; tag "basic"; havana_gene "OTTHUMG00000002408.1"; havana_transcript "OTTHUMT00000006…
chr1	HAVANA	gene	700237	714006	.	-	.	gene_id "ENSG00000228327.2"; transcript_id "ENSG00000228327.2"; gene_type "lincRNA"; gene_status "NOVEL"; gene_name "RP11-206L10.2"; transcript_type "lincRNA"; transcript_status "NOVEL"; transcript_name "RP11-206L10.2"; level 2; havana_gene "OTTHUMG00000002406.1";
chr1	HAVANA	transcript	700237	714006	.	-	.	gene_id "ENSG00000228327.2"; transcript_id "ENST00000428504.1"; gene_type "lincRNA"; gene_status "NOVEL"; gene_name "RP11-206L10.2"; transcript_type "lincRNA"; transcript_status "KNOWN"; transcript_name "RP11-206L10.2-001"; level 2; tag "basic"; havana_gene "OTTHUMG00000002406.1"; havana_transcript "OTTHUMT00000006889.1";
chr1	HAVANA	exon	713664	714006	.	-	.	gene_id "ENSG00000228327.2"; transcript_id "ENST00000428504.1"; gene_type "lincRNA"; gene_status "NOVEL"; gene_name "RP11-206L10.2"; transcript_type "lincRNA"; transcript_status "KNOWN"; transcript_name "RP11-206L10.2-001"; exon_number 1; exon_id "ENSE00001715349.1"; level 2; tag "basic"; havana_gene "OTTHUMG00000002406.1"; havana_transcript "OTTHUMT00000006889.1";
chr1	HAVANA	exon	709551	709660	.	-	.	gene_id "ENSG00000228327.2"; transcript_id "ENST00000428504.1"; gene_type "lincRNA"; gene_status "NOVEL"; gene_name "RP11-206L10.2"; transcript_type "lincRNA"; transcript_status "KNOWN"; transcript_name "RP11-206L10.2-001"; exon_number 2; exon_id "ENSE00001630466.1"; level 2; tag "basic"; havana_gene "OTTHUMG00000002406.1"; havana_transcript "OTTHUMT00000006889.1";
chr1	HAVANA	exon	708356	708487	.	-	.	gene_id "ENSG00000228327.2"; transcript_id "ENST00000428504.1"; gene_type "lincRNA"; gene_status "NOVEL"; gene_name "RP11-206L10.2"; transcript_type "lincRNA"; transcript_status "KNOWN"; transcript_name "RP11-206L10.2-001"; exon_number 3; exon_id "ENSE00001740558.1"; level 2; tag "basic"; havana_gene "OTTHUMG00000002406.1"; havana_transcript "OTTHUMT00000006889.1";
chr1	HAVANA	exon	704877	705092	.	-	.	gene_id "ENSG00000228327.2"; transcript_id "ENST00000428504.1"; gene_type "lincRNA"; gene_status "NOVEL"; gene_name "RP11-206L10.2"; transcript_type "lincRNA"; transcript_status "KNOWN"; transcript_name "RP11-206L10.2-001"; exon_number 4; exon_id "ENSE00001703665.1"; level 2; tag "basic"; havana_gene "OTTHUMG00000002406.1"; havana_transcript "OTTHUMT00000006889.1";
chr1	HAVANA	exon	703928	703993	.	-	.	gene_id "ENSG00000228327.2"; transcript_id "ENST00000428504.1"; gene_type "lincRNA"; gene_status "NOVEL"; gene_name "RP11-206L10.2"; transcript_type "lincRNA"; transcript_status "KNOWN"; transcript_name "RP11-206L10.2-001"; exon_number 5; exon_id "ENSE00001780794.1"; level 2; tag "basic"; havana_gene "OTTHUMG00000002406.1"; havana_transcript "OTTHUMT00000006889.1";
chr1	HAVANA	exon	701709	701767	.	-	.	gene_id "ENSG00000228327.2"; transcript_id "ENST00000428504.1"; gene_type "lincRNA"; gene_status "NOVEL"; gene_name "RP11-206L10.2"; transcript_type "lincRNA"; transcript_status "KNOWN"; transcript_name "RP11-206L10.2-001"; exon_number 6; exon_id "ENSE00001616222.1"; level 2; tag "basic"; havana_gene "OTTHUMG00000002406.1"; havana_transcript "OTTHUMT00000006889.1";
chr1	HAVANA	exon	700237	700627	.	-	.	gene_id "ENSG00000228327.2"; transcript_id "ENST00000428504.1"; gene_type "lincRNA"; gene_status "NOVEL"; gene_name "RP11-206L10.2"; transcript_type "lincRNA"; transcript_status "KNOWN"; transcript_name "RP11-206L10.2-001"; exon_number 7; exon_id "ENSE00001723311.1"; level 2; tag "basic"; havana_gene "OTTHUMG00000002406.1"; havana_transcript "OTTHUMT00000006889.1";
chr1	HAVANA	gene	714162	745440	.	+	.	gene_id "ENSG00000237491.3"; transcript_id "ENSG00000237491.3"; gene_type "lincRNA"; gene_status "NOVEL"; gene_name "RP11-206L10.9"; transcript_type "lincRNA"; transcript_status "NOVEL"; transcript_name "RP11-206L10.9"; level 2; havana_gene "OTTHUMG00000002404.4";
chr1	HAVANA	transcript	714162	717571	.	+	.	gene_id "ENSG00000237491.3"; transcript_id "ENST00000457084.1"; gene_type "lincRNA"; gene_status "NOVEL"; gene_name "RP11-206L10.9"; transcript_type "lincRNA"; transcript_status "KNOWN"; transcript_name "RP11-206L10.9-019"; level 2; havana_gene "OTTHUMG00000002404.4"; havana_transcript "OTTHUMT00000006884.2";
chr1	HAVANA	exon	714162	714472	.	+	.	gene_id "ENSG00000237491.3"; transcript_id "ENST00000457084.1"; gene_type "lincRNA"; gene_status "NOVEL"; gene_name "RP11-206L10.9"; transcript_type "lincRNA"; transcript_status "KNOWN"; transcript_name "RP11-206L10.9-019"; exon_number 1; exon_id "ENSE00001719955.1"; level 2; havana_gene "OTTHUMG00000002404.4"; havana_transcript "OTTHUMT00000006884.2";
chr1	HAVANA	exon	717317	717571	.	+	.	gene_id "ENSG00000237491.3"; transcript_id "ENST00000457084.1"; gene_type "lincRNA"; gene_status "NOVEL"; gene_name "RP11-206L10.9"; transcript_type "lincRNA"; transcript_status "KNOWN"; transcript_name "RP11-206L10.9-019"; exon_number 2; exon_id "ENSE00001642276.1"; level 2; havana_gene "OTTHUMG00000002404.4"; havana_transcript "OTTHUMT00000006884.2";
chr1	HAVANA	transcript	714310	720035	.	+	.	gene_id "ENSG00000237491.3"; transcript_id "ENST00000589899.1"; gene_type "lincRNA"; gene_status "NOVEL"; gene_name "RP11-206L10.9"; transcript_type "lincRNA"; transcript_status "KNOWN"; transcript_name "RP11-206L10.9-003"; level 2; havana_gene "OTTHUMG00000002404.4"; havana_transcript "OTTHUMT00000448546.1";
chr1	HAVANA	exon	714310	714472	.	+	.	gene_id "ENSG00000237491.3"; transcript_id "ENST00000589899.1"; gene_type "lincRNA"; gene_status "NOVEL"; gene_name "RP11-206L10.9"; transcript_type "lincRNA"; transcript_status "KNOWN"; transcript_name "RP11-206L10.9-003"; exon_number 1; exon_id "ENSE00002824115.1"; level 2; havana_gene "OTTHUMG00000002404.4"; havana_transcript "OTTHUMT00000448546.1";
chr1	HAVANA	exon	717317	717423	.	+	.	gene_id "ENSG00000237491.3"; transcript_id "ENST00000589899.1"; gene_type "lincRNA"; gene_status "NOVEL"; gene_name "RP11-206L10.9"; transcript_type "lincRNA"; transcript_status "KNOWN"; transcript_name "RP11-206L10.9-003"; exon_number 2; exon_id "ENSE00002920037.1"; level 2; havana_gene "OTTHUMG00000002404.4"; havana_transcript "OTTHUMT00000448546.1";
chr1	HAVANA	exon	718491	718743	.	+	.	gene_id "ENSG00000237491.3"; transcript_id "ENST00000589899.1"; gene_type "lincRNA"; gene_status "NOVEL"; gene_name "RP11-206L10.9"; transcript_type "lincRNA"; transcript_status "KNOWN"; transcript_name "RP11-206L10.9-003"; exon_number 3; exon_id "ENSE00002767185.1"; level 2; havana_gene "OTTHUMG00000002404.4"; havana_transcript "OTTHUMT00000448546.1";
chr1	HAVANA	exon	719750	720035	.	+	.	gene_id "ENSG00000237491.3"; transcript_id "ENST00000589899.1"; gene_type "lincRNA"; gene_status "NOVEL"; gene_name "RP11-206L10.9"; transcript_type "lincRNA"; transcript_status "KNOWN"; transcript_name "RP11-206L10.9-003"; exon_number 4; exon_id "ENSE00002968432.1"; level 2; havana_gene "OTTHUMG00000002404.4"; havana_transcript "OTTHUMT00000448546.1";
chr1	HAVANA	transcript	714436	740255	.	+	.	gene_id "ENSG00000237491.3"; transcript_id "ENST00000429505.1"; gene_type "lincRNA"; gene_status "NOVEL"; gene_name "RP11-206L10.9"; transcript_type "lincRNA"; transcript_status "KNOWN"; transcript_name "RP11-206L10.9-001"; level 2; havana_gene "OTTHUMG00000002404.4"; havana_transcript "OTTHUMT00000006885.2";
chr1	HAVANA	exon	714436	714472	.	+	.	gene_id "ENSG00000237491.3"; transcript_id "ENST00000429505.1"; gene_type "lincRNA"; gene_status "NOVEL"; gene_name "RP11-206L10.9"; transcript_type "lincRNA"; transcript_status "KNOWN"; transcript_name "RP11-206L10.9-001"; exon_number 1; exon_id "ENSE00001610263.1"; level 2; havana_gene "OTTHUMG00000002404.4"; havana_transcript "OTTHUMT00000006885.2";
chr1	HAVANA	exon	739299	739602	.	+	.	gene_id "ENSG00000237491.3"; transcript_id "ENST00000429505.1"; gene_type "lincRNA"; gene_status "NOVEL"; gene_name "RP11-206L10.9"; transcript_type "lincRNA"; transcript_status "KNOWN"; transcript_name "RP11-206L10.9-001"; exon_number 2; exon_id "ENSE00001706796.1"; level 2; havana_gene "OTTHUMG00000002404.4"; havana_transcript "OTTHUMT00000006885.2";
chr1	HAVANA	exon	740156	740255	.	+	.	gene_id "ENSG00000237491.3"; transcript_id "ENST00000429505.1"; gene_type "lincRNA"; gene_status "NOVEL"; gene_name "RP11-206L10.9"; transcript_type "lincRNA"; transcript_status "KNOWN"; transcript_name "RP11-206L10.9-001"; exon_number 3; exon_id "ENSE00001669825.1"; level 2; havana_gene "OTTHUMG00000002404.4"; havana_transcript "OTTHUMT00000006885.2";
chr1	HAVANA	transcript	717325	720070	.	+	.	gene_id "ENSG00000237491.3"; transcript_id "ENST00000434264.1"; gene_type "lincRNA"; gene_status "NOVEL"; gene_name "RP11-206L10.9"; transcript_type "lincRNA"; transcript_status "KNOWN"; transcript_name "RP11-206L10.9-017"; level 1; tag "exp_conf"; havana_gene "OTTHUMG00000002404.4"; havana_transcript "OTTHUMT00000007013.3";
chr1	HAVANA	exon	717325	717516	.	+	.	gene_id "ENSG00000237491.3"; transcript_id "ENST00000434264.1"; gene_type "lincRNA"; gene_status "NOVEL"; gene_name "RP11-206L10.9"; transcript_type "lincRNA"; transcript_status "KNOWN"; transcript_name "RP11-206L10.9-017"; exon_number 1; exon_id "ENSE00001741526.1"; level 1; tag "exp_conf"; havana_gene "OTTHUMG00000002404.4"; havana_transcript "OTTHUMT00000007013.3";
chr1	HAVANA	exon	719750	720070	.	+	.	gene_id "ENSG00000237491.3"; transcript_id "ENST00000434264.1"; gene_type "lincRNA"; gene_status "NOVEL"; gene_name "RP11-206L10.9"; transcript_type "lincRNA"; transcript_status "KNOWN"; transcript_name "RP11-206L10.9-017"; exon_number 2; exon_id "ENSE00001596490.1"; level 1; tag "exp_conf"; havana_gene "OTTHUMG00000002404.4"; havana_transcript "OTTHUMT00000007013.3";
chr1	HAVANA	transcript	719750	720139	.	+	.	gene_id "ENSG00000237491.3"; transcript_id "ENST00000585826.1"; gene_type "lincRNA"; gene_status "NOVEL"; gene_name "RP11-206L10.9"; transcript_type "lincRNA"; transcript_status "KNOWN"; transcript_name "RP11-206L10.9-006"; level 2; havana_gene "OTTHUMG00000002404.4"; havana_transcript "OTTHUMT00000458567.1";
chr1	HAVANA	exon	719750	720139	.	+	.	gene_id "ENSG00000237491.3"; transcript_id "ENST00000585826.1"; gene_type "lincRNA"; gene_status "NOVEL"; gene_name "RP11-206L10.9"; transcript_type "lincRNA"; transcript_status "KNOWN"; transcript_name "RP11-206L10.9-006"; exon_number 1; exon_id "ENSE00002849436.1"; level 2; havana_gene "OTTHUMG00000002404.4"; havana_transcript "OTTHUMT00000458567.1";
chr1	HAVANA	transcript	719750	720357	.	+	.	gene_id "ENSG00000237491.3"; transcript_id "ENST00000592547.1"; gene_type "lincRNA"; gene_status "NOVEL"; gene_name "RP11-206L10.9"; transcript_type "lincRNA"; transcript_status "KNOWN"; transcript_name "RP11-206L10.9-005"; level 2; havana_gene "OTTHUMG00000002404.4"; havana_transcript "OTTHUMT00000458568.1";
chr1	HAVANA	exon	719750	720357	.	+	.	gene_id "ENSG00000237491.3"; transcript_id "ENST00000592547.1"; gene_type "lincRNA"; gene_status "NOVEL"; gene_name "RP11-206L10.9"; transcript_type "lincRNA"; transcript_status "KNOWN"; transcript_name "RP11-206L10.9-005"; exon_number 1; exon_id "ENSE00002792640.1"; level 2; havana_gene "OTTHUMG00000002404.4"; havana_transcript "OTTHUMT00000458568.1";
chr1	HAVANA	transcript	719750	722246	.	+	.	gene_id "ENSG00000237491.3"; transcript_id "ENST00000586928.1"; gene_type "lincRNA"; gene_status "NOVEL"; gene_name "RP11-206L10.9"; transcript_type "lincRNA"; transcript_status "KNOWN"; transcript_name "RP11-206L10.9-004"; level 2; havana_gene "OTTHUMG00000002404.4"; havana_transcript "OTTHUMT00000458569.1";
chr1	HAVANA	exon	719750	719873	.	+	.	gene_id "ENSG00000237491.3"; transcript_id "ENST00000586928.1"; gene_type "lincRNA"; gene_status "NOVEL"; gene_name "RP11-206L10.9"; transcript_type "lincRNA"; transcript_status "KNOWN"; transcript_name "RP11-206L10.9-004"; exon_number 1; exon_id "ENSE00002806114.1"; level 2; havana_gene "OTTHUMG00000002404.4"; havana_transcript "OTTHUMT00000458569.1";
chr1	HAVANA	exon	721773	722246	.	+	.	gene_id "ENSG00000237491.3"; transcript_id "ENST00000586928.1"; gene_type "lincRNA"; gene_status "NOVEL"; gene_name "RP11-206L10.9"; transcript_type "lincRNA"; transcript_status "KNOWN"; transcript_name "RP11-206L10.9-004"; exon_number 2; exon_id "ENSE00002830575.1"; level 2; havana_gene "OTTHUMG00000002404.4"; havana_transcript "OTTHUMT00000458569.1";
chr1	HAVANA	transcript	719750	730893	.	+	.	gene_id "ENSG00000237491.3"; transcript_id "ENST00000585745.1"; gene_type "lincRNA"; gene_status "NOVEL"; gene_name "RP11-206L10.9"; transcript_type "lincRNA"; transcript_status "KNOWN"; transcript_name "RP11-206L10.9-008"; level 2; havana_gene "OTTHUMG00000002404.4"; havana_transcript "OTTHUMT00000458570.1";
chr1	HAVANA	exon	719750	719873	.	+	.	gene_id "ENSG00000237491.3"; transcript_id "ENST00000585745.1"; gene_type "lincRNA"; gene_status "NOVEL"; gene_name "RP11-206L10.9"; transcript_type "lincRNA"; transcript_status "KNOWN"; transcript_name "RP11-206L10.9-008"; exon_number 1; exon_id "ENSE00002806114.1"; level 2; havana_gene "OTTHUMG00000002404.4"; havana_transcript "OTTHUMT00000458570.1";
chr1	HAVANA	exon	730850	730893	.	+	.	gene_id "ENSG00000237491.3"; transcript_id "ENST00000585745.1"; gene_type "lincRNA"; gene_status "NOVEL"; gene_name "RP11-206L10.9"; transcript_type "lincRNA"; transcript_status "KNOWN"; transcript_name "RP11-206L10.9-008"; exon_number 2; exon_id "ENSE00002897844.1"; level 2; havana_gene "OTTHUMG00000002404.4"; havana_transcript "OTTHUMT00000458570.1";
chr1	HAVANA	transcript	719750	737256	.	+	.	gene_id "ENSG00000237491.3"; transcript_id "ENST00000585768.1"; gene_type "lincRNA"; gene_status "NOVEL"; gene_name "RP11-206L10.9"; transcript_type "lincRNA"; transcript_status "KNOWN"; transcript_name "RP11-206L10.9-009"; level 2; havana_gene "OTTHUMG00000002404.4"; havana_transcript "OTTHUMT00000458571.1";
chr1	HAVANA	exon	719750	719873	.	+	.	gene_id "ENSG00000237491.3"; transcript_id "ENST00000585768.1"; gene_type "lincRNA"; gene_status "NOVEL"; gene_name "RP11-206L10.9"; transcript_type "lincRNA"; transcript_status "KNOWN"; transcript_name "RP11-206L10.9-009"; exon_number 1; exon_id "ENSE00002806114.1"; level 2; havana_gene "OTTHUMG00000002404.4"; havana_transcript "OTTHUMT00000458571.1";
chr1	HAVANA	exon	736987	737256	.	+	.	gene_id "ENSG00000237491.3"; transcript_id "ENST00000585768.1"; gene_type "lincRNA"; gene_status "NOVEL"; gene_name "RP11-206L10.9"; transcript_type "lincRNA"; transcript_status "KNOWN"; transcript_name "RP11-206L10.9-009"; exon_number 2; exon_id "ENSE00002861078.1"; level 2; havana_gene "OTTHUMG00000002404.4"; havana_transcript "OTTHUMT00000458571.1";
chr1	HAVANA	transcript	719750	740212	.	+	.	gene_id "ENSG00000237491.3"; transcript_id "ENST00000590848.1"; gene_type "lincRNA"; gene_status "NOVEL"; gene_name "RP11-206L10.9"; transcript_type "lincRNA"; transcript_status "KNOWN"; transcript_name "RP11-206L10.9-007"; level 2; havana_gene "OTTHUMG00000002404.4"; havana_transcript "OTTHUMT00000458572.1";
chr1	HAVANA	exon	719750	719873	.	+	.	gene_id "ENSG00000237491.3"; transcript_id "ENST00000590848.1"; gene_type "lincRNA"; gene_status "NOVEL"; gene_name "RP11-206L10.9"; transcript_type "lincRNA"; transcript_status "KNOWN"; transcript_name "RP11-206L10.9-007"; exon_number 1; exon_id "ENSE00002806114.1"; level 2; havana_gene "OTTHUMG00000002404.4"; havana_transcript "OTTHUMT00000458572.1";
chr1	HAVANA	exon	728262	728421	.	+	.	gene_id "ENSG00000237491.3"; transcript_id "ENST00000590848.1"; gene_type "lincRNA"; gene_status "NOVEL"; gene_name "RP11-206L10.9"; transcript_type "lincRNA"; transcript_status "KNOWN"; transcript_name "RP11-206L10.9-007"; exon_number 2; exon_id "ENSE00002906328.1"; level 2; havana_gene "OTTHUMG00000002404.4"; havana_transcript "OTTHUMT00000458572.1";
chr1	HAVANA	exon	730850	730962	.	+	.	gene_id "ENSG00000237491.3"; transcript_id "ENST00000590848.1"; gene_type "lincRNA"; gene_status "NOVEL"; gene_name "RP11-206L10.9"; transcript_type "lincRNA"; transcript_status "KNOWN"; transcript_name "RP11-206L10.9-007"; exon_number 3; exon_id "ENSE00002897294.1"; level 2; havana_gene "OTTHUMG00000002404.4"; havana_transcript "OTTHUMT00000458572.1";
chr1	HAVANA	exon	739331	739602	.	+	.	gene_id "ENSG00000237491.3"; transcript_id "ENST00000590848.1"; gene_type "lincRNA"; gene_status "NOVEL"; gene_name "RP11-206L10.9"; transcript_type "lincRNA"; transcript_status "KNOWN"; transcript_name "RP11-206L10.9-007"; exon_number 4; exon_id "ENSE00002781548.1"; level 2; havana_gene "OTTHUMG00000002404.4"; havana_transcript "OTTHUMT00000458572.1";
chr1	HAVANA	exon	740156	740212	.	+	.	gene_id "ENSG00000237491.3"; transcript_id "ENST00000590848.1"; gene_type "lincRNA"; gene_status "NOVEL"; gene_name "RP11-206L10.9"; transcript_type "lincRNA"; transcript_status "KNOWN"; transcript_name "RP11-206L10.9-007"; exon_number 5; exon_id "ENSE00002930618.1"; level 2; havana_gene "OTTHUMG00000002404.4"; havana_transcript "OTTHUMT00000458572.1";
chr1	HAVANA	transcript	719750	740507	.	+	.	gene_id "ENSG00000237491.3"; transcript_id "ENST00000587530.1"; gene_type "lincRNA"; gene_status "NOVEL"; gene_name "RP11-206L10.9"; transcript_type "lincRNA"; transcript_status "KNOWN"; transcript_name "RP11-206L10.9-011"; level 2; havana_gene "OTTHUMG00000002404.4"; havana_transcript "OTTHUMT00000458573.1";
chr1	HAVANA	exon	719750	719873	.	+	.	gene_id "ENSG00000237491.3"; transcript_id "ENST00000587530.1"; gene_type "lincRNA"; gene_status "NOVEL"; gene_name "RP11-206L10.9"; transcript_type "lincRNA"; transcript_status "KNOWN"; transcript_name "RP11-206L10.9-011"; exon_number 1; exon_id "ENSE00002806114.1"; level 2; havana_gene "OTTHUMG00000002404.4"; havana_transcript "OTTHUMT00000458573.1";
chr1	HAVANA	exon	738947	739047	.	+	.	gene_id "ENSG00000237491.3"; transcript_id "ENST00000587530.1"; gene_type "lincRNA"; gene_status "NOVEL"; gene_name "RP11-206L10.9"; transcript_type "lincRNA"; transcript_status "KNOWN"; transcript_name "RP11-206L10.9-011"; exon_number 2; exon_id "ENSE00002817360.1"; level 2; havana_gene "OTTHUMG00000002404.4"; havana_transcript "OTTHUMT00000458573.1";
chr1	HAVANA	exon	739299	739602	.	+	.	gene_id "ENSG00000237491.3"; transcript_id "ENST00000587530.1"; gene_type "lincRNA"; gene_status "NOVEL"; gene_name "RP11-206L10.9"; transcript_type "lincRNA"; transcript_status "KNOWN"; transcript_name "RP11-206L10.9-011"; exon_number 3; exon_id "ENSE00001706796.1"; level 2; havana_gene "OTTHUMG00000002404.4"; havana_transcript "OTTHUMT00000458573.1";
chr1	HAVANA	exon	740156	740507	.	+	.	gene_id "ENSG00000237491.3"; transcript_id "ENST00000587530.1"; gene_type "lincRNA"; gene_status "NOVEL"; gene_name "RP11-206L10.9"; transcript_type "lincRNA"; transcript_status "KNOWN"; transcript_name "RP11-206L10.9-011"; exon_number 4; exon_id "ENSE00002850432.1"; level 2; havana_gene "OTTHUMG00000002404.4"; havana_transcript "OTTHUMT00000458573.1";
chr1	HAVANA	transcript	719750	740507	.	+	.	gene_id "ENSG00000237491.3"; transcript_id "ENST00000591440.1"; gene_type "lincRNA"; gene_status "NOVEL"; gene_name "RP11-206L10.9"; transcript_type "lincRNA"; transcript_status "KNOWN"; transcript_name "RP11-206L10.9-013"; level 2; havana_gene "OTTHUMG00000002404.4"; havana_transcript "OTTHUMT00000458574.1";
chr1	HAVANA	exon	719750	719873	.	+	.	gene_id "ENSG00000237491.3"; transcript_id "ENST00000591440.1"; gene_type "lincRNA"; gene_status "NOVEL"; gene_name "RP11-206L10.9"; transcript_type "lincRNA"; transcript_status "KNOWN"; transcript_name "RP11-206L10.9-013"; exon_number 1; exon_id "ENSE00002806114.1"; level 2; havana_gene "OTTHUMG00000002404.4"; havana_transcript "OTTHUMT00000458574.1";
chr1	HAVANA	exon	739299	739602	.	+	.	gene_id "ENSG00000237491.3"; transcript_id "ENST00000591440.1"; gene_type "lincRNA"; gene_status "NOVEL"; gene_name "RP11-206L10.9"; transcript_type "lincRNA"; transcript_status "KNOWN"; transcript_name "RP11-206L10.9-013"; exon_number 2; exon_id "ENSE00001706796.1"; level 2; havana_gene "OTTHUMG00000002404.4"; havana_transcript "OTTHUMT00000458574.1";
chr1	HAVANA	exon	740156	740507	.	+	.	gene_id "ENSG00000237491.3"; transcript_id "ENST00000591440.1"; gene_type "lincRNA"; gene_status "NOVEL"; gene_name "RP11-206L10.9"; transcript_type "lincRNA"; transcript_status "KNOWN"; transcript_name "RP11-206L10.9-013"; exon_number 3; exon_id "ENSE00002850432.1"; level 2; havana_gene "OTTHUMG00000002404.4"; havana_transcript "OTTHUMT00000458574.1";
chr1	HAVANA	transcript	719750	741839	.	+	.	gene_id "ENSG00000237491.3"; transcript_id "ENST00000593022.1"; gene_type "lincRNA"; gene_status "NOVEL"; gene_name "RP11-206L10.9"; transcript_type "lincRNA"; transcript_status "KNOWN"; transcript_name "RP11-206L10.9-012"; level 2; havana_gene "OTTHUMG00000002404.4"; havana_transcript "OTTHUMT00000458575.1";
chr1	HAVANA	exon	719750	719873	.	+	.	gene_id "ENSG00000237491.3"; transcript_id "ENST00000593022.1"; gene_type "lincRNA"; gene_status "NOVEL"; gene_name "RP11-206L10.9"; transcript_type "lincRNA"; transcript_status "KNOWN"; transcript_name "RP11-206L10.9-012"; exon_number 1; exon_id "ENSE00002806114.1"; level 2; havana_gene "OTTHUMG00000002404.4"; havana_transcript "OTTHUMT00000458575.1";
chr1	HAVANA	exon	739299	739602	.	+	.	gene_id "ENSG00000237491.3"; transcript_id "ENST00000593022.1"; gene_type "lincRNA"; gene_status "NOVEL"; gene_name "RP11-206L10.9"; transcript_type "lincRNA"; transcript_status "KNOWN"; transcript_name "RP11-206L10.9-012"; exon_number 2; exon_id "ENSE00001706796.1"; level 2; havana_gene "OTTHUMG00000002404.4"; havana_transcript "OTTHUMT00000458575.1";
chr1	HAVANA	exon	740156	740346	.	+	.	gene_id "ENSG00000237491.3"; transcript_id "ENST00000593022.1"; gene_type "lincRNA"; gene_status "NOVEL"; gene_name "RP11-206L10.9"; transcript_type "lincRNA"; transcript_status "KNOWN"; transcript_name "RP11-206L10.9-012"; exon_number 3; exon_id "ENSE00002904472.1"; level 2; havana_gene "OTTHUMG00000002404.4"; havana_transcript "OTTHUMT00000458575.1";
chr1	HAVANA	exon	741766	741839	.	+	.	gene_id "ENSG00000237491.3"; transcript_id "ENST00000593022.1"; gene_type "lincRNA"; gene_status "NOVEL"; gene_name "RP11-206L10.9"; transcript_type "lincRNA"; transcript_status "KNOWN"; transcript_name "RP11-206L10.9-012"; exon_number 4; exon_id "ENSE00002772343.1"; level 2; havana_gene "OTTHUMG00000002404.4"; havana_transcript "OTTHUMT00000458575.1";
chr1	HAVANA	transcript	719750	742694	.	+	.	gene_id "ENSG00000237491.3"; transcript_id "ENST00000589531.1"; gene_type "lincRNA"; gene_status "NOVEL"; gene_name "RP11-206L10.9"; transcript_type "lincRNA"; transcript_status "KNOWN"; transcript_name "RP11-206L10.9-018"; level 2; tag "NAGNAG_splice_site"; havana_gene "OTTHUMG00000002404.4"; havana_transcript "OTTHUMT00000458566.1";
chr1	HAVANA	exon	719750	719873	.	+	.	gene_id "ENSG00000237491.3"; transcript_id "ENST00000589531.1"; gene_type "lincRNA"; gene_status "NOVEL"; gene_name "RP11-206L10.9"; transcript_type "lincRNA"; transcript_status "KNOWN"; transcript_name "RP11-206L10.9-018"; exon_number 1; exon_id "ENSE00002806114.1"; level 2; tag "NAGNAG_splice_site"; havana_gene "OTTHUMG00000002404.4"; havana_transcript "OTTHUMT00000458566.1";
chr1	HAVANA	exon	739302	739602	.	+	.	gene_id "ENSG00000237491.3"; transcript_id "ENST00000589531.1"; gene_type "lincRNA"; gene_status "NOVEL"; gene_name "RP11-206L10.9"; transcript_type "lincRNA"; transcript_status "KNOWN"; transcript_name "RP11-206L10.9-018"; exon_number 2; exon_id "ENSE00002766583.1"; level 2; tag "NAGNAG_splice_site"; havana_gene "OTTHUMG00000002404.4"; havana_transcript "OTTHUMT00000458566.1";
chr1	HAVANA	exon	740156	740346	.	+	.	gene_id "ENSG00000237491.3"; transcript_id "ENST00000589531.1"; gene_type "lincRNA"; gene_status "NOVEL"; gene_name "RP11-206L10.9"; transcript_type "lincRNA"; transcript_status "KNOWN"; transcript_name "RP11-206L10.9-018"; exon_number 3; exon_id "ENSE00002904472.1"; level 2; tag "NAGNAG_splice_site"; havana_gene "OTTHUMG00000002404.4"; havana_transcript "OTTHUMT00000458566.1";
chr1	HAVANA	exon	742597	742694	.	+	.	gene_id "ENSG00000237491.3"; transcript_id "ENST00000589531.1"; gene_type "lincRNA"; gene_status "NOVEL"; gene_name "RP11-206L10.9"; transcript_type "lincRNA"; transcript_status "KNOWN"; transcript_name "RP11-206L10.9-018"; exon_number 4; exon_id "ENSE00002894550.1"; level 2; tag "NAGNAG_splice_site"; havana_gene "OTTHUMG00000002404.4"; havana_transcript "OTTHUMT00000458566.1";
chr1	HAVANA	transcript	719750	745109	.	+	.	gene_id "ENSG00000237491.3"; transcript_id "ENST00000588951.1"; gene_type "lincRNA"; gene_status "NOVEL"; gene_name "RP11-206L10.9"; transcript_type "lincRNA"; transcript_status "KNOWN"; transcript_name "RP11-206L10.9-002"; level 2; havana_gene "OTTHUMG00000002404.4"; havana_transcript "OTTHUMT00000448547.1";
chr1	HAVANA	exon	719750	719873	.	+	.	gene_id "ENSG00000237491.3"; transcript_id "ENST00000588951.1"; gene_type "lincRNA"; gene_status "NOVEL"; gene_name "RP11-206L10.9"; transcript_type "lincRNA"; transcript_status "KNOWN"; transcript_name "RP11-206L10.9-002"; exon_number 1; exon_id "ENSE00002806114.1"; level 2; havana_gene "OTTHUMG00000002404.4"; havana_transcript "OTTHUMT00000448547.1";
chr1	HAVANA	exon	739299	739602	.	+	.	gene_id "ENSG00000237491.3"; transcript_id "ENST00000588951.1"; gene_type "lincRNA"; gene_status "NOVEL"; gene_name "RP11-206L10.9"; transcript_type "lincRNA"; transcript_status "KNOWN"; transcript_name "RP11-206L10.9-002"; exon_number 2; exon_id "ENSE00001706796.1"; level 2; havana_gene "OTTHUMG00000002404.4"; havana_transcript "OTTHUMT00000448547.1";
chr1	HAVANA	exon	742597	742703	.	+	.	gene_id "ENSG00000237491.3"; transcript_id "ENST00000588951.1"; gene_type "lincRNA"; gene_status "NOVEL"; gene_name "RP11-206L10.9"; transcript_type "lincRNA"; transcript_status "KNOWN"; transcript_name "RP11-206L10.9-002"; exon_number 3; exon_id "ENSE00001787632.1"; level 2; havana_gene "OTTHUMG00000002404.4"; havana_transcript "OTTHUMT00000448547.1";
chr1	HAVANA	exon	745038	745109	.	+	.	gene_id "ENSG00000237491.3"; transcript_id "ENST00000588951.1"; gene_type "lincRNA"; gene_status "NOVEL"; gene_name "RP11-206L10.9"; transcript_type "lincRNA"; transcript_status "KNOWN"; transcript_name "RP11-206L10.9-002"; exon_number 4; exon_id "ENSE00002883887.1"; level 2; havana_gene "OTTHUMG00000002404.4"; havana_transcript "OTTHUMT00000448547.1";
chr1	HAVANA	transcript	719776	742701	.	+	.	gene_id "ENSG00000237491.3"; transcript_id "ENST00000586288.1"; gene_type "lincRNA"; gene_status "NOVEL"; gene_name "RP11-206L10.9"; transcript_type "lincRNA"; transcript_status "KNOWN"; transcript_name "RP11-206L10.9-010"; level 2; havana_gene "OTTHUMG00000002404.4"; havana_transcript "OTTHUMT00000458576.1";
chr1	HAVANA	exon	719776	719873	.	+	.	gene_id "ENSG00000237491.3"; transcript_id "ENST00000586288.1"; gene_type "lincRNA"; gene_status "NOVEL"; gene_name "RP11-206L10.9"; transcript_type "lincRNA"; transcript_status "KNOWN"; transcript_name "RP11-206L10.9-010"; exon_number 1; exon_id "ENSE00002975428.1"; level 2; havana_gene "OTTHUMG00000002404.4"; havana_transcript "OTTHUMT00000458576.1";
chr1	HAVANA	exon	728262	728421	.	+	.	gene_id "ENSG00000237491.3"; transcript_id "ENST00000586288.1"; gene_type "lincRNA"; gene_status "NOVEL"; gene_name "RP11-206L10.9"; transcript_type "lincRNA"; transcript_status "KNOWN"; transcript_name "RP11-206L10.9-010"; exon_number 2; exon_id "ENSE00002906328.1"; level 2; havana_gene "OTTHUMG00000002404.4"; havana_transcript "OTTHUMT00000458576.1";
chr1	HAVANA	exon	730850	730962	.	+	.	gene_id "ENSG00000237491.3"; transcript_id "ENST00000586288.1"; gene_type "lincRNA"; gene_status "NOVEL"; gene_name "RP11-206L10.9"; transcript_type "lincRNA"; transcript_status "KNOWN"; transcript_name "RP11-206L10.9-010"; exon_number 3; exon_id "ENSE00002897294.1"; level 2; havana_gene "OTTHUMG00000002404.4"; havana_transcript "OTTHUMT00000458576.1";
chr1	HAVANA	exon	738947	739047	.	+	.	gene_id "ENSG00000237491.3"; transcript_id "ENST00000586288.1"; gene_type "lincRNA"; gene_status "NOVEL"; gene_name "RP11-206L10.9"; transcript_type "lincRNA"; transcript_status "KNOWN"; transcript_name "RP11-206L10.9-010"; exon_number 4; exon_id "ENSE00002817360.1"; level 2; havana_gene "OTTHUMG00000002404.4"; havana_transcript "OTTHUMT00000458576.1";
chr1	HAVANA	exon	739331	739602	.	+	.	gene_id "ENSG00000237491.3"; transcript_id "ENST00000586288.1"; gene_type "lincRNA"; gene_status "NOVEL"; gene_name "RP11-206L10.9"; transcript_type "lincRNA"; transcript_status "KNOWN"; transcript_name "RP11-206L10.9-010"; exon_number 5; exon_id "ENSE00002781548.1"; level 2; havana_gene "OTTHUMG00000002404.4"; havana_transcript "OTTHUMT00000458576.1";
chr1	HAVANA	exon	740156	740346	.	+	.	gene_id "ENSG00000237491.3"; transcript_id "ENST00000586288.1"; gene_type "lincRNA"; gene_status "NOVEL"; gene_name "RP11-206L10.9"; transcript_type "lincRNA"; transcript_status "KNOWN"; transcript_name "RP11-206L10.9-010"; exon_number 6; exon_id "ENSE00002904472.1"; level 2; havana_gene "OTTHUMG00000002404.4"; havana_transcript "OTTHUMT00000458576.1";
chr1	HAVANA	exon	742597	742701	.	+	.	gene_id "ENSG00000237491.3"; transcript_id "ENST00000586288.1"; gene_type "lincRNA"; gene_status "NOVEL"; gene_name "RP11-206L10.9"; transcript_type "lincRNA"; transcript_status "KNOWN"; transcript_name "RP11-206L10.9-010"; exon_number 7; exon_id "ENSE00002877855.1"; level 2; havana_gene "OTTHUMG00000002404.4"; havana_transcript "OTTHUMT00000458576.1";
chr1	HAVANA	transcript	721180	723052	.	+	.	gene_id "ENSG00000237491.3"; transcript_id "ENST00000591702.1"; gene_type "lincRNA"; gene_status "NOVEL"; gene_name "RP11-206L10.9"; transcript_type "lincRNA"; transcript_status "KNOWN"; transcript_name "RP11-206L10.9-020"; level 2; tag "basic"; havana_gene "OTTHUMG00000002404.4"; havana_transcript "OTTHUMT00000459872.1";
chr1	HAVANA	exon	721180	723052	.	+	.	gene_id "ENSG00000237491.3"; transcript_id "ENST00000591702.1"; gene_type "lincRNA"; gene_status "NOVEL"; gene_name "RP11-206L10.9"; transcript_type "lincRNA"; transcript_status "KNOWN"; transcript_name "RP11-206L10.9-020"; exon_number 1; exon_id "ENSE00002846108.1"; level 2; tag "basic"; havana_gene "OTTHUMG00000002404.4"; havana_transcript "OTTHUMT00000459872.1";
chr1	ENSEMBL	transcript	721320	722513	.	+	.	gene_id "ENSG00000237491.3"; transcript_id "ENST00000358533.2"; gene_type "lincRNA"; gene_status "NOVEL"; gene_name "RP11-206L10.9"; transcript_type "lincRNA"; transcript_status "KNOWN"; transcript_name "RP11-206L10.9-201"; level 3; havana_gene "OTTHUMG00000002404.4";
chr1	ENSEMBL	exon	721320	722513	.	+	.	gene_id "ENSG00000237491.3"; transcript_id "ENST00000358533.2"; gene_type "lincRNA"; gene_status "NOVEL"; gene_name "RP11-206L10.9"; transcript_type "lincRNA"; transcript_status "KNOWN"; transcript_name "RP11-206L10.9-201"; exon_number 1; exon_id "ENSE00001432917.2"; level 3; havana_gene "OTTHUMG00000002404.4";
chr1	HAVANA	transcript	740156	740650	.	+	.	gene_id "ENSG00000237491.3"; transcript_id "ENST00000587126.1"; gene_type "lincRNA"; gene_status "NOVEL"; gene_name "RP11-206L10.9"; transcript_type "lincRNA"; transcript_status "KNOWN"; transcript_name "RP11-206L10.9-015"; level 2; havana_gene "OTTHUMG00000002404.4"; havana_transcript "OTTHUMT00000458577.1";
chr1	HAVANA	exon	740156	740650	.	+	.	gene_id "ENSG00000237491.3"; transcript_id "ENST00000587126.1"; gene_type "lincRNA"; gene_status "NOVEL"; gene_name "RP11-206L10.9"; transcript_type "lincRNA"; transcript_status "KNOWN"; transcript_name "RP11-206L10.9-015"; exon_number 1; exon_id "ENSE00002739987.1"; level 2; havana_gene "OTTHUMG00000002404.4"; havana_transcript "OTTHUMT00000458577.1";
chr1	HAVANA	transcript	740179	742845	.	+	.	gene_id "ENSG00000237491.3"; transcript_id "ENST00000443772.1"; gene_type "lincRNA"; gene_status "NOVEL"; gene_name "RP11-206L10.9"; transcript_type "lincRNA"; transcript_status "KNOWN"; transcript_name "RP11-206L10.9-014"; level 2; havana_gene "OTTHUMG00000002404.4"; havana_transcript "OTTHUMT00000006887.2";
chr1	HAVANA	exon	740179	740346	.	+	.	gene_id "ENSG00000237491.3"; transcript_id "ENST00000443772.1"; gene_type "lincRNA"; gene_status "NOVEL"; gene_name "RP11-206L10.9"; transcript_type "lincRNA"; transcript_status "KNOWN"; transcript_name "RP11-206L10.9-014"; exon_number 1; exon_id "ENSE00001776151.1"; level 2; havana_gene "OTTHUMG00000002404.4"; havana_transcript "OTTHUMT00000006887.2";
chr1	HAVANA	exon	742597	742845	.	+	.	gene_id "ENSG00000237491.3"; transcript_id "ENST00000443772.1"; gene_type "lincRNA"; gene_status "NOVEL"; gene_name "RP11-206L10.9"; transcript_type "lincRNA"; transcript_status "KNOWN"; transcript_name "RP11-206L10.9-014"; exon_number 2; exon_id "ENSE00001657688.1"; level 2; havana_gene "OTTHUMG00000002404.4"; havana_transcript "OTTHUMT00000006887.2";
chr1	HAVANA	transcript	740312	745440	.	+	.	gene_id "ENSG00000237491.3"; transcript_id "ENST00000412115.1"; gene_type "lincRNA"; gene_status "NOVEL"; gene_name "RP11-206L10.9"; transcript_type "lincRNA"; transcript_status "KNOWN"; transcript_name "RP11-206L10.9-016"; level 2; havana_gene "OTTHUMG00000002404.4"; havana_transcript "OTTHUMT00000099678.2";
chr1	HAVANA	exon	740312	740346	.	+	.	gene_id "ENSG00000237491.3"; transcript_id "ENST00000412115.1"; gene_type "lincRNA"; gene_status "NOVEL"; gene_name "RP11-206L10.9"; transcript_type "lincRNA"; transcript_status "KNOWN"; transcript_name "RP11-206L10.9-016"; exon_number 1; exon_id "ENSE00001730958.1"; level 2; havana_gene "OTTHUMG00000002404.4"; havana_transcript "OTTHUMT00000099678.2";
chr1	HAVANA	exon	742597	742703	.	+	.	gene_id "ENSG00000237491.3"; transcript_id "ENST00000412115.1"; gene_type "lincRNA"; gene_status "NOVEL"; gene_name "RP11-206L10.9"; transcript_type "lincRNA"; transcript_status "KNOWN"; transcript_name "RP11-206L10.9-016"; exon_number 2; exon_id "ENSE00001787632.1"; level 2; havana_gene "OTTHUMG00000002404.4"; havana_transcript "OTTHUMT00000099678.2";
chr1	HAVANA	exon	745002	745440	.	+	.	gene_id "ENSG00000237491.3"; transcript_id "ENST00000412115.1"; gene_type "lincRNA"; gene_status "NOVEL"; gene_name "RP11-206L10.9"; transcript_type "lincRNA"; transcript_status "KNOWN"; transcript_name "RP11-206L10.9-016"; exon_number 3; exon_id "ENSE00001615350.1"; level 2; havana_gene "OTTHUMG00000002404.4"; havana_transcript "OTTHUMT00000099678.2";
chr1	HAVANA	gene	745489	753092	.	-	.	gene_id "ENSG00000240453.1"; transcript_id "ENSG00000240453.1"; gene_type "processed_transcript"; gene_status "NOVEL"; gene_name "RP11-206L10.10"; transcript_type "processed_transcript"; transcript_status "NOVEL"; transcript_name "RP11-206L10.10"; level 2; havana_gene "OTTHUMG00000002467.1";
chr1	HAVANA	transcript	745489	753092	.	-	.	gene_id "ENSG00000240453.1"; transcript_id "ENST00000435300.1"; gene_type "processed_transcript"; gene_status "NOVEL"; gene_name "RP11-206L10.10"; transcript_type "processed_transcript"; transcript_status "KNOWN"; transcript_name "RP11-206L10.10-001"; level 2; tag "basic"; havana_gene "OTTHUMG00000002467.1"; havana_transcript "OTTHUMT00000007014.1";
chr1	HAVANA	exon	752753	753092	.	-	.	gene_id "ENSG00000240453.1"; transcript_id "ENST00000435300.1"; gene_type "processed_transcript"; gene_status "NOVEL"; gene_name "RP11-206L10.10"; transcript_type "processed_transcript"; transcript_status "KNOWN"; transcript_name "RP11-206L10.10-001"; exon_number 1; exon_id "ENSE00001746491.1"; level 2; tag "basic"; havana_gene "OTTHUMG00000002467.1"; havana_transcript "OTTHUMT00000007014.1";
chr1	HAVANA	exon	745489	745550	.	-	.	gene_id "ENSG00000240453.1"; transcript_id "ENST00000435300.1"; gene_type "processed_transcript"; gene_status "NOVEL"; gene_name "RP11-206L10.10"; transcript_type "processed_transcript"; transcript_status "KNOWN"; transcript_name "RP11-206L10.10-001"; exon_number 2; exon_id "ENSE00001674926.1"; level 2; tag "basic"; havana_gene "OTTHUMG00000002467.1"; havana_transcript "OTTHUMT00000007014.1";
chr1	HAVANA	gene	752751	755214	.	+	.	gene_id "ENSG00000177757.1"; transcript_id "ENSG00000177757.1"; gene_type "lincRNA"; gene_status "KNOWN"; gene_name "FAM87B"; transcript_type "lincRNA"; transcript_status "KNOWN"; transcript_name "FAM87B"; level 2; havana_gene "OTTHUMG00000002471.1";
chr1	HAVANA	transcript	752751	755214	.	+	.	gene_id "ENSG00000177757.1"; transcript_id "ENST00000326734.1"; gene_type "lincRNA"; gene_status "KNOWN"; gene_name "FAM87B"; transcript_type "lincRNA"; transcript_status "KNOWN"; transcript_name "FAM87B-001"; level 2; tag "basic"; havana_gene "OTTHUMG00000002471.1"; havana_transcript "OTTHUMT00000007025.1";
chr1	HAVANA	exon	752751	753582	.	+	.	gene_id "ENSG00000177757.1"; transcript_id "ENST00000326734.1"; gene_type "lincRNA"; gene_status "KNOWN"; gene_name "FAM87B"; transcript_type "lincRNA"; transcript_status "KNOWN"; transcript_name "FAM87B-001"; exon_number 1; exon_id "ENSE00001249411.1"; level 2; tag "basic"; havana_gene "OTTHUMG00000002471.1"; havana_transcript "OTTHUMT00000007025.1";
chr1	HAVANA	exon	754103	755214	.	+	.	gene_id "ENSG00000177757.1"; transcript_id "ENST00000326734.1"; gene_type "lincRNA"; gene_status "KNOWN"; gene_name "FAM87B"; transcript_type "lincRNA"; transcript_status "KNOWN"; transcript_name "FAM87B-001"; exon_number 2; exon_id "ENSE00001711564.1"; level 2; tag "basic"; havana_gene "OTTHUMG00000002471.1"; havana_transcript "OTTHUMT00000007025.1";
chr1	HAVANA	gene	761586	762902	.	-	.	gene_id "ENSG00000225880.4"; transcript_id "ENSG00000225880.4"; gene_type "lincRNA"; gene_status "KNOWN"; gene_name "LINC00115"; transcript_type "lincRNA"; transcript_status "KNOWN"; transcript_name "LINC00115"; level 2; havana_gene "OTTHUMG00000141258.2";
chr1	HAVANA	transcript	761586	762902	.	-	.	gene_id "ENSG00000225880.4"; transcript_id "ENST00000473798.1"; gene_type "lincRNA"; gene_status "KNOWN"; gene_name "LINC00115"; transcript_type "lincRNA"; transcript_status "KNOWN"; transcript_name "LINC00115-001"; level 2; tag "basic"; havana_gene "OTTHUMG00000141258.2"; havana_transcript "OTTHUMT00000280398.2";
chr1	HAVANA	exon	761586	762902	.	-	.	gene_id "ENSG00000225880.4"; transcript_id "ENST00000473798.1"; gene_type "lincRNA"; gene_status "KNOWN"; gene_name "LINC00115"; transcript_type "lincRNA"; transcript_status "KNOWN"; transcript_name "LINC00115-001"; exon_number 1; exon_id "ENSE00001890287.1"; level 2; tag "basic"; havana_gene "OTTHUMG00000141258.2"; havana_transcript "OTTHUMT00000280398.2";
chr1	ENSEMBL	transcript	761589	762886	.	-	.	gene_id "ENSG00000225880.4"; transcript_id "ENST00000536430.1"; gene_type "lincRNA"; gene_status "KNOWN"; gene_name "LINC00115"; transcript_type "lincRNA"; transcript_status "KNOWN"; transcript_name "LINC00115-201"; level 3; havana_gene "OTTHUMG00000141258.2";
chr1	ENSEMBL	exon	761589	762886	.	-	.	gene_id "ENSG00000225880.4"; transcript_id "ENST00000536430.1"; gene_type "lincRNA"; gene_status "KNOWN"; gene_name "LINC00115"; transcript_type "lincRNA"; transcript_status "KNOWN"; transcript_name "LINC00115-201"; exon_number 1; exon_id "ENSE00002285202.1"; level 3; havana_gene "OTTHUMG00000141258.2";
chr1	HAVANA	gene	762988	794826	.	+	.	gene_id "ENSG00000228794.3"; transcript_id "ENSG00000228794.3"; gene_type "processed_transcript"; gene_status "NOVEL"; gene_name "RP11-206L10.11"; transcript_type "processed_transcript"; transcript_status "NOVEL"; transcript_name "RP11-206L10.11"; level 2; havana_gene "OTTHUMG00000002468.4";
chr1	HAVANA	transcript	762988	794826	.	+	.	gene_id "ENSG00000228794.3"; transcript_id "ENST00000445118.2"; gene_type "processed_transcript"; gene_status "NOVEL"; gene_name "RP11-206L10.11"; transcript_type "lincRNA"; transcript_status "KNOWN"; transcript_name "RP11-206L10.11-001"; level 2; tag "basic"; havana_gene "OTTHUMG00000002468.4"; havana_transcript "OTTHUMT00000007015.2";
chr1	HAVANA	exon	762988	763155	.	+	.	gene_id "ENSG00000228794.3"; transcript_id "ENST00000445118.2"; gene_type "processed_transcript"; gene_status "NOVEL"; gene_name "RP11-206L10.11"; transcript_type "lincRNA"; transcript_status "KNOWN"; transcript_name "RP11-206L10.11-001"; exon_number 1; exon_id "ENSE00001768150.1"; level 2; tag "basic"; havana_gene "OTTHUMG00000002468.4"; havana_transcript "OTTHUMT00000007015.2";
chr1	HAVANA	exon	764383	764484	.	+	.	gene_id "ENSG00000228794.3"; transcript_id "ENST00000445118.2"; gene_type "processed_transcript"; gene_status "NOVEL"; gene_name "RP11-206L10.11"; transcript_type "lincRNA"; transcript_status "KNOWN"; transcript_name "RP11-206L10.11-001"; exon_number 2; exon_id "ENSE00001656290.1"; level 2; tag "basic"; havana_gene "OTTHUMG00000002468.4"; havana_transcript "OTTHUMT00000007015.2";
chr1	HAVANA	exon	787307	787490	.	+	.	gene_id "ENSG00000228794.3"; transcript_id "ENST00000445118.2"; gene_type "processed_transcript"; gene_status "NOVEL"; gene_name "RP11-206L10.11"; transcript_type "lincRNA"; transcript_status "KNOWN"; transcript_name "RP11-206L10.11-001"; exon_number 3; exon_id "ENSE00001678509.1"; level 2; tag "basic"; havana_gene "OTTHUMG00000002468.4"; havana_transcript "OTTHUMT00000007015.2";
chr1	HAVANA	exon	788051	788146	.	+	.	gene_id "ENSG00000228794.3"; transcript_id "ENST00000445118.2"; gene_type "processed_transcript"; gene_status "NOVEL"; gene_name "RP11-206L10.11"; transcript_type "lincRNA"; transcript_status "KNOWN"; transcript_name "RP11-206L10.11-001"; exon_number 4; exon_id "ENSE00001778823.1"; level 2; tag "basic"; havana_gene "OTTHUMG00000002468.4"; havana_transcript "OTTHUMT00000007015.2";
chr1	HAVANA	exon	788771	794826	.	+	.	gene_id "ENSG00000228794.3"; transcript_id "ENST00000445118.2"; gene_type "processed_transcript"; gene_status "NOVEL"; gene_name "RP11-206L10.11"; transcript_type "lincRNA"; transcript_status "KNOWN"; transcript_name "RP11-206L10.11-001"; exon_number 5; exon_id "ENSE00001617947.2"; level 2; tag "basic"; havana_gene "OTTHUMG00000002468.4"; havana_transcript "OTTHUMT00000007015.2";
chr1	HAVANA	transcript	763047	777118	.	+	.	gene_id "ENSG00000228794.3"; transcript_id "ENST00000441765.1"; gene_type "processed_transcript"; gene_status "NOVEL"; gene_name "RP11-206L10.11"; transcript_type "lincRNA"; transcript_status "KNOWN"; transcript_name "RP11-206L10.11-006"; level 2; havana_gene "OTTHUMG00000002468.4"; havana_transcript "OTTHUMT00000007020.1";
chr1	HAVANA	exon	763047	763155	.	+	.	gene_id "ENSG00000228794.3"; transcript_id "ENST00000441765.1"; gene_type "processed_transcript"; gene_status "NOVEL"; gene_name "RP11-206L10.11"; transcript_type "lincRNA"; transcript_status "KNOWN"; transcript_name "RP11-206L10.11-006"; exon_number 1; exon_id "ENSE00001711288.1"; level 2; havana_gene "OTTHUMG00000002468.4"; havana_transcript "OTTHUMT00000007020.1";
chr1	HAVANA	exon	764383	764484	.	+	.	gene_id "ENSG00000228794.3"; transcript_id "ENST00000441765.1"; gene_type "processed_transcript"; gene_status "NOVEL"; gene_name "RP11-206L10.11"; transcript_type "lincRNA"; transcript_status "KNOWN"; transcript_name "RP11-206L10.11-006"; exon_number 2; exon_id "ENSE00001656290.1"; level 2; havana_gene "OTTHUMG00000002468.4"; havana_transcript "OTTHUMT00000007020.1";
chr1	HAVANA	exon	776580	777118	.	+	.	gene_id "ENSG00000228794.3"; transcript_id "ENST00000441765.1"; gene_type "processed_transcript"; gene_status "NOVEL"; gene_name "RP11-206L10.11"; transcript_type "lincRNA"; transcript_status "KNOWN"; transcript_name "RP11-206L10.11-006"; exon_number 3; exon_id "ENSE00001736174.1"; level 2; havana_gene "OTTHUMG00000002468.4"; havana_transcript "OTTHUMT00000007020.1";
chr1	HAVANA	transcript	763053	789006	.	+	.	gene_id "ENSG00000228794.3"; transcript_id "ENST00000449005.1"; gene_type "processed_transcript"; gene_status "NOVEL"; gene_name "RP11-206L10.11"; transcript_type "lincRNA"; transcript_status "KNOWN"; transcript_name "RP11-206L10.11-004"; level 2; havana_gene "OTTHUMG00000002468.4"; havana_transcript "OTTHUMT00000007018.1";
chr1	HAVANA	exon	763053	763155	.	+	.	gene_id "ENSG00000228794.3"; transcript_id "ENST00000449005.1"; gene_type "processed_transcript"; gene_status "NOVEL"; gene_name "RP11-206L10.11"; transcript_type "lincRNA"; transcript_status "KNOWN"; transcript_name "RP11-206L10.11-004"; exon_number 1; exon_id "ENSE00001671329.1"; level 2; havana_gene "OTTHUMG00000002468.4"; havana_transcript "OTTHUMT00000007018.1";
chr1	HAVANA	exon	764383	764484	.	+	.	gene_id "ENSG00000228794.3"; transcript_id "ENST00000449005.1"; gene_type "processed_transcript"; gene_status "NOVEL"; gene_name "RP11-206L10.11"; transcript_type "lincRNA"; transcript_status "KNOWN"; transcript_name "RP11-206L10.11-004"; exon_number 2; exon_id "ENSE00001656290.1"; level 2; havana_gene "OTTHUMG00000002468.4"; havana_transcript "OTTHUMT00000007018.1";
chr1	HAVANA	exon	783034	783186	.	+	.	gene_id "ENSG00000228794.3"; transcript_id "ENST00000449005.1"; gene_type "processed_transcript"; gene_status "NOVEL"; gene_name "RP11-206L10.11"; transcript_type "lincRNA"; transcript_status "KNOWN"; transcript_name "RP11-206L10.11-004"; exon_number 3; exon_id "ENSE00001688192.1"; level 2; havana_gene "OTTHUMG00000002468.4"; havana_transcript "OTTHUMT00000007018.1";
chr1	HAVANA	exon	787307	787490	.	+	.	gene_id "ENSG00000228794.3"; transcript_id "ENST00000449005.1"; gene_type "processed_transcript"; gene_status "NOVEL"; gene_name "RP11-206L10.11"; transcript_type "lincRNA"; transcript_status "KNOWN"; transcript_name "RP11-206L10.11-004"; exon_number 4; exon_id "ENSE00001678509.1"; level 2; havana_gene "OTTHUMG00000002468.4"; havana_transcript "OTTHUMT00000007018.1";
chr1	HAVANA	exon	788051	788146	.	+	.	gene_id "ENSG00000228794.3"; transcript_id "ENST00000449005.1"; gene_type "processed_transcript"; gene_status "NOVEL"; gene_name "RP11-206L10.11"; transcript_type "lincRNA"; transcript_status "KNOWN"; transcript_name "RP11-206L10.11-004"; exon_number 5; exon_id "ENSE00001778823.1"; level 2; havana_gene "OTTHUMG00000002468.4"; havana_transcript "OTTHUMT00000007018.1";
chr1	HAVANA	exon	788771	789006	.	+	.	gene_id "ENSG00000228794.3"; transcript_id "ENST00000449005.1"; gene_type "processed_transcript"; gene_status "NOVEL"; gene_name "RP11-206L10.11"; transcript_type "lincRNA"; transcript_status "KNOWN"; transcript_name "RP11-206L10.11-004"; exon_number 6; exon_id "ENSE00001775761.1"; level 2; havana_gene "OTTHUMG00000002468.4"; havana_transcript "OTTHUMT00000007018.1";
chr1	HAVANA	transcript	763079	788146	.	+	.	gene_id "ENSG00000228794.3"; transcript_id "ENST00000416570.1"; gene_type "processed_transcript"; gene_status "NOVEL"; gene_name "RP11-206L10.11"; transcript_type "lincRNA"; transcript_status "KNOWN"; transcript_name "RP11-206L10.11-003"; level 2; havana_gene "OTTHUMG00000002468.4"; havana_transcript "OTTHUMT00000007017.1";
chr1	HAVANA	exon	763079	763155	.	+	.	gene_id "ENSG00000228794.3"; transcript_id "ENST00000416570.1"; gene_type "processed_transcript"; gene_status "NOVEL"; gene_name "RP11-206L10.11"; transcript_type "lincRNA"; transcript_status "KNOWN"; transcript_name "RP11-206L10.11-003"; exon_number 1; exon_id "ENSE00001546816.2"; level 2; havana_gene "OTTHUMG00000002468.4"; havana_transcript "OTTHUMT00000007017.1";
chr1	HAVANA	exon	764383	764484	.	+	.	gene_id "ENSG00000228794.3"; transcript_id "ENST00000416570.1"; gene_type "processed_transcript"; gene_status "NOVEL"; gene_name "RP11-206L10.11"; transcript_type "lincRNA"; transcript_status "KNOWN"; transcript_name "RP11-206L10.11-003"; exon_number 2; exon_id "ENSE00001656290.1"; level 2; havana_gene "OTTHUMG00000002468.4"; havana_transcript "OTTHUMT00000007017.1";
chr1	HAVANA	exon	783034	783186	.	+	.	gene_id "ENSG00000228794.3"; transcript_id "ENST00000416570.1"; gene_type "processed_transcript"; gene_status "NOVEL"; gene_name "RP11-206L10.11"; transcript_type "lincRNA"; transcript_status "KNOWN"; transcript_name "RP11-206L10.11-003"; exon_number 3; exon_id "ENSE00001688192.1"; level 2; havana_gene "OTTHUMG00000002468.4"; havana_transcript "OTTHUMT00000007017.1";
chr1	HAVANA	exon	787307	787490	.	+	.	gene_id "ENSG00000228794.3"; transcript_id "ENST00000416570.1"; gene_type "processed_transcript"; gene_status "NOVEL"; gene_name "RP11-206L10.11"; transcript_type "lincRNA"; transcript_status "KNOWN"; transcript_name "RP11-206L10.11-003"; exon_number 4; exon_id "ENSE00001678509.1"; level 2; havana_gene "OTTHUMG00000002468.4"; havana_transcript "OTTHUMT00000007017.1";
chr1	HAVANA	exon	788051	788146	.	+	.	gene_id "ENSG00000228794.3"; transcript_id "ENST00000416570.1"; gene_type "processed_transcript"; gene_status "NOVEL"; gene_name "RP11-206L10.11"; transcript_type "lincRNA"; transcript_status "KNOWN"; transcript_name "RP11-206L10.11-003"; exon_number 5; exon_id "ENSE00001778823.1"; level 2; havana_gene "OTTHUMG00000002468.4"; havana_transcript "OTTHUMT00000007017.1";
chr1	HAVANA	transcript	763079	788146	.	+	.	gene_id "ENSG00000228794.3"; transcript_id "ENST00000448975.2"; gene_type "processed_transcript"; gene_status "NOVEL"; gene_name "RP11-206L10.11"; transcript_type "lincRNA"; transcript_status "KNOWN"; transcript_name "RP11-206L10.11-008"; level 2; havana_gene "OTTHUMG00000002468.4"; havana_transcript "OTTHUMT00000458578.1";
chr1	HAVANA	exon	763079	763155	.	+	.	gene_id "ENSG00000228794.3"; transcript_id "ENST00000448975.2"; gene_type "processed_transcript"; gene_status "NOVEL"; gene_name "RP11-206L10.11"; transcript_type "lincRNA"; transcript_status "KNOWN"; transcript_name "RP11-206L10.11-008"; exon_number 1; exon_id "ENSE00001546816.2"; level 2; havana_gene "OTTHUMG00000002468.4"; havana_transcript "OTTHUMT00000458578.1";
chr1	HAVANA	exon	764383	764484	.	+	.	gene_id "ENSG00000228794.3"; transcript_id "ENST00000448975.2"; gene_type "processed_transcript"; gene_status "NOVEL"; gene_name "RP11-206L10.11"; transcript_type "lincRNA"; transcript_status "KNOWN"; transcript_name "RP11-206L10.11-008"; exon_number 2; exon_id "ENSE00001656290.1"; level 2; havana_gene "OTTHUMG00000002468.4"; havana_transcript "OTTHUMT00000458578.1";
chr1	HAVANA	exon	783034	783186	.	+	.	gene_id "ENSG00000228794.3"; transcript_id "ENST00000448975.2"; gene_type "processed_transcript"; gene_status "NOVEL"; gene_name "RP11-206L10.11"; transcript_type "lincRNA"; transcript_status "KNOWN"; transcript_name "RP11-206L10.11-008"; exon_number 3; exon_id "ENSE00001688192.1"; level 2; havana_gene "OTTHUMG00000002468.4"; havana_transcript "OTTHUMT00000458578.1";
chr1	HAVANA	exon	787307	787490	.	+	.	gene_id "ENSG00000228794.3"; transcript_id "ENST00000448975.2"; gene_type "processed_transcript"; gene_status "NOVEL"; gene_name "RP11-206L10.11"; transcript_type "lincRNA"; transcript_status "KNOWN"; transcript_name "RP11-206L10.11-008"; exon_number 4; exon_id "ENSE00001678509.1"; level 2; havana_gene "OTTHUMG00000002468.4"; havana_transcript "OTTHUMT00000458578.1";
chr1	HAVANA	exon	788051	788146	.	+	.	gene_id "ENSG00000228794.3"; transcript_id "ENST00000448975.2"; gene_type "processed_transcript"; gene_status "NOVEL"; gene_name "RP11-206L10.11"; transcript_type "lincRNA"; transcript_status "KNOWN"; transcript_name "RP11-206L10.11-008"; exon_number 5; exon_id "ENSE00001778823.1"; level 2; havana_gene "OTTHUMG00000002468.4"; havana_transcript "OTTHUMT00000458578.1";
chr1	HAVANA	transcript	766985	777400	.	+	.	gene_id "ENSG00000228794.3"; transcript_id "ENST00000415295.1"; gene_type "processed_transcript"; gene_status "NOVEL"; gene_name "RP11-206L10.11"; transcript_type "lincRNA"; transcript_status "KNOWN"; transcript_name "RP11-206L10.11-007"; level 2; havana_gene "OTTHUMG00000002468.4"; havana_transcript "OTTHUMT00000099674.1";
chr1	HAVANA	exon	766985	767057	.	+	.	gene_id "ENSG00000228794.3"; transcript_id "ENST00000415295.1"; gene_type "processed_transcript"; gene_status "NOVEL"; gene_name "RP11-206L10.11"; transcript_type "lincRNA"; transcript_status "KNOWN"; transcript_name "RP11-206L10.11-007"; exon_number 1; exon_id "ENSE00001802996.1"; level 2; havana_gene "OTTHUMG00000002468.4"; havana_transcript "OTTHUMT00000099674.1";
chr1	HAVANA	exon	776580	777400	.	+	.	gene_id "ENSG00000228794.3"; transcript_id "ENST00000415295.1"; gene_type "processed_transcript"; gene_status "NOVEL"; gene_name "RP11-206L10.11"; transcript_type "lincRNA"; transcript_status "KNOWN"; transcript_name "RP11-206L10.11-007"; exon_number 2; exon_id "ENSE00001614719.1"; level 2; havana_gene "OTTHUMG00000002468.4"; havana_transcript "OTTHUMT00000099674.1";
chr1	HAVANA	transcript	786728	788132	.	+	.	gene_id "ENSG00000228794.3"; transcript_id "ENST00000425657.1"; gene_type "processed_transcript"; gene_status "NOVEL"; gene_name "RP11-206L10.11"; transcript_type "retained_intron"; transcript_status "KNOWN"; transcript_name "RP11-206L10.11-005"; level 2; havana_gene "OTTHUMG00000002468.4"; havana_transcript "OTTHUMT00000007019.1";
chr1	HAVANA	exon	786728	787490	.	+	.	gene_id "ENSG00000228794.3"; transcript_id "ENST00000425657.1"; gene_type "processed_transcript"; gene_status "NOVEL"; gene_name "RP11-206L10.11"; transcript_type "retained_intron"; transcript_status "KNOWN"; transcript_name "RP11-206L10.11-005"; exon_number 1; exon_id "ENSE00001622987.1"; level 2; havana_gene "OTTHUMG00000002468.4"; havana_transcript "OTTHUMT00000007019.1";
chr1	HAVANA	exon	788051	788132	.	+	.	gene_id "ENSG00000228794.3"; transcript_id "ENST00000425657.1"; gene_type "processed_transcript"; gene_status "NOVEL"; gene_name "RP11-206L10.11"; transcript_type "retained_intron"; transcript_status "KNOWN"; transcript_name "RP11-206L10.11-005"; exon_number 2; exon_id "ENSE00001729954.1"; level 2; havana_gene "OTTHUMG00000002468.4"; havana_transcript "OTTHUMT00000007019.1";
chr1	HAVANA	gene	803451	812283	.	-	.	gene_id "ENSG00000230368.2"; transcript_id "ENSG00000230368.2"; gene_type "lincRNA"; gene_status "KNOWN"; gene_name "FAM41C"; transcript_type "lincRNA"; transcript_status "KNOWN"; transcript_name "FAM41C"; level 2; havana_gene "OTTHUMG00000002469.1";
chr1	HAVANA	transcript	803451	812283	.	-	.	gene_id "ENSG00000230368.2"; transcript_id "ENST00000446136.1"; gene_type "lincRNA"; gene_status "KNOWN"; gene_name "FAM41C"; transcript_type "lincRNA"; transcript_status "KNOWN"; transcript_name "FAM41C-001"; level 2; tag "basic"; havana_gene "OTTHUMG00000002469.1"; havana_transcript "OTTHUMT00000007021.1";
chr1	HAVANA	exon	812126	812283	.	-	.	gene_id "ENSG00000230368.2"; transcript_id "ENST00000446136.1"; gene_type "lincRNA"; gene_status "KNOWN"; gene_name "FAM41C"; transcript_type "lincRNA"; transcript_status "KNOWN"; transcript_name "FAM41C-001"; exon_number 1; exon_id "ENSE00001767181.1"; level 2; tag "basic"; havana_gene "OTTHUMG00000002469.1"; havana_transcript "OTTHUMT00000007021.1";
chr1	HAVANA	exon	809492	810535	.	-	.	gene_id "ENSG00000230368.2"; transcript_id "ENST00000446136.1"; gene_type "lincRNA"; gene_status "KNOWN"; gene_name "FAM41C"; transcript_type "lincRNA"; transcript_status "KNOWN"; transcript_name "FAM41C-001"; exon_number 2; exon_id "ENSE00001733976.1"; level 2; tag "basic"; havana_gene "OTTHUMG00000002469.1"; havana_transcript "OTTHUMT00000007021.1";
chr1	HAVANA	exon	803451	804055	.	-	.	gene_id "ENSG00000230368.2"; transcript_id "ENST00000446136.1"; gene_type "lincRNA"; gene_status "KNOWN"; gene_name "FAM41C"; transcript_type "lincRNA"; transcript_status "KNOWN"; transcript_name "FAM41C-001"; exon_number 3; exon_id "ENSE00001645595.1"; level 2; tag "basic"; havana_gene "OTTHUMG00000002469.1"; havana_transcript "OTTHUMT00000007021.1";
chr1	HAVANA	transcript	803620	805581	.	-	.	gene_id "ENSG00000230368.2"; transcript_id "ENST00000432963.1"; gene_type "lincRNA"; gene_status "KNOWN"; gene_name "FAM41C"; transcript_type "lincRNA"; transcript_status "KNOWN"; transcript_name "FAM41C-003"; level 2; havana_gene "OTTHUMG00000002469.1"; havana_transcript "OTTHUMT00000007023.1";
chr1	HAVANA	exon	805466	805581	.	-	.	gene_id "ENSG00000230368.2"; transcript_id "ENST00000432963.1"; gene_type "lincRNA"; gene_status "KNOWN"; gene_name "FAM41C"; transcript_type "lincRNA"; transcript_status "KNOWN"; transcript_name "FAM41C-003"; exon_number 1; exon_id "ENSE00001791782.1"; level 2; havana_gene "OTTHUMG00000002469.1"; havana_transcript "OTTHUMT00000007023.1";
chr1	HAVANA	exon	804908	804955	.	-	.	gene_id "ENSG00000230368.2"; transcript_id "ENST00000432963.1"; gene_type "lincRNA"; gene_status "KNOWN"; gene_name "FAM41C"; transcript_type "lincRNA"; transcript_status "KNOWN"; transcript_name "FAM41C-003"; exon_number 2; exon_id "ENSE00001605362.1"; level 2; havana_gene "OTTHUMG00000002469.1"; havana_transcript "OTTHUMT00000007023.1";
chr1	HAVANA	exon	804007	804055	.	-	.	gene_id "ENSG00000230368.2"; transcript_id "ENST00000432963.1"; gene_type "lincRNA"; gene_status "KNOWN"; gene_name "FAM41C"; transcript_type "lincRNA"; transcript_status "KNOWN"; transcript_name "FAM41C-003"; exon_number 3; exon_id "ENSE00001649469.1"; level 2; havana_gene "OTTHUMG00000002469.1"; havana_transcript "OTTHUMT00000007023.1";
chr1	HAVANA	exon	803620	803910	.	-	.	gene_id "ENSG00000230368.2"; transcript_id "ENST00000432963.1"; gene_type "lincRNA"; gene_status "KNOWN"; gene_name "FAM41C"; transcript_type "lincRNA"; transcript_status "KNOWN"; transcript_name "FAM41C-003"; exon_number 4; exon_id "ENSE00001759635.1"; level 2; havana_gene "OTTHUMG00000002469.1"; havana_transcript "OTTHUMT00000007023.1";
chr1	HAVANA	transcript	803783	812182	.	-	.	gene_id "ENSG00000230368.2"; transcript_id "ENST00000427857.1"; gene_type "lincRNA"; gene_status "KNOWN"; gene_name "FAM41C"; transcript_type "lincRNA"; transcript_status "KNOWN"; transcript_name "FAM41C-002"; level 2; havana_gene "OTTHUMG00000002469.1"; havana_transcript "OTTHUMT00000007022.1";
chr1	HAVANA	exon	812126	812182	.	-	.	gene_id "ENSG00000230368.2"; transcript_id "ENST00000427857.1"; gene_type "lincRNA"; gene_status "KNOWN"; gene_name "FAM41C"; transcript_type "lincRNA"; transcript_status "KNOWN"; transcript_name "FAM41C-002"; exon_number 1; exon_id "ENSE00001790000.1"; level 2; havana_gene "OTTHUMG00000002469.1"; havana_transcript "OTTHUMT00000007022.1";
chr1	HAVANA	exon	810420	810535	.	-	.	gene_id "ENSG00000230368.2"; transcript_id "ENST00000427857.1"; gene_type "lincRNA"; gene_status "KNOWN"; gene_name "FAM41C"; transcript_type "lincRNA"; transcript_status "KNOWN"; transcript_name "FAM41C-002"; exon_number 2; exon_id "ENSE00001634033.1"; level 2; havana_gene "OTTHUMG00000002469.1"; havana_transcript "OTTHUMT00000007022.1";
chr1	HAVANA	exon	803783	804055	.	-	.	gene_id "ENSG00000230368.2"; transcript_id "ENST00000427857.1"; gene_type "lincRNA"; gene_status "KNOWN"; gene_name "FAM41C"; transcript_type "lincRNA"; transcript_status "KNOWN"; transcript_name "FAM41C-002"; exon_number 3; exon_id "ENSE00001640201.1"; level 2; havana_gene "OTTHUMG00000002469.1"; havana_transcript "OTTHUMT00000007022.1";
chr1	HAVANA	gene	840214	851356	.	+	.	gene_id "ENSG00000272438.1"; transcript_id "ENSG00000272438.1"; gene_type "lincRNA"; gene_status "NOVEL"; gene_name "RP11-54O7.16"; transcript_type "lincRNA"; transcript_status "NOVEL"; transcript_name "RP11-54O7.16"; level 2; havana_gene "OTTHUMG00000185550.1";
chr1	HAVANA	transcript	840214	851356	.	+	.	gene_id "ENSG00000272438.1"; transcript_id "ENST00000607769.1"; gene_type "lincRNA"; gene_status "NOVEL"; gene_name "RP11-54O7.16"; transcript_type "lincRNA"; transcript_status "KNOWN"; transcript_name "RP11-54O7.16-001"; level 2; tag "basic"; havana_gene "OTTHUMG00000185550.1"; havana_transcript "OTTHUMT00000470696.1";
chr1	HAVANA	exon	840214	840337	.	+	.	gene_id "ENSG00000272438.1"; transcript_id "ENST00000607769.1"; gene_type "lincRNA"; gene_status "NOVEL"; gene_name "RP11-54O7.16"; transcript_type "lincRNA"; transcript_status "KNOWN"; transcript_name "RP11-54O7.16-001"; exon_number 1; exon_id "ENSE00003700027.1"; level 2; tag "basic"; havana_gene "OTTHUMG00000185550.1"; havana_transcript "OTTHUMT00000470696.1";
chr1	HAVANA	exon	851130	851356	.	+	.	gene_id "ENSG00000272438.1"; transcript_id "ENST00000607769.1"; gene_type "lincRNA"; gene_status "NOVEL"; gene_name "RP11-54O7.16"; transcript_type "lincRNA"; transcript_status "KNOWN"; transcript_name "RP11-54O7.16-001"; exon_number 2; exon_id "ENSE00003696845.1"; level 2; tag "basic"; havana_gene "OTTHUMG00000185550.1"; havana_transcript "OTTHUMT00000470696.1";
chr1	HAVANA	gene	846815	850328	.	+	.	gene_id "ENSG00000230699.2"; transcript_id "ENSG00000230699.2"; gene_type "lincRNA"; gene_status "NOVEL"; gene_name "RP11-54O7.1"; transcript_type "lincRNA"; transcript_status "NOVEL"; transcript_name "RP11-54O7.1"; level 2; havana_gene "OTTHUMG00000040716.1";
chr1	HAVANA	transcript	846815	850328	.	+	.	gene_id "ENSG00000230699.2"; transcript_id "ENST00000448179.1"; gene_type "lincRNA"; gene_status "NOVEL"; gene_name "RP11-54O7.1"; transcript_type "lincRNA"; transcript_status "KNOWN"; transcript_name "RP11-54O7.1-001"; level 2; tag "basic"; havana_gene "OTTHUMG00000040716.1"; havana_transcript "OTTHUMT00000097856.1";
chr1	HAVANA	exon	846815	846853	.	+	.	gene_id "ENSG00000230699.2"; transcript_id "ENST00000448179.1"; gene_type "lincRNA"; gene_status "NOVEL"; gene_name "RP11-54O7.1"; transcript_type "lincRNA"; transcript_status "KNOWN"; transcript_name "RP11-54O7.1-001"; exon_number 1; exon_id "ENSE00001656547.1"; level 2; tag "basic"; havana_gene "OTTHUMG00000040716.1"; havana_transcript "OTTHUMT00000097856.1";
chr1	HAVANA	exon	847325	850328	.	+	.	gene_id "ENSG00000230699.2"; transcript_id "ENST00000448179.1"; gene_type "lincRNA"; gene_status "NOVEL"; gene_name "RP11-54O7.1"; transcript_type "lincRNA"; transcript_status "KNOWN"; transcript_name "RP11-54O7.1-001"; exon_number 2; exon_id "ENSE00001646341.1"; level 2; tag "basic"; havana_gene "OTTHUMG00000040716.1"; havana_transcript "OTTHUMT00000097856.1";
chr1	HAVANA	gene	849551	850351	.	+	.	gene_id "ENSG00000241180.1"; transcript_id "ENSG00000241180.1"; gene_type "lincRNA"; gene_status "NOVEL"; gene_name "RP11-54O7.2"; transcript_type "lincRNA"; transcript_status "NOVEL"; transcript_name "RP11-54O7.2"; level 2; havana_gene "OTTHUMG00000040717.2";
chr1	HAVANA	transcript	849551	850351	.	+	.	gene_id "ENSG00000241180.1"; transcript_id "ENST00000398216.2"; gene_type "lincRNA"; gene_status "NOVEL"; gene_name "RP11-54O7.2"; transcript_type "lincRNA"; transcript_status "KNOWN"; transcript_name "RP11-54O7.2-001"; level 2; tag "basic"; havana_gene "OTTHUMG00000040717.2"; havana_transcript "OTTHUMT00000097857.2";
chr1	HAVANA	exon	849551	849824	.	+	.	gene_id "ENSG00000241180.1"; transcript_id "ENST00000398216.2"; gene_type "lincRNA"; gene_status "NOVEL"; gene_name "RP11-54O7.2"; transcript_type "lincRNA"; transcript_status "KNOWN"; transcript_name "RP11-54O7.2-001"; exon_number 1; exon_id "ENSE00001653359.1"; level 2; tag "basic"; havana_gene "OTTHUMG00000040717.2"; havana_transcript "OTTHUMT00000097857.2";
chr1	HAVANA	exon	850183	850351	.	+	.	gene_id "ENSG00000241180.1"; transcript_id "ENST00000398216.2"; gene_type "lincRNA"; gene_status "NOVEL"; gene_name "RP11-54O7.2"; transcript_type "lincRNA"; transcript_status "KNOWN"; transcript_name "RP11-54O7.2-001"; exon_number 2; exon_id "ENSE00001670060.1"; level 2; tag "basic"; havana_gene "OTTHUMG00000040717.2"; havana_transcript "OTTHUMT00000097857.2";
chr1	HAVANA	gene	852250	855072	.	-	.	gene_id "ENSG00000223764.1"; transcript_id "ENSG00000223764.1"; gene_type "lincRNA"; gene_status "NOVEL"; gene_name "RP11-54O7.3"; transcript_type "lincRNA"; transcript_status "NOVEL"; transcript_name "RP11-54O7.3"; level 2; havana_gene "OTTHUMG00000040718.1";
chr1	HAVANA	transcript	852250	855072	.	-	.	gene_id "ENSG00000223764.1"; transcript_id "ENST00000417705.1"; gene_type "lincRNA"; gene_status "NOVEL"; gene_name "RP11-54O7.3"; transcript_type "lincRNA"; transcript_status "KNOWN"; transcript_name "RP11-54O7.3-001"; level 2; tag "basic"; havana_gene "OTTHUMG00000040718.1"; havana_transcript "OTTHUMT00000097858.1";
chr1	HAVANA	exon	854715	855072	.	-	.	gene_id "ENSG00000223764.1"; transcript_id "ENST00000417705.1"; gene_type "lincRNA"; gene_status "NOVEL"; gene_name "RP11-54O7.3"; transcript_type "lincRNA"; transcript_status "KNOWN"; transcript_name "RP11-54O7.3-001"; exon_number 1; exon_id "ENSE00001655884.1"; level 2; tag "basic"; havana_gene "OTTHUMG00000040718.1"; havana_transcript "OTTHUMT00000097858.1";
chr1	HAVANA	exon	854205	854295	.	-	.	gene_id "ENSG00000223764.1"; transcript_id "ENST00000417705.1"; gene_type "lincRNA"; gene_status "NOVEL"; gene_name "RP11-54O7.3"; transcript_type "lincRNA"; transcript_status "KNOWN"; transcript_name "RP11-54O7.3-001"; exon_number 2; exon_id "ENSE00001739486.1"; level 2; tag "basic"; havana_gene "OTTHUMG00000040718.1"; havana_transcript "OTTHUMT00000097858.1";
chr1	HAVANA	exon	853402	853490	.	-	.	gene_id "ENSG00000223764.1"; transcript_id "ENST00000417705.1"; gene_type "lincRNA"; gene_status "NOVEL"; gene_name "RP11-54O7.3"; transcript_type "lincRNA"; transcript_status "KNOWN"; transcript_name "RP11-54O7.3-001"; exon_number 3; exon_id "ENSE00001702311.1"; level 2; tag "basic"; havana_gene "OTTHUMG00000040718.1"; havana_transcript "OTTHUMT00000097858.1";
chr1	HAVANA	exon	852250	853100	.	-	.	gene_id "ENSG00000223764.1"; transcript_id "ENST00000417705.1"; gene_type "lincRNA"; gene_status "NOVEL"; gene_name "RP11-54O7.3"; transcript_type "lincRNA"; transcript_status "KNOWN"; transcript_name "RP11-54O7.3-001"; exon_number 4; exon_id "ENSE00001764582.1"; level 2; tag "basic"; havana_gene "OTTHUMG00000040718.1"; havana_transcript "OTTHUMT00000097858.1";
chr1	HAVANA	transcript	852750	853914	.	-	.	gene_id "ENSG00000223764.1"; transcript_id "ENST00000432961.1"; gene_type "lincRNA"; gene_status "NOVEL"; gene_name "RP11-54O7.3"; transcript_type "retained_intron"; transcript_status "KNOWN"; transcript_name "RP11-54O7.3-002"; level 2; havana_gene "OTTHUMG00000040718.1"; havana_transcript "OTTHUMT00000097859.1";
chr1	HAVANA	exon	853402	853914	.	-	.	gene_id "ENSG00000223764.1"; transcript_id "ENST00000432961.1"; gene_type "lincRNA"; gene_status "NOVEL"; gene_name "RP11-54O7.3"; transcript_type "retained_intron"; transcript_status "KNOWN"; transcript_name "RP11-54O7.3-002"; exon_number 1; exon_id "ENSE00001613756.1"; level 2; havana_gene "OTTHUMG00000040718.1"; havana_transcript "OTTHUMT00000097859.1";
chr1	HAVANA	exon	852750	852866	.	-	.	gene_id "ENSG00000223764.1"; transcript_id "ENST00000432961.1"; gene_type "lincRNA"; gene_status "NOVEL"; gene_name "RP11-54O7.3"; transcript_type "retained_intron"; transcript_status "KNOWN"; transcript_name "RP11-54O7.3-002"; exon_number 2; exon_id "ENSE00001697161.1"; level 2; havana_gene "OTTHUMG00000040718.1"; havana_transcript "OTTHUMT00000097859.1";
chr1	HAVANA	gene	931346	933431	.	-	.	gene_id "ENSG00000272512.1"; transcript_id "ENSG00000272512.1"; gene_type "lincRNA"; gene_status "NOVEL"; gene_name "RP11-54O7.17"; transcript_type "lincRNA"; transcript_status "NOVEL"; transcript_name "RP11-54O7.17"; level 2; havana_gene "OTTHUMG00000185581.1";
chr1	HAVANA	transcript	931346	933431	.	-	.	gene_id "ENSG00000272512.1"; transcript_id "ENST00000606034.1"; gene_type "lincRNA"; gene_status "NOVEL"; gene_name "RP11-54O7.17"; transcript_type "lincRNA"; transcript_status "KNOWN"; transcript_name "RP11-54O7.17-001"; level 2; tag "basic"; havana_gene "OTTHUMG00000185581.1"; havana_transcript "OTTHUMT00000470770.1";
chr1	HAVANA	exon	931346	933431	.	-	.	gene_id "ENSG00000272512.1"; transcript_id "ENST00000606034.1"; gene_type "lincRNA"; gene_status "NOVEL"; gene_name "RP11-54O7.17"; transcript_type "lincRNA"; transcript_status "KNOWN"; transcript_name "RP11-54O7.17-001"; exon_number 1; exon_id "ENSE00003700959.1"; level 2; tag "basic"; havana_gene "OTTHUMG00000185581.1"; havana_transcript "OTTHUMT00000470770.1";
chr1	HAVANA	gene	947377	948573	.	-	.	gene_id "ENSG00000224969.1"; transcript_id "ENSG00000224969.1"; gene_type "antisense"; gene_status "NOVEL"; gene_name "RP11-54O7.11"; transcript_type "antisense"; transcript_status "NOVEL"; transcript_name "RP11-54O7.11"; level 1; havana_gene "OTTHUMG00000040779.1";
chr1	HAVANA	transcript	947377	948573	.	-	.	gene_id "ENSG00000224969.1"; transcript_id "ENST00000458555.1"; gene_type "antisense"; gene_status "NOVEL"; gene_name "RP11-54O7.11"; transcript_type "antisense"; transcript_status "KNOWN"; transcript_name "RP11-54O7.11-001"; level 1; tag "basic"; tag "exp_conf"; havana_gene "OTTHUMG00000040779.1"; havana_transcript "OTTHUMT00000097998.1";
chr1	HAVANA	exon	948297	948573	.	-	.	gene_id "ENSG00000224969.1"; transcript_id "ENST00000458555.1"; gene_type "antisense"; gene_status "NOVEL"; gene_name "RP11-54O7.11"; transcript_type "antisense"; transcript_status "KNOWN"; transcript_name "RP11-54O7.11-001"; exon_number 1; exon_id "ENSE00001740160.1"; level 1; tag "basic"; tag "exp_conf"; havana_gene "OTTHUMG00000040779.1"; havana_transcript "OTTHUMT00000097998.1";
chr1	HAVANA	exon	947377	947570	.	-	.	gene_id "ENSG00000224969.1"; transcript_id "ENST00000458555.1"; gene_type "antisense"; gene_status "NOVEL"; gene_name "RP11-54O7.11"; transcript_type "antisense"; transcript_status "KNOWN"; transcript_name "RP11-54O7.11-001"; exon_number 2; exon_id "ENSE00001614353.1"; level 1; tag "basic"; tag "exp_conf"; havana_gene "OTTHUMG00000040779.1"; havana_transcript "OTTHUMT00000097998.1";
chr1	HAVANA	gene	990413	991496	.	+	.	gene_id "ENSG00000242590.1"; transcript_id "ENSG00000242590.1"; gene_type "sense_intronic"; gene_status "NOVEL"; gene_name "RP11-54O7.14"; transcript_type "sense_intronic"; transcript_status "NOVEL"; transcript_name "RP11-54O7.14"; level 2; havana_gene "OTTHUMG00000040780.1";
chr1	HAVANA	transcript	990413	991496	.	+	.	gene_id "ENSG00000242590.1"; transcript_id "ENST00000418300.1"; gene_type "sense_intronic"; gene_status "NOVEL"; gene_name "RP11-54O7.14"; transcript_type "sense_intronic"; transcript_status "KNOWN"; transcript_name "RP11-54O7.14-001"; level 2; tag "basic"; havana_gene "OTTHUMG00000040780.1"; havana_transcript "OTTHUMT00000097999.1";
chr1	HAVANA	exon	990413	990595	.	+	.	gene_id "ENSG00000242590.1"; transcript_id "ENST00000418300.1"; gene_type "sense_intronic"; gene_status "NOVEL"; gene_name "RP11-54O7.14"; transcript_type "sense_intronic"; transcript_status "KNOWN"; transcript_name "RP11-54O7.14-001"; exon_number 1; exon_id "ENSE00001728627.1"; level 2; tag "basic"; havana_gene "OTTHUMG00000040780.1"; havana_transcript "OTTHUMT00000097999.1";
chr1	HAVANA	exon	991278	991496	.	+	.	gene_id "ENSG00000242590.1"; transcript_id "ENST00000418300.1"; gene_type "sense_intronic"; gene_status "NOVEL"; gene_name "RP11-54O7.14"; transcript_type "sense_intronic"; transcript_status "KNOWN"; transcript_name "RP11-54O7.14-001"; exon_number 2; exon_id "ENSE00001702762.1"; level 2; tag "basic"; havana_gene "OTTHUMG00000040780.1"; havana_transcript "OTTHUMT00000097999.1";
chr1	HAVANA	gene	1072397	1079436	.	+	.	gene_id "ENSG00000223823.1"; transcript_id "ENSG00000223823.1"; gene_type "lincRNA"; gene_status "NOVEL"; gene_name "RP11-465B22.5"; transcript_type "lincRNA"; transcript_status "NOVEL"; transcript_name "RP11-465B22.5"; level 2; havana_gene "OTTHUMG00000000827.1";
chr1	HAVANA	transcript	1072397	1079436	.	+	.	gene_id "ENSG00000223823.1"; transcript_id "ENST00000416774.1"; gene_type "lincRNA"; gene_status "NOVEL"; gene_name "RP11-465B22.5"; transcript_type "lincRNA"; transcript_status "KNOWN"; transcript_name "RP11-465B22.5-001"; level 2; tag "basic"; havana_gene "OTTHUMG00000000827.1"; havana_transcript "OTTHUMT00000002221.1";
chr1	HAVANA	exon	1072397	1072490	.	+	.	gene_id "ENSG00000223823.1"; transcript_id "ENST00000416774.1"; gene_type "lincRNA"; gene_status "NOVEL"; gene_name "RP11-465B22.5"; transcript_type "lincRNA"; transcript_status "KNOWN"; transcript_name "RP11-465B22.5-001"; exon_number 1; exon_id "ENSE00001733002.1"; level 2; tag "basic"; havana_gene "OTTHUMG00000000827.1"; havana_transcript "OTTHUMT00000002221.1";
chr1	HAVANA	exon	1076205	1076412	.	+	.	gene_id "ENSG00000223823.1"; transcript_id "ENST00000416774.1"; gene_type "lincRNA"; gene_status "NOVEL"; gene_name "RP11-465B22.5"; transcript_type "lincRNA"; transcript_status "KNOWN"; transcript_name "RP11-465B22.5-001"; exon_number 2; exon_id "ENSE00001788407.1"; level 2; tag "basic"; havana_gene "OTTHUMG00000000827.1"; havana_transcript "OTTHUMT00000002221.1";
chr1	HAVANA	exon	1078119	1079436	.	+	.	gene_id "ENSG00000223823.1"; transcript_id "ENST00000416774.1"; gene_type "lincRNA"; gene_status "NOVEL"; gene_name "RP11-465B22.5"; transcript_type "lincRNA"; transcript_status "KNOWN"; transcript_name "RP11-465B22.5-001"; exon_number 3; exon_id "ENSE00001682245.1"; level 2; tag "basic"; havana_gene "OTTHUMG00000000827.1"; havana_transcript "OTTHUMT00000002221.1";
chr1	HAVANA	gene	1104737	1105723	.	+	.	gene_id "ENSG00000272141.1"; transcript_id "ENSG00000272141.1"; gene_type "lincRNA"; gene_status "NOVEL"; gene_name "RP11-465B22.8"; transcript_type "lincRNA"; transcript_status "NOVEL"; transcript_name "RP11-465B22.8"; level 2; havana_gene "OTTHUMG00000185583.1";
chr1	HAVANA	transcript	1104737	1105723	.	+	.	gene_id "ENSG00000272141.1"; transcript_id "ENST00000606993.1"; gene_type "lincRNA"; gene_status "NOVEL"; gene_name "RP11-465B22.8"; transcript_type "lincRNA"; transcript_status "KNOWN"; transcript_name "RP11-465B22.8-001"; level 2; tag "basic"; havana_gene "OTTHUMG00000185583.1"; havana_transcript "OTTHUMT00000470776.1";
chr1	HAVANA	exon	1104737	1105723	.	+	.	gene_id "ENSG00000272141.1"; transcript_id "ENST00000606993.1"; gene_type "lincRNA"; gene_status "NOVEL"; gene_name "RP11-465B22.8"; transcript_type "lincRNA"; transcript_status "KNOWN"; transcript_name "RP11-465B22.8-001"; exon_number 1; exon_id "ENSE00003699319.1"; level 2; tag "basic"; havana_gene "OTTHUMG00000185583.1"; havana_transcript "OTTHUMT00000470776.1";
chr1	HAVANA	gene	1108436	1114935	.	-	.	gene_id "ENSG00000205231.1"; transcript_id "ENSG00000205231.1"; gene_type "antisense"; gene_status "NOVEL"; gene_name "TTLL10-AS1"; transcript_type "antisense"; transcript_status "NOVEL"; transcript_name "TTLL10-AS1"; level 2; havana_gene "OTTHUMG00000000850.1";
chr1	HAVANA	transcript	1108436	1114935	.	-	.	gene_id "ENSG00000205231.1"; transcript_id "ENST00000379317.1"; gene_type "antisense"; gene_status "NOVEL"; gene_name "TTLL10-AS1"; transcript_type "antisense"; transcript_status "KNOWN"; transcript_name "TTLL10-AS1-001"; level 2; tag "basic"; havana_gene "OTTHUMG00000000850.1"; havana_transcript "OTTHUMT00000002419.1";
chr1	HAVANA	exon	1114745	1114935	.	-	.	gene_id "ENSG00000205231.1"; transcript_id "ENST00000379317.1"; gene_type "antisense"; gene_status "NOVEL"; gene_name "TTLL10-AS1"; transcript_type "antisense"; transcript_status "KNOWN"; transcript_name "TTLL10-AS1-001"; exon_number 1; exon_id "ENSE00001480505.1"; level 2; tag "basic"; havana_gene "OTTHUMG00000000850.1"; havana_transcript "OTTHUMT00000002419.1";
chr1	HAVANA	exon	1108436	1111776	.	-	.	gene_id "ENSG00000205231.1"; transcript_id "ENST00000379317.1"; gene_type "antisense"; gene_status "NOVEL"; gene_name "TTLL10-AS1"; transcript_type "antisense"; transcript_status "KNOWN"; transcript_name "TTLL10-AS1-001"; exon_number 2; exon_id "ENSE00001480504.1"; level 2; tag "basic"; havana_gene "OTTHUMG00000000850.1"; havana_transcript "OTTHUMT00000002419.1";
chr1	HAVANA	gene	1185157	1186714	.	-	.	gene_id "ENSG00000260179.1"; transcript_id "ENSG00000260179.1"; gene_type "lincRNA"; gene_status "NOVEL"; gene_name "RP5-902P8.12"; transcript_type "lincRNA"; transcript_status "NOVEL"; transcript_name "RP5-902P8.12"; level 2; havana_gene "OTTHUMG00000175732.1";
chr1	HAVANA	transcript	1185157	1186714	.	-	.	gene_id "ENSG00000260179.1"; transcript_id "ENST00000565563.1"; gene_type "lincRNA"; gene_status "NOVEL"; gene_name "RP5-902P8.12"; transcript_type "lincRNA"; transcript_status "KNOWN"; transcript_name "RP5-902P8.12-001"; level 2; tag "basic"; havana_gene "OTTHUMG00000175732.1"; havana_transcript "OTTHUMT00000430911.1";
chr1	HAVANA	exon	1185157	1186714	.	-	.	gene_id "ENSG00000260179.1"; transcript_id "ENST00000565563.1"; gene_type "lincRNA"; gene_status "NOVEL"; gene_name "RP5-902P8.12"; transcript_type "lincRNA"; transcript_status "KNOWN"; transcript_name "RP5-902P8.12-001"; exon_number 1; exon_id "ENSE00002619150.1"; level 2; tag "basic"; havana_gene "OTTHUMG00000175732.1"; havana_transcript "OTTHUMT00000430911.1";
chr1	HAVANA	gene	1210603	1215800	.	+	.	gene_id "ENSG00000230415.1"; transcript_id "ENSG00000230415.1"; gene_type "lincRNA"; gene_status "NOVEL"; gene_name "RP5-902P8.10"; transcript_type "lincRNA"; transcript_status "NOVEL"; transcript_name "RP5-902P8.10"; level 2; havana_gene "OTTHUMG00000002234.2";
chr1	HAVANA	transcript	1210603	1215800	.	+	.	gene_id "ENSG00000230415.1"; transcript_id "ENST00000434139.1"; gene_type "lincRNA"; gene_status "NOVEL"; gene_name "RP5-902P8.10"; transcript_type "lincRNA"; transcript_status "KNOWN"; transcript_name "RP5-902P8.10-001"; level 2; havana_gene "OTTHUMG00000002234.2"; havana_transcript "OTTHUMT00000006365.2";
chr1	HAVANA	exon	1210603	1210679	.	+	.	gene_id "ENSG00000230415.1"; transcript_id "ENST00000434139.1"; gene_type "lincRNA"; gene_status "NOVEL"; gene_name "RP5-902P8.10"; transcript_type "lincRNA"; transcript_status "KNOWN"; transcript_name "RP5-902P8.10-001"; exon_number 1; exon_id "ENSE00001621398.1"; level 2; havana_gene "OTTHUMG00000002234.2"; havana_transcript "OTTHUMT00000006365.2";
chr1	HAVANA	exon	1214448	1214528	.	+	.	gene_id "ENSG00000230415.1"; transcript_id "ENST00000434139.1"; gene_type "lincRNA"; gene_status "NOVEL"; gene_name "RP5-902P8.10"; transcript_type "lincRNA"; transcript_status "KNOWN"; transcript_name "RP5-902P8.10-001"; exon_number 2; exon_id "ENSE00001598227.1"; level 2; havana_gene "OTTHUMG00000002234.2"; havana_transcript "OTTHUMT00000006365.2";
chr1	HAVANA	exon	1215691	1215800	.	+	.	gene_id "ENSG00000230415.1"; transcript_id "ENST00000434139.1"; gene_type "lincRNA"; gene_status "NOVEL"; gene_name "RP5-902P8.10"; transcript_type "lincRNA"; transcript_status "KNOWN"; transcript_name "RP5-902P8.10-001"; exon_number 3; exon_id "ENSE00001669179.1"; level 2; havana_gene "OTTHUMG00000002234.2"; havana_transcript "OTTHUMT00000006365.2";
chr1	HAVANA	transcript	1210617	1214773	.	+	.	gene_id "ENSG00000230415.1"; transcript_id "ENST00000453732.1"; gene_type "lincRNA"; gene_status "NOVEL"; gene_name "RP5-902P8.10"; transcript_type "lincRNA"; transcript_status "KNOWN"; transcript_name "RP5-902P8.10-002"; level 2; tag "basic"; havana_gene "OTTHUMG00000002234.2"; havana_transcript "OTTHUMT00000006364.2";
chr1	HAVANA	exon	1210617	1210679	.	+	.	gene_id "ENSG00000230415.1"; transcript_id "ENST00000453732.1"; gene_type "lincRNA"; gene_status "NOVEL"; gene_name "RP5-902P8.10"; transcript_type "lincRNA"; transcript_status "KNOWN"; transcript_name "RP5-902P8.10-002"; exon_number 1; exon_id "ENSE00001751999.1"; level 2; tag "basic"; havana_gene "OTTHUMG00000002234.2"; havana_transcript "OTTHUMT00000006364.2";
chr1	HAVANA	exon	1214448	1214773	.	+	.	gene_id "ENSG00000230415.1"; transcript_id "ENST00000453732.1"; gene_type "lincRNA"; gene_status "NOVEL"; gene_name "RP5-902P8.10"; transcript_type "lincRNA"; transcript_status "KNOWN"; transcript_name "RP5-902P8.10-002"; exon_number 2; exon_id "ENSE00001545399.2"; level 2; tag "basic"; havana_gene "OTTHUMG00000002234.2"; havana_transcript "OTTHUMT00000006364.2";
chr1	HAVANA	gene	1252961	1254069	.	-	.	gene_id "ENSG00000240731.1"; transcript_id "ENSG00000240731.1"; gene_type "sense_intronic"; gene_status "NOVEL"; gene_name "RP5-890O3.9"; transcript_type "sense_intronic"; transcript_status "NOVEL"; transcript_name "RP5-890O3.9"; level 2; havana_gene "OTTHUMG00000003331.1";
chr1	HAVANA	transcript	1252961	1254069	.	-	.	gene_id "ENSG00000240731.1"; transcript_id "ENST00000444968.1"; gene_type "sense_intronic"; gene_status "NOVEL"; gene_name "RP5-890O3.9"; transcript_type "sense_intronic"; transcript_status "KNOWN"; transcript_name "RP5-890O3.9-001"; level 2; tag "basic"; havana_gene "OTTHUMG00000003331.1"; havana_transcript "OTTHUMT00000009383.1";
chr1	HAVANA	exon	1254003	1254069	.	-	.	gene_id "ENSG00000240731.1"; transcript_id "ENST00000444968.1"; gene_type "sense_intronic"; gene_status "NOVEL"; gene_name "RP5-890O3.9"; transcript_type "sense_intronic"; transcript_status "KNOWN"; transcript_name "RP5-890O3.9-001"; exon_number 1; exon_id "ENSE00001634414.1"; level 2; tag "basic"; havana_gene "OTTHUMG00000003331.1"; havana_transcript "OTTHUMT00000009383.1";
chr1	HAVANA	exon	1252961	1253279	.	-	.	gene_id "ENSG00000240731.1"; transcript_id "ENST00000444968.1"; gene_type "sense_intronic"; gene_status "NOVEL"; gene_name "RP5-890O3.9"; transcript_type "sense_intronic"; transcript_status "KNOWN"; transcript_name "RP5-890O3.9-001"; exon_number 2; exon_id "ENSE00001597157.1"; level 2; tag "basic"; havana_gene "OTTHUMG00000003331.1"; havana_transcript "OTTHUMT00000009383.1";
chr1	HAVANA	gene	1344476	1345998	.	+	.	gene_id "ENSG00000272455.1"; transcript_id "ENSG00000272455.1"; gene_type "lincRNA"; gene_status "NOVEL"; gene_name "RP4-758J18.13"; transcript_type "lincRNA"; transcript_status "NOVEL"; transcript_name "RP4-758J18.13"; level 2; havana_gene "OTTHUMG00000185586.1";
chr1	HAVANA	transcript	1344476	1345998	.	+	.	gene_id "ENSG00000272455.1"; transcript_id "ENST00000607307.1"; gene_type "lincRNA"; gene_status "NOVEL"; gene_name "RP4-758J18.13"; transcript_type "lincRNA"; transcript_status "KNOWN"; transcript_name "RP4-758J18.13-001"; level 2; tag "basic"; havana_gene "OTTHUMG00000185586.1"; havana_transcript "OTTHUMT00000470786.1";
chr1	HAVANA	exon	1344476	1345998	.	+	.	gene_id "ENSG00000272455.1"; transcript_id "ENST00000607307.1"; gene_type "lincRNA"; gene_status "NOVEL"; gene_name "RP4-758J18.13"; transcript_type "lincRNA"; transcript_status "KNOWN"; transcript_name "RP4-758J18.13-001"; exon_number 1; exon_id "ENSE00003697251.1"; level 2; tag "basic"; havana_gene "OTTHUMG00000185586.1"; havana_transcript "OTTHUMT00000470786.1";
chr1	HAVANA	gene	1355625	1358071	.	+	.	gene_id "ENSG00000225905.1"; transcript_id "ENSG00000225905.1"; gene_type "antisense"; gene_status "NOVEL"; gene_name "RP4-758J18.7"; transcript_type "antisense"; transcript_status "NOVEL"; transcript_name "RP4-758J18.7"; level 2; havana_gene "OTTHUMG00000002912.1";
chr1	HAVANA	transcript	1355625	1358071	.	+	.	gene_id "ENSG00000225905.1"; transcript_id "ENST00000428932.1"; gene_type "antisense"; gene_status "NOVEL"; gene_name "RP4-758J18.7"; transcript_type "antisense"; transcript_status "KNOWN"; transcript_name "RP4-758J18.7-001"; level 2; tag "basic"; havana_gene "OTTHUMG00000002912.1"; havana_transcript "OTTHUMT00000008135.1";
chr1	HAVANA	exon	1355625	1355944	.	+	.	gene_id "ENSG00000225905.1"; transcript_id "ENST00000428932.1"; gene_type "antisense"; gene_status "NOVEL"; gene_name "RP4-758J18.7"; transcript_type "antisense"; transcript_status "KNOWN"; transcript_name "RP4-758J18.7-001"; exon_number 1; exon_id "ENSE00001629158.1"; level 2; tag "basic"; havana_gene "OTTHUMG00000002912.1"; havana_transcript "OTTHUMT00000008135.1";
chr1	HAVANA	exon	1357849	1358071	.	+	.	gene_id "ENSG00000225905.1"; transcript_id "ENST00000428932.1"; gene_type "antisense"; gene_status "NOVEL"; gene_name "RP4-758J18.7"; transcript_type "antisense"; transcript_status "KNOWN"; transcript_name "RP4-758J18.7-001"; exon_number 2; exon_id "ENSE00001670961.1"; level 2; tag "basic"; havana_gene "OTTHUMG00000002912.1"; havana_transcript "OTTHUMT00000008135.1";
chr1	HAVANA	gene	1365919	1369953	.	-	.	gene_id "ENSG00000225285.1"; transcript_id "ENSG00000225285.1"; gene_type "lincRNA"; gene_status "NOVEL"; gene_name "RP4-758J18.10"; transcript_type "lincRNA"; transcript_status "NOVEL"; transcript_name "RP4-758J18.10"; level 1; havana_gene "OTTHUMG00000002915.2";
chr1	HAVANA	transcript	1365919	1369953	.	-	.	gene_id "ENSG00000225285.1"; transcript_id "ENST00000430109.1"; gene_type "lincRNA"; gene_status "NOVEL"; gene_name "RP4-758J18.10"; transcript_type "lincRNA"; transcript_status "KNOWN"; transcript_name "RP4-758J18.10-001"; level 1; tag "exp_conf"; havana_gene "OTTHUMG00000002915.2"; havana_transcript "OTTHUMT00000008138.2";
chr1	HAVANA	exon	1369568	1369953	.	-	.	gene_id "ENSG00000225285.1"; transcript_id "ENST00000430109.1"; gene_type "lincRNA"; gene_status "NOVEL"; gene_name "RP4-758J18.10"; transcript_type "lincRNA"; transcript_status "KNOWN"; transcript_name "RP4-758J18.10-001"; exon_number 1; exon_id "ENSE00001701668.1"; level 1; tag "exp_conf"; havana_gene "OTTHUMG00000002915.2"; havana_transcript "OTTHUMT00000008138.2";
chr1	HAVANA	exon	1365919	1366042	.	-	.	gene_id "ENSG00000225285.1"; transcript_id "ENST00000430109.1"; gene_type "lincRNA"; gene_status "NOVEL"; gene_name "RP4-758J18.10"; transcript_type "lincRNA"; transcript_status "KNOWN"; transcript_name "RP4-758J18.10-001"; exon_number 2; exon_id "ENSE00001673280.1"; level 1; tag "exp_conf"; havana_gene "OTTHUMG00000002915.2"; havana_transcript "OTTHUMT00000008138.2";
chr1	HAVANA	transcript	1365930	1367223	.	-	.	gene_id "ENSG00000225285.1"; transcript_id "ENST00000434150.1"; gene_type "lincRNA"; gene_status "NOVEL"; gene_name "RP4-758J18.10"; transcript_type "lincRNA"; transcript_status "KNOWN"; transcript_name "RP4-758J18.10-003"; level 2; havana_gene "OTTHUMG00000002915.2"; havana_transcript "OTTHUMT00000008261.1";
chr1	HAVANA	exon	1367185	1367223	.	-	.	gene_id "ENSG00000225285.1"; transcript_id "ENST00000434150.1"; gene_type "lincRNA"; gene_status "NOVEL"; gene_name "RP4-758J18.10"; transcript_type "lincRNA"; transcript_status "KNOWN"; transcript_name "RP4-758J18.10-003"; exon_number 1; exon_id "ENSE00001723054.1"; level 2; havana_gene "OTTHUMG00000002915.2"; havana_transcript "OTTHUMT00000008261.1";
chr1	HAVANA	exon	1365930	1366334	.	-	.	gene_id "ENSG00000225285.1"; transcript_id "ENST00000434150.1"; gene_type "lincRNA"; gene_status "NOVEL"; gene_name "RP4-758J18.10"; transcript_type "lincRNA"; transcript_status "KNOWN"; transcript_name "RP4-758J18.10-003"; exon_number 2; exon_id "ENSE00001706940.1"; level 2; havana_gene "OTTHUMG00000002915.2"; havana_transcript "OTTHUMT00000008261.1";
chr1	HAVANA	transcript	1365930	1369868	.	-	.	gene_id "ENSG00000225285.1"; transcript_id "ENST00000454562.1"; gene_type "lincRNA"; gene_status "NOVEL"; gene_name "RP4-758J18.10"; transcript_type "lincRNA"; transcript_status "KNOWN"; transcript_name "RP4-758J18.10-004"; level 1; tag "exp_conf"; havana_gene "OTTHUMG00000002915.2"; havana_transcript "OTTHUMT00000008262.1";
chr1	HAVANA	exon	1369558	1369868	.	-	.	gene_id "ENSG00000225285.1"; transcript_id "ENST00000454562.1"; gene_type "lincRNA"; gene_status "NOVEL"; gene_name "RP4-758J18.10"; transcript_type "lincRNA"; transcript_status "KNOWN"; transcript_name "RP4-758J18.10-004"; exon_number 1; exon_id "ENSE00001747438.1"; level 1; tag "exp_conf"; havana_gene "OTTHUMG00000002915.2"; havana_transcript "OTTHUMT00000008262.1";
chr1	HAVANA	exon	1365930	1366042	.	-	.	gene_id "ENSG00000225285.1"; transcript_id "ENST00000454562.1"; gene_type "lincRNA"; gene_status "NOVEL"; gene_name "RP4-758J18.10"; transcript_type "lincRNA"; transcript_status "KNOWN"; transcript_name "RP4-758J18.10-004"; exon_number 2; exon_id "ENSE00001675580.1"; level 1; tag "exp_conf"; havana_gene "OTTHUMG00000002915.2"; havana_transcript "OTTHUMT00000008262.1";
chr1	HAVANA	transcript	1366044	1369900	.	-	.	gene_id "ENSG00000225285.1"; transcript_id "ENST00000417917.1"; gene_type "lincRNA"; gene_status "NOVEL"; gene_name "RP4-758J18.10"; transcript_type "lincRNA"; transcript_status "KNOWN"; transcript_name "RP4-758J18.10-002"; level 1; tag "basic"; tag "exp_conf"; havana_gene "OTTHUMG00000002915.2"; havana_transcript "OTTHUMT00000008260.1";
chr1	HAVANA	exon	1369558	1369900	.	-	.	gene_id "ENSG00000225285.1"; transcript_id "ENST00000417917.1"; gene_type "lincRNA"; gene_status "NOVEL"; gene_name "RP4-758J18.10"; transcript_type "lincRNA"; transcript_status "KNOWN"; transcript_name "RP4-758J18.10-002"; exon_number 1; exon_id "ENSE00001605018.1"; level 1; tag "basic"; tag "exp_conf"; havana_gene "OTTHUMG00000002915.2"; havana_transcript "OTTHUMT00000008260.1";
chr1	HAVANA	exon	1366044	1366334	.	-	.	gene_id "ENSG00000225285.1"; transcript_id "ENST00000417917.1"; gene_type "lincRNA"; gene_status "NOVEL"; gene_name "RP4-758J18.10"; transcript_type "lincRNA"; transcript_status "KNOWN"; transcript_name "RP4-758J18.10-002"; exon_number 2; exon_id "ENSE00001617687.1"; level 1; tag "basic"; tag "exp_conf"; havana_gene "OTTHUMG00000002915.2"; havana_transcript "OTTHUMT00000008260.1";
chr1	HAVANA	gene	1549138	1551175	.	-	.	gene_id "ENSG00000272106.1"; transcript_id "ENSG00000272106.1"; gene_type "antisense"; gene_status "NOVEL"; gene_name "RP11-345P4.9"; transcript_type "antisense"; transcript_status "NOVEL"; transcript_name "RP11-345P4.9"; level 2; havana_gene "OTTHUMG00000185588.1";
chr1	HAVANA	transcript	1549138	1551175	.	-	.	gene_id "ENSG00000272106.1"; transcript_id "ENST00000607222.1"; gene_type "antisense"; gene_status "NOVEL"; gene_name "RP11-345P4.9"; transcript_type "antisense"; transcript_status "KNOWN"; transcript_name "RP11-345P4.9-001"; level 2; tag "basic"; havana_gene "OTTHUMG00000185588.1"; havana_transcript "OTTHUMT00000470789.1";
chr1	HAVANA	exon	1549138	1551175	.	-	.	gene_id "ENSG00000272106.1"; transcript_id "ENST00000607222.1"; gene_type "antisense"; gene_status "NOVEL"; gene_name "RP11-345P4.9"; transcript_type "antisense"; transcript_status "KNOWN"; transcript_name "RP11-345P4.9-001"; exon_number 1; exon_id "ENSE00003696327.1"; level 2; tag "basic"; havana_gene "OTTHUMG00000185588.1"; havana_transcript "OTTHUMT00000470789.1";
chr1	HAVANA	gene	1590786	1594063	.	+	.	gene_id "ENSG00000272004.1"; transcript_id "ENSG00000272004.1"; gene_type "antisense"; gene_status "NOVEL"; gene_name "RP11-345P4.10"; transcript_type "antisense"; transcript_status "NOVEL"; transcript_name "RP11-345P4.10"; level 2; havana_gene "OTTHUMG00000185638.1";
chr1	HAVANA	transcript	1590786	1594063	.	+	.	gene_id "ENSG00000272004.1"; transcript_id "ENST00000607013.1"; gene_type "antisense"; gene_status "NOVEL"; gene_name "RP11-345P4.10"; transcript_type "antisense"; transcript_status "KNOWN"; transcript_name "RP11-345P4.10-001"; level 2; tag "basic"; havana_gene "OTTHUMG00000185638.1"; havana_transcript "OTTHUMT00000470901.1";
chr1	HAVANA	exon	1590786	1590913	.	+	.	gene_id "ENSG00000272004.1"; transcript_id "ENST00000607013.1"; gene_type "antisense"; gene_status "NOVEL"; gene_name "RP11-345P4.10"; transcript_type "antisense"; transcript_status "KNOWN"; transcript_name "RP11-345P4.10-001"; exon_number 1; exon_id "ENSE00003698006.1"; level 2; tag "basic"; havana_gene "OTTHUMG00000185638.1"; havana_transcript "OTTHUMT00000470901.1";
chr1	HAVANA	exon	1593792	1594063	.	+	.	gene_id "ENSG00000272004.1"; transcript_id "ENST00000607013.1"; gene_type "antisense"; gene_status "NOVEL"; gene_name "RP11-345P4.10"; transcript_type "antisense"; transcript_status "KNOWN"; transcript_name "RP11-345P4.10-001"; exon_number 2; exon_id "ENSE00003694999.1"; level 2; tag "basic"; havana_gene "OTTHUMG00000185638.1"; havana_transcript "OTTHUMT00000470901.1";
chr1	HAVANA	gene	1603429	1604850	.	+	.	gene_id "ENSG00000269737.1"; transcript_id "ENSG00000269737.1"; gene_type "antisense"; gene_status "NOVEL"; gene_name "RP11-345P4.7"; transcript_type "antisense"; transcript_status "NOVEL"; transcript_name "RP11-345P4.7"; level 2; havana_gene "OTTHUMG00000182604.1";
chr1	HAVANA	transcript	1603429	1604850	.	+	.	gene_id "ENSG00000269737.1"; transcript_id "ENST00000596308.1"; gene_type "antisense"; gene_status "NOVEL"; gene_name "RP11-345P4.7"; transcript_type "antisense"; transcript_status "KNOWN"; transcript_name "RP11-345P4.7-001"; level 2; tag "basic"; havana_gene "OTTHUMG00000182604.1"; havana_transcript "OTTHUMT00000462632.1";
chr1	HAVANA	exon	1603429	1604850	.	+	.	gene_id "ENSG00000269737.1"; transcript_id "ENST00000596308.1"; gene_type "antisense"; gene_status "NOVEL"; gene_name "RP11-345P4.7"; transcript_type "antisense"; transcript_status "KNOWN"; transcript_name "RP11-345P4.7-001"; exon_number 1; exon_id "ENSE00003127845.1"; level 2; tag "basic"; havana_gene "OTTHUMG00000182604.1"; havana_transcript "OTTHUMT00000462632.1";
chr1	HAVANA	gene	1634175	1669127	.	-	.	gene_id "ENSG00000268575.1"; transcript_id "ENSG00000268575.1"; gene_type "processed_transcript"; gene_status "NOVEL"; gene_name "RP1-283E3.8"; transcript_type "processed_transcript"; transcript_status "NOVEL"; transcript_name "RP1-283E3.8"; level 2; havana_gene "OTTHUMG00000183552.1";
chr1	HAVANA	transcript	1634175	1669127	.	-	.	gene_id "ENSG00000268575.1"; transcript_id "ENST00000598846.1"; gene_type "processed_transcript"; gene_status "NOVEL"; gene_name "RP1-283E3.8"; transcript_type "processed_transcript"; transcript_status "KNOWN"; transcript_name "RP1-283E3.8-001"; level 2; tag "basic"; havana_gene "OTTHUMG00000183552.1"; havana_transcript "OTTHUMT00000467163.1";
chr1	HAVANA	exon	1666643	1669127	.	-	.	gene_id "ENSG00000268575.1"; transcript_id "ENST00000598846.1"; gene_type "processed_transcript"; gene_status "NOVEL"; gene_name "RP1-283E3.8"; transcript_type "processed_transcript"; transcript_status "KNOWN"; transcript_name "RP1-283E3.8-001"; exon_number 1; exon_id "ENSE00003226367.1"; level 2; tag "basic"; havana_gene "OTTHUMG00000183552.1"; havana_transcript "OTTHUMT00000467163.1";
chr1	HAVANA	exon	1666129	1666274	.	-	.	gene_id "ENSG00000268575.1"; transcript_id "ENST00000598846.1"; gene_type "processed_transcript"; gene_status "NOVEL"; gene_name "RP1-283E3.8"; transcript_type "processed_transcript"; transcript_status "KNOWN"; transcript_name "RP1-283E3.8-001"; exon_number 2; exon_id "ENSE00003556340.1"; level 2; tag "basic"; havana_gene "OTTHUMG00000183552.1"; havana_transcript "OTTHUMT00000467163.1";
chr1	HAVANA	exon	1654027	1654270	.	-	.	gene_id "ENSG00000268575.1"; transcript_id "ENST00000598846.1"; gene_type "processed_transcript"; gene_status "NOVEL"; gene_name "RP1-283E3.8"; transcript_type "processed_transcript"; transcript_status "KNOWN"; transcript_name "RP1-283E3.8-001"; exon_number 3; exon_id "ENSE00003575907.1"; level 2; tag "basic"; havana_gene "OTTHUMG00000183552.1"; havana_transcript "OTTHUMT00000467163.1";
chr1	HAVANA	exon	1653035	1653150	.	-	.	gene_id "ENSG00000268575.1"; transcript_id "ENST00000598846.1"; gene_type "processed_transcript"; gene_status "NOVEL"; gene_name "RP1-283E3.8"; transcript_type "processed_transcript"; transcript_status "KNOWN"; transcript_name "RP1-283E3.8-001"; exon_number 4; exon_id "ENSE00003634757.1"; level 2; tag "basic"; havana_gene "OTTHUMG00000183552.1"; havana_transcript "OTTHUMT00000467163.1";
chr1	HAVANA	exon	1650797	1650894	.	-	.	gene_id "ENSG00000268575.1"; transcript_id "ENST00000598846.1"; gene_type "processed_transcript"; gene_status "NOVEL"; gene_name "RP1-283E3.8"; transcript_type "processed_transcript"; transcript_status "KNOWN"; transcript_name "RP1-283E3.8-001"; exon_number 5; exon_id "ENSE00003637566.1"; level 2; tag "basic"; havana_gene "OTTHUMG00000183552.1"; havana_transcript "OTTHUMT00000467163.1";
chr1	HAVANA	exon	1647785	1647917	.	-	.	gene_id "ENSG00000268575.1"; transcript_id "ENST00000598846.1"; gene_type "processed_transcript"; gene_status "NOVEL"; gene_name "RP1-283E3.8"; transcript_type "processed_transcript"; transcript_status "KNOWN"; transcript_name "RP1-283E3.8-001"; exon_number 6; exon_id "ENSE00003672483.1"; level 2; tag "basic"; havana_gene "OTTHUMG00000183552.1"; havana_transcript "OTTHUMT00000467163.1";
chr1	HAVANA	exon	1643703	1643839	.	-	.	gene_id "ENSG00000268575.1"; transcript_id "ENST00000598846.1"; gene_type "processed_transcript"; gene_status "NOVEL"; gene_name "RP1-283E3.8"; transcript_type "processed_transcript"; transcript_status "KNOWN"; transcript_name "RP1-283E3.8-001"; exon_number 7; exon_id "ENSE00003468921.1"; level 2; tag "basic"; havana_gene "OTTHUMG00000183552.1"; havana_transcript "OTTHUMT00000467163.1";
chr1	HAVANA	exon	1640957	1641079	.	-	.	gene_id "ENSG00000268575.1"; transcript_id "ENST00000598846.1"; gene_type "processed_transcript"; gene_status "NOVEL"; gene_name "RP1-283E3.8"; transcript_type "processed_transcript"; transcript_status "KNOWN"; transcript_name "RP1-283E3.8-001"; exon_number 8; exon_id "ENSE00003461022.1"; level 2; tag "basic"; havana_gene "OTTHUMG00000183552.1"; havana_transcript "OTTHUMT00000467163.1";
chr1	HAVANA	exon	1640477	1640572	.	-	.	gene_id "ENSG00000268575.1"; transcript_id "ENST00000598846.1"; gene_type "processed_transcript"; gene_status "NOVEL"; gene_name "RP1-283E3.8"; transcript_type "processed_transcript"; transcript_status "KNOWN"; transcript_name "RP1-283E3.8-001"; exon_number 9; exon_id "ENSE00003636205.1"; level 2; tag "basic"; havana_gene "OTTHUMG00000183552.1"; havana_transcript "OTTHUMT00000467163.1";
chr1	HAVANA	exon	1640233	1640391	.	-	.	gene_id "ENSG00000268575.1"; transcript_id "ENST00000598846.1"; gene_type "processed_transcript"; gene_status "NOVEL"; gene_name "RP1-283E3.8"; transcript_type "processed_transcript"; transcript_status "KNOWN"; transcript_name "RP1-283E3.8-001"; exon_number 10; exon_id "ENSE00003590009.1"; level 2; tag "basic"; havana_gene "OTTHUMG00000183552.1"; havana_transcript "OTTHUMT00000467163.1";
chr1	HAVANA	exon	1639619	1639684	.	-	.	gene_id "ENSG00000268575.1"; transcript_id "ENST00000598846.1"; gene_type "processed_transcript"; gene_status "NOVEL"; gene_name "RP1-283E3.8"; transcript_type "processed_transcript"; transcript_status "KNOWN"; transcript_name "RP1-283E3.8-001"; exon_number 11; exon_id "ENSE00003558967.1"; level 2; tag "basic"; havana_gene "OTTHUMG00000183552.1"; havana_transcript "OTTHUMT00000467163.1";
chr1	HAVANA	exon	1638964	1639023	.	-	.	gene_id "ENSG00000268575.1"; transcript_id "ENST00000598846.1"; gene_type "processed_transcript"; gene_status "NOVEL"; gene_name "RP1-283E3.8"; transcript_type "processed_transcript"; transcript_status "KNOWN"; transcript_name "RP1-283E3.8-001"; exon_number 12; exon_id "ENSE00003663196.1"; level 2; tag "basic"; havana_gene "OTTHUMG00000183552.1"; havana_transcript "OTTHUMT00000467163.1";
chr1	HAVANA	exon	1637081	1637171	.	-	.	gene_id "ENSG00000268575.1"; transcript_id "ENST00000598846.1"; gene_type "processed_transcript"; gene_status "NOVEL"; gene_name "RP1-283E3.8"; transcript_type "processed_transcript"; transcript_status "KNOWN"; transcript_name "RP1-283E3.8-001"; exon_number 13; exon_id "ENSE00003582288.1"; level 2; tag "basic"; havana_gene "OTTHUMG00000183552.1"; havana_transcript "OTTHUMT00000467163.1";
chr1	HAVANA	exon	1636343	1636464	.	-	.	gene_id "ENSG00000268575.1"; transcript_id "ENST00000598846.1"; gene_type "processed_transcript"; gene_status "NOVEL"; gene_name "RP1-283E3.8"; transcript_type "processed_transcript"; transcript_status "KNOWN"; transcript_name "RP1-283E3.8-001"; exon_number 14; exon_id "ENSE00003496413.1"; level 2; tag "basic"; havana_gene "OTTHUMG00000183552.1"; havana_transcript "OTTHUMT00000467163.1";
chr1	HAVANA	exon	1635989	1636094	.	-	.	gene_id "ENSG00000268575.1"; transcript_id "ENST00000598846.1"; gene_type "processed_transcript"; gene_status "NOVEL"; gene_name "RP1-283E3.8"; transcript_type "processed_transcript"; transcript_status "KNOWN"; transcript_name "RP1-283E3.8-001"; exon_number 15; exon_id "ENSE00003604931.1"; level 2; tag "basic"; havana_gene "OTTHUMG00000183552.1"; havana_transcript "OTTHUMT00000467163.1";
chr1	HAVANA	exon	1635662	1635783	.	-	.	gene_id "ENSG00000268575.1"; transcript_id "ENST00000598846.1"; gene_type "processed_transcript"; gene_status "NOVEL"; gene_name "RP1-283E3.8"; transcript_type "processed_transcript"; transcript_status "KNOWN"; transcript_name "RP1-283E3.8-001"; exon_number 16; exon_id "ENSE00003549784.1"; level 2; tag "basic"; havana_gene "OTTHUMG00000183552.1"; havana_transcript "OTTHUMT00000467163.1";
chr1	HAVANA	exon	1635263	1635434	.	-	.	gene_id "ENSG00000268575.1"; transcript_id "ENST00000598846.1"; gene_type "processed_transcript"; gene_status "NOVEL"; gene_name "RP1-283E3.8"; transcript_type "processed_transcript"; transcript_status "KNOWN"; transcript_name "RP1-283E3.8-001"; exon_number 17; exon_id "ENSE00003467598.1"; level 2; tag "basic"; havana_gene "OTTHUMG00000183552.1"; havana_transcript "OTTHUMT00000467163.1";
chr1	HAVANA	exon	1634915	1635063	.	-	.	gene_id "ENSG00000268575.1"; transcript_id "ENST00000598846.1"; gene_type "processed_transcript"; gene_status "NOVEL"; gene_name "RP1-283E3.8"; transcript_type "processed_transcript"; transcript_status "KNOWN"; transcript_name "RP1-283E3.8-001"; exon_number 18; exon_id "ENSE00003579997.1"; level 2; tag "basic"; havana_gene "OTTHUMG00000183552.1"; havana_transcript "OTTHUMT00000467163.1";
chr1	HAVANA	exon	1634519	1634708	.	-	.	gene_id "ENSG00000268575.1"; transcript_id "ENST00000598846.1"; gene_type "processed_transcript"; gene_status "NOVEL"; gene_name "RP1-283E3.8"; transcript_type "processed_transcript"; transcript_status "KNOWN"; transcript_name "RP1-283E3.8-001"; exon_number 19; exon_id "ENSE00003525671.1"; level 2; tag "basic"; havana_gene "OTTHUMG00000183552.1"; havana_transcript "OTTHUMT00000467163.1";
chr1	HAVANA	exon	1634175	1634438	.	-	.	gene_id "ENSG00000268575.1"; transcript_id "ENST00000598846.1"; gene_type "processed_transcript"; gene_status "NOVEL"; gene_name "RP1-283E3.8"; transcript_type "processed_transcript"; transcript_status "KNOWN"; transcript_name "RP1-283E3.8-001"; exon_number 20; exon_id "ENSE00003169804.1"; level 2; tag "basic"; havana_gene "OTTHUMG00000183552.1"; havana_transcript "OTTHUMT00000467163.1";
chr1	HAVANA	gene	1822910	1824097	.	+	.	gene_id "ENSG00000231050.1"; transcript_id "ENSG00000231050.1"; gene_type "antisense"; gene_status "NOVEL"; gene_name "RP1-140A9.1"; transcript_type "antisense"; transcript_status "NOVEL"; transcript_name "RP1-140A9.1"; level 2; havana_gene "OTTHUMG00000000941.1";
chr1	HAVANA	transcript	1822910	1824097	.	+	.	gene_id "ENSG00000231050.1"; transcript_id "ENST00000412228.1"; gene_type "antisense"; gene_status "NOVEL"; gene_name "RP1-140A9.1"; transcript_type "antisense"; transcript_status "KNOWN"; transcript_name "RP1-140A9.1-001"; level 2; tag "basic"; havana_gene "OTTHUMG00000000941.1"; havana_transcript "OTTHUMT00000002766.1";
chr1	HAVANA	exon	1822910	1823290	.	+	.	gene_id "ENSG00000231050.1"; transcript_id "ENST00000412228.1"; gene_type "antisense"; gene_status "NOVEL"; gene_name "RP1-140A9.1"; transcript_type "antisense"; transcript_status "KNOWN"; transcript_name "RP1-140A9.1-001"; exon_number 1; exon_id "ENSE00001607876.1"; level 2; tag "basic"; havana_gene "OTTHUMG00000000941.1"; havana_transcript "OTTHUMT00000002766.1";
chr1	HAVANA	exon	1823573	1824097	.	+	.	gene_id "ENSG00000231050.1"; transcript_id "ENST00000412228.1"; gene_type "antisense"; gene_status "NOVEL"; gene_name "RP1-140A9.1"; transcript_type "antisense"; transcript_status "KNOWN"; transcript_name "RP1-140A9.1-001"; exon_number 2; exon_id "ENSE00001780565.1"; level 2; tag "basic"; havana_gene "OTTHUMG00000000941.1"; havana_transcript "OTTHUMT00000002766.1";
chr1	HAVANA	gene	1944652	1946969	.	-	.	gene_id "ENSG00000233542.1"; transcript_id "ENSG00000233542.1"; gene_type "antisense"; gene_status "NOVEL"; gene_name "RP11-547D24.1"; transcript_type "antisense"; transcript_status "NOVEL"; transcript_name "RP11-547D24.1"; level 2; havana_gene "OTTHUMG00000041065.1";
chr1	HAVANA	transcript	1944652	1946969	.	-	.	gene_id "ENSG00000233542.1"; transcript_id "ENST00000443930.1"; gene_type "antisense"; gene_status "NOVEL"; gene_name "RP11-547D24.1"; transcript_type "antisense"; transcript_status "KNOWN"; transcript_name "RP11-547D24.1-001"; level 2; tag "basic"; havana_gene "OTTHUMG00000041065.1"; havana_transcript "OTTHUMT00000098494.1";
chr1	HAVANA	exon	1946804	1946969	.	-	.	gene_id "ENSG00000233542.1"; transcript_id "ENST00000443930.1"; gene_type "antisense"; gene_status "NOVEL"; gene_name "RP11-547D24.1"; transcript_type "antisense"; transcript_status "KNOWN"; transcript_name "RP11-547D24.1-001"; exon_number 1; exon_id "ENSE00001748446.1"; level 2; tag "basic"; havana_gene "OTTHUMG00000041065.1"; havana_transcript "OTTHUMT00000098494.1";
chr1	HAVANA	exon	1944652	1946439	.	-	.	gene_id "ENSG00000233542.1"; transcript_id "ENST00000443930.1"; gene_type "antisense"; gene_status "NOVEL"; gene_name "RP11-547D24.1"; transcript_type "antisense"; transcript_status "KNOWN"; transcript_name "RP11-547D24.1-001"; exon_number 2; exon_id "ENSE00001648776.1"; level 2; tag "basic"; havana_gene "OTTHUMG00000041065.1"; havana_transcript "OTTHUMT00000098494.1";
chr1	HAVANA	gene	1980642	1981509	.	-	.	gene_id "ENSG00000226969.1"; transcript_id "ENSG00000226969.1"; gene_type "antisense"; gene_status "NOVEL"; gene_name "RP11-547D24.3"; transcript_type "antisense"; transcript_status "NOVEL"; transcript_name "RP11-547D24.3"; level 2; havana_gene "OTTHUMG00000041087.1";
chr1	HAVANA	transcript	1980642	1981090	.	-	.	gene_id "ENSG00000226969.1"; transcript_id "ENST00000445600.1"; gene_type "antisense"; gene_status "NOVEL"; gene_name "RP11-547D24.3"; transcript_type "antisense"; transcript_status "KNOWN"; transcript_name "RP11-547D24.3-001"; level 2; tag "basic"; havana_gene "OTTHUMG00000041087.1"; havana_transcript "OTTHUMT00000098536.1";
chr1	HAVANA	exon	1981037	1981090	.	-	.	gene_id "ENSG00000226969.1"; transcript_id "ENST00000445600.1"; gene_type "antisense"; gene_status "NOVEL"; gene_name "RP11-547D24.3"; transcript_type "antisense"; transcript_status "KNOWN"; transcript_name "RP11-547D24.3-001"; exon_number 1; exon_id "ENSE00001764831.1"; level 2; tag "basic"; havana_gene "OTTHUMG00000041087.1"; havana_transcript "OTTHUMT00000098536.1";
chr1	HAVANA	exon	1980642	1980907	.	-	.	gene_id "ENSG00000226969.1"; transcript_id "ENST00000445600.1"; gene_type "antisense"; gene_status "NOVEL"; gene_name "RP11-547D24.3"; transcript_type "antisense"; transcript_status "KNOWN"; transcript_name "RP11-547D24.3-001"; exon_number 2; exon_id "ENSE00001647097.1"; level 2; tag "basic"; havana_gene "OTTHUMG00000041087.1"; havana_transcript "OTTHUMT00000098536.1";
chr1	HAVANA	transcript	1980743	1981509	.	-	.	gene_id "ENSG00000226969.1"; transcript_id "ENST00000449154.1"; gene_type "antisense"; gene_status "NOVEL"; gene_name "RP11-547D24.3"; transcript_type "antisense"; transcript_status "KNOWN"; transcript_name "RP11-547D24.3-002"; level 2; tag "basic"; havana_gene "OTTHUMG00000041087.1"; havana_transcript "OTTHUMT00000098537.1";
chr1	HAVANA	exon	1981307	1981509	.	-	.	gene_id "ENSG00000226969.1"; transcript_id "ENST00000449154.1"; gene_type "antisense"; gene_status "NOVEL"; gene_name "RP11-547D24.3"; transcript_type "antisense"; transcript_status "KNOWN"; transcript_name "RP11-547D24.3-002"; exon_number 1; exon_id "ENSE00001605604.1"; level 2; tag "basic"; havana_gene "OTTHUMG00000041087.1"; havana_transcript "OTTHUMT00000098537.1";
chr1	HAVANA	exon	1981037	1981105	.	-	.	gene_id "ENSG00000226969.1"; transcript_id "ENST00000449154.1"; gene_type "antisense"; gene_status "NOVEL"; gene_name "RP11-547D24.3"; transcript_type "antisense"; transcript_status "KNOWN"; transcript_name "RP11-547D24.3-002"; exon_number 2; exon_id "ENSE00001801995.1"; level 2; tag "basic"; havana_gene "OTTHUMG00000041087.1"; havana_transcript "OTTHUMT00000098537.1";
chr1	HAVANA	exon	1980743	1980907	.	-	.	gene_id "ENSG00000226969.1"; transcript_id "ENST00000449154.1"; gene_type "antisense"; gene_status "NOVEL"; gene_name "RP11-547D24.3"; transcript_type "antisense"; transcript_status "KNOWN"; transcript_name "RP11-547D24.3-002"; exon_number 3; exon_id "ENSE00001653931.1"; level 2; tag "basic"; havana_gene "OTTHUMG00000041087.1"; havana_transcript "OTTHUMT00000098537.1";
chr1	HAVANA	gene	2072523	2076718	.	-	.	gene_id "ENSG00000271806.1"; transcript_id "ENSG00000271806.1"; gene_type "antisense"; gene_status "NOVEL"; gene_name "RP5-892K4.1"; transcript_type "antisense"; transcript_status "NOVEL"; transcript_name "RP5-892K4.1"; level 2; havana_gene "OTTHUMG00000185365.1";
chr1	HAVANA	transcript	2072523	2076718	.	-	.	gene_id "ENSG00000271806.1"; transcript_id "ENST00000606533.1"; gene_type "antisense"; gene_status "NOVEL"; gene_name "RP5-892K4.1"; transcript_type "antisense"; transcript_status "KNOWN"; transcript_name "RP5-892K4.1-001"; level 2; tag "basic"; havana_gene "OTTHUMG00000185365.1"; havana_transcript "OTTHUMT00000470331.1";
chr1	HAVANA	exon	2072523	2076718	.	-	.	gene_id "ENSG00000271806.1"; transcript_id "ENST00000606533.1"; gene_type "antisense"; gene_status "NOVEL"; gene_name "RP5-892K4.1"; transcript_type "antisense"; transcript_status "KNOWN"; transcript_name "RP5-892K4.1-001"; exon_number 1; exon_id "ENSE00003698699.1"; level 2; tag "basic"; havana_gene "OTTHUMG00000185365.1"; havana_transcript "OTTHUMT00000470331.1";
chr1	HAVANA	gene	2113233	2115828	.	-	.	gene_id "ENSG00000182873.4"; transcript_id "ENSG00000182873.4"; gene_type "antisense"; gene_status "NOVEL"; gene_name "RP11-181G12.2"; transcript_type "antisense"; transcript_status "NOVEL"; transcript_name "RP11-181G12.2"; level 1; havana_gene "OTTHUMG00000001239.2";
chr1	HAVANA	transcript	2113233	2115314	.	-	.	gene_id "ENSG00000182873.4"; transcript_id "ENST00000333854.2"; gene_type "antisense"; gene_status "NOVEL"; gene_name "RP11-181G12.2"; transcript_type "antisense"; transcript_status "KNOWN"; transcript_name "RP11-181G12.2-001"; level 1; tag "basic"; tag "exp_conf"; havana_gene "OTTHUMG00000001239.2"; havana_transcript "OTTHUMT00000003654.1";
chr1	HAVANA	exon	2115010	2115314	.	-	.	gene_id "ENSG00000182873.4"; transcript_id "ENST00000333854.2"; gene_type "antisense"; gene_status "NOVEL"; gene_name "RP11-181G12.2"; transcript_type "antisense"; transcript_status "KNOWN"; transcript_name "RP11-181G12.2-001"; exon_number 1; exon_id "ENSE00001546404.1"; level 1; tag "basic"; tag "exp_conf"; havana_gene "OTTHUMG00000001239.2"; havana_transcript "OTTHUMT00000003654.1";
chr1	HAVANA	exon	2113233	2114180	.	-	.	gene_id "ENSG00000182873.4"; transcript_id "ENST00000333854.2"; gene_type "antisense"; gene_status "NOVEL"; gene_name "RP11-181G12.2"; transcript_type "antisense"; transcript_status "KNOWN"; transcript_name "RP11-181G12.2-001"; exon_number 2; exon_id "ENSE00001315143.2"; level 1; tag "basic"; tag "exp_conf"; havana_gene "OTTHUMG00000001239.2"; havana_transcript "OTTHUMT00000003654.1";
chr1	ENSEMBL	transcript	2113233	2115492	.	-	.	gene_id "ENSG00000182873.4"; transcript_id "ENST00000536678.1"; gene_type "antisense"; gene_status "NOVEL"; gene_name "RP11-181G12.2"; transcript_type "antisense"; transcript_status "KNOWN"; transcript_name "RP11-181G12.2-201"; level 3; tag "basic"; havana_gene "OTTHUMG00000001239.2";
chr1	ENSEMBL	exon	2113233	2115492	.	-	.	gene_id "ENSG00000182873.4"; transcript_id "ENST00000536678.1"; gene_type "antisense"; gene_status "NOVEL"; gene_name "RP11-181G12.2"; transcript_type "antisense"; transcript_status "KNOWN"; transcript_name "RP11-181G12.2-201"; exon_number 1; exon_id "ENSE00002264856.1"; level 3; tag "basic"; havana_gene "OTTHUMG00000001239.2";
chr1	HAVANA	transcript	2114174	2115828	.	-	.	gene_id "ENSG00000182873.4"; transcript_id "ENST00000444529.1"; gene_type "antisense"; gene_status "NOVEL"; gene_name "RP11-181G12.2"; transcript_type "antisense"; transcript_status "KNOWN"; transcript_name "RP11-181G12.2-002"; level 2; tag "basic"; havana_gene "OTTHUMG00000001239.2"; havana_transcript "OTTHUMT00000100289.1";
chr1	HAVANA	exon	2115430	2115828	.	-	.	gene_id "ENSG00000182873.4"; transcript_id "ENST00000444529.1"; gene_type "antisense"; gene_status "NOVEL"; gene_name "RP11-181G12.2"; transcript_type "antisense"; transcript_status "KNOWN"; transcript_name "RP11-181G12.2-002"; exon_number 1; exon_id "ENSE00001657653.1"; level 2; tag "basic"; havana_gene "OTTHUMG00000001239.2"; havana_transcript "OTTHUMT00000100289.1";
chr1	HAVANA	exon	2115010	2115143	.	-	.	gene_id "ENSG00000182873.4"; transcript_id "ENST00000444529.1"; gene_type "antisense"; gene_status "NOVEL"; gene_name "RP11-181G12.2"; transcript_type "antisense"; transcript_status "KNOWN"; transcript_name "RP11-181G12.2-002"; exon_number 2; exon_id "ENSE00001733911.1"; level 2; tag "basic"; havana_gene "OTTHUMG00000001239.2"; havana_transcript "OTTHUMT00000100289.1";
chr1	HAVANA	exon	2114174	2114262	.	-	.	gene_id "ENSG00000182873.4"; transcript_id "ENST00000444529.1"; gene_type "antisense"; gene_status "NOVEL"; gene_name "RP11-181G12.2"; transcript_type "antisense"; transcript_status "KNOWN"; transcript_name "RP11-181G12.2-002"; exon_number 3; exon_id "ENSE00001636282.1"; level 2; tag "basic"; havana_gene "OTTHUMG00000001239.2"; havana_transcript "OTTHUMT00000100289.1";
chr1	HAVANA	gene	2143610	2144013	.	-	.	gene_id "ENSG00000243558.1"; transcript_id "ENSG00000243558.1"; gene_type "lincRNA"; gene_status "NOVEL"; gene_name "RP11-181G12.5"; transcript_type "lincRNA"; transcript_status "NOVEL"; transcript_name "RP11-181G12.5"; level 2; havana_gene "OTTHUMG00000001406.1";
chr1	HAVANA	transcript	2143610	2144013	.	-	.	gene_id "ENSG00000243558.1"; transcript_id "ENST00000420964.1"; gene_type "lincRNA"; gene_status "NOVEL"; gene_name "RP11-181G12.5"; transcript_type "retained_intron"; transcript_status "KNOWN"; transcript_name "RP11-181G12.5-001"; level 2; tag "basic"; havana_gene "OTTHUMG00000001406.1"; havana_transcript "OTTHUMT00000004069.1";
chr1	HAVANA	exon	2143988	2144013	.	-	.	gene_id "ENSG00000243558.1"; transcript_id "ENST00000420964.1"; gene_type "lincRNA"; gene_status "NOVEL"; gene_name "RP11-181G12.5"; transcript_type "retained_intron"; transcript_status "KNOWN"; transcript_name "RP11-181G12.5-001"; exon_number 1; exon_id "ENSE00001724829.1"; level 2; tag "basic"; havana_gene "OTTHUMG00000001406.1"; havana_transcript "OTTHUMT00000004069.1";
chr1	HAVANA	exon	2143610	2143897	.	-	.	gene_id "ENSG00000243558.1"; transcript_id "ENST00000420964.1"; gene_type "lincRNA"; gene_status "NOVEL"; gene_name "RP11-181G12.5"; transcript_type "retained_intron"; transcript_status "KNOWN"; transcript_name "RP11-181G12.5-001"; exon_number 2; exon_id "ENSE00001714381.1"; level 2; tag "basic"; havana_gene "OTTHUMG00000001406.1"; havana_transcript "OTTHUMT00000004069.1";
chr1	HAVANA	gene	2143962	2152177	.	+	.	gene_id "ENSG00000234396.3"; transcript_id "ENSG00000234396.3"; gene_type "lincRNA"; gene_status "NOVEL"; gene_name "RP11-181G12.4"; transcript_type "lincRNA"; transcript_status "NOVEL"; transcript_name "RP11-181G12.4"; level 2; havana_gene "OTTHUMG00000001405.2";
chr1	HAVANA	transcript	2143962	2152177	.	+	.	gene_id "ENSG00000234396.3"; transcript_id "ENST00000442483.2"; gene_type "lincRNA"; gene_status "NOVEL"; gene_name "RP11-181G12.4"; transcript_type "lincRNA"; transcript_status "KNOWN"; transcript_name "RP11-181G12.4-001"; level 2; tag "basic"; havana_gene "OTTHUMG00000001405.2"; havana_transcript "OTTHUMT00000004068.2";
chr1	HAVANA	exon	2143962	2144083	.	+	.	gene_id "ENSG00000234396.3"; transcript_id "ENST00000442483.2"; gene_type "lincRNA"; gene_status "NOVEL"; gene_name "RP11-181G12.4"; transcript_type "lincRNA"; transcript_status "KNOWN"; transcript_name "RP11-181G12.4-001"; exon_number 1; exon_id "ENSE00001603085.2"; level 2; tag "basic"; havana_gene "OTTHUMG00000001405.2"; havana_transcript "OTTHUMT00000004068.2";
chr1	HAVANA	exon	2151974	2152177	.	+	.	gene_id "ENSG00000234396.3"; transcript_id "ENST00000442483.2"; gene_type "lincRNA"; gene_status "NOVEL"; gene_name "RP11-181G12.4"; transcript_type "lincRNA"; transcript_status "KNOWN"; transcript_name "RP11-181G12.4-001"; exon_number 2; exon_id "ENSE00001607640.2"; level 2; tag "basic"; havana_gene "OTTHUMG00000001405.2"; havana_transcript "OTTHUMT00000004068.2";
chr1	HAVANA	gene	2257640	2258132	.	-	.	gene_id "ENSG00000272161.1"; transcript_id "ENSG00000272161.1"; gene_type "sense_intronic"; gene_status "NOVEL"; gene_name "RP4-713A8.1"; transcript_type "sense_intronic"; transcript_status "NOVEL"; transcript_name "RP4-713A8.1"; level 2; havana_gene "OTTHUMG00000185693.1";
chr1	HAVANA	transcript	2257640	2258132	.	-	.	gene_id "ENSG00000272161.1"; transcript_id "ENST00000607720.1"; gene_type "sense_intronic"; gene_status "NOVEL"; gene_name "RP4-713A8.1"; transcript_type "sense_intronic"; transcript_status "KNOWN"; transcript_name "RP4-713A8.1-001"; level 2; tag "basic"; havana_gene "OTTHUMG00000185693.1"; havana_transcript "OTTHUMT00000471012.1";
chr1	HAVANA	exon	2257640	2258132	.	-	.	gene_id "ENSG00000272161.1"; transcript_id "ENST00000607720.1"; gene_type "sense_intronic"; gene_status "NOVEL"; gene_name "RP4-713A8.1"; transcript_type "sense_intronic"; transcript_status "KNOWN"; transcript_name "RP4-713A8.1-001"; exon_number 1; exon_id "ENSE00003696992.1"; level 2; tag "basic"; havana_gene "OTTHUMG00000185693.1"; havana_transcript "OTTHUMT00000471012.1";
chr1	HAVANA	gene	2281853	2284259	.	-	.	gene_id "ENSG00000269896.1"; transcript_id "ENSG00000269896.1"; gene_type "processed_transcript"; gene_status "NOVEL"; gene_name "RP4-740C4.6"; transcript_type "processed_transcript"; transcript_status "NOVEL"; transcript_name "RP4-740C4.6"; level 2; havana_gene "OTTHUMG00000184140.1";
chr1	HAVANA	transcript	2281853	2284259	.	-	.	gene_id "ENSG00000269896.1"; transcript_id "ENST00000602865.1"; gene_type "processed_transcript"; gene_status "NOVEL"; gene_name "RP4-740C4.6"; transcript_type "processed_transcript"; transcript_status "KNOWN"; transcript_name "RP4-740C4.6-001"; level 2; tag "basic"; havana_gene "OTTHUMG00000184140.1"; havana_transcript "OTTHUMT00000468095.1";
chr1	HAVANA	exon	2281853	2284259	.	-	.	gene_id "ENSG00000269896.1"; transcript_id "ENST00000602865.1"; gene_type "processed_transcript"; gene_status "NOVEL"; gene_name "RP4-740C4.6"; transcript_type "processed_transcript"; transcript_status "KNOWN"; transcript_name "RP4-740C4.6-001"; exon_number 1; exon_id "ENSE00003238973.1"; level 2; tag "basic"; havana_gene "OTTHUMG00000184140.1"; havana_transcript "OTTHUMT00000468095.1";
chr1	HAVANA	gene	2294500	2295067	.	-	.	gene_id "ENSG00000272420.1"; transcript_id "ENSG00000272420.1"; gene_type "sense_intronic"; gene_status "NOVEL"; gene_name "RP4-740C4.7"; transcript_type "sense_intronic"; transcript_status "NOVEL"; transcript_name "RP4-740C4.7"; level 2; havana_gene "OTTHUMG00000185694.1";
chr1	HAVANA	transcript	2294500	2295067	.	-	.	gene_id "ENSG00000272420.1"; transcript_id "ENST00000607858.1"; gene_type "sense_intronic"; gene_status "NOVEL"; gene_name "RP4-740C4.7"; transcript_type "sense_intronic"; transcript_status "KNOWN"; transcript_name "RP4-740C4.7-001"; level 2; tag "basic"; havana_gene "OTTHUMG00000185694.1"; havana_transcript "OTTHUMT00000471013.1";
chr1	HAVANA	exon	2294500	2295067	.	-	.	gene_id "ENSG00000272420.1"; transcript_id "ENST00000607858.1"; gene_type "sense_intronic"; gene_status "NOVEL"; gene_name "RP4-740C4.7"; transcript_type "sense_intronic"; transcript_status "KNOWN"; transcript_name "RP4-740C4.7-001"; exon_number 1; exon_id "ENSE00003701058.1"; level 2; tag "basic"; havana_gene "OTTHUMG00000185694.1"; havana_transcript "OTTHUMT00000471013.1";
chr1	HAVANA	gene	2306292	2306792	.	-	.	gene_id "ENSG00000271921.1"; transcript_id "ENSG00000271921.1"; gene_type "sense_intronic"; gene_status "NOVEL"; gene_name "RP4-740C4.9"; transcript_type "sense_intronic"; transcript_status "NOVEL"; transcript_name "RP4-740C4.9"; level 2; havana_gene "OTTHUMG00000185695.1";
chr1	HAVANA	transcript	2306292	2306792	.	-	.	gene_id "ENSG00000271921.1"; transcript_id "ENST00000606642.1"; gene_type "sense_intronic"; gene_status "NOVEL"; gene_name "RP4-740C4.9"; transcript_type "sense_intronic"; transcript_status "KNOWN"; transcript_name "RP4-740C4.9-001"; level 2; tag "basic"; havana_gene "OTTHUMG00000185695.1"; havana_transcript "OTTHUMT00000471014.1";
chr1	HAVANA	exon	2306292	2306792	.	-	.	gene_id "ENSG00000271921.1"; transcript_id "ENST00000606642.1"; gene_type "sense_intronic"; gene_status "NOVEL"; gene_name "RP4-740C4.9"; transcript_type "sense_intronic"; transcript_status "KNOWN"; transcript_name "RP4-740C4.9-001"; exon_number 1; exon_id "ENSE00003698240.1"; level 2; tag "basic"; havana_gene "OTTHUMG00000185695.1"; havana_transcript "OTTHUMT00000471014.1";
chr1	HAVANA	gene	2309056	2309799	.	-	.	gene_id "ENSG00000271847.1"; transcript_id "ENSG00000271847.1"; gene_type "sense_intronic"; gene_status "NOVEL"; gene_name "RP4-740C4.8"; transcript_type "sense_intronic"; transcript_status "NOVEL"; transcript_name "RP4-740C4.8"; level 2; havana_gene "OTTHUMG00000185696.1";
chr1	HAVANA	transcript	2309056	2309799	.	-	.	gene_id "ENSG00000271847.1"; transcript_id "ENST00000606280.1"; gene_type "sense_intronic"; gene_status "NOVEL"; gene_name "RP4-740C4.8"; transcript_type "sense_intronic"; transcript_status "KNOWN"; transcript_name "RP4-740C4.8-001"; level 2; tag "basic"; havana_gene "OTTHUMG00000185696.1"; havana_transcript "OTTHUMT00000471015.1";
chr1	HAVANA	exon	2309056	2309799	.	-	.	gene_id "ENSG00000271847.1"; transcript_id "ENST00000606280.1"; gene_type "sense_intronic"; gene_status "NOVEL"; gene_name "RP4-740C4.8"; transcript_type "sense_intronic"; transcript_status "KNOWN"; transcript_name "RP4-740C4.8-001"; exon_number 1; exon_id "ENSE00003701885.1"; level 2; tag "basic"; havana_gene "OTTHUMG00000185696.1"; havana_transcript "OTTHUMT00000471015.1";
chr1	HAVANA	gene	2423739	2424697	.	-	.	gene_id "ENSG00000224387.1"; transcript_id "ENSG00000224387.1"; gene_type "antisense"; gene_status "NOVEL"; gene_name "RP3-395M20.2"; transcript_type "antisense"; transcript_status "NOVEL"; transcript_name "RP3-395M20.2"; level 1; havana_gene "OTTHUMG00000000720.1";
chr1	HAVANA	transcript	2423739	2424697	.	-	.	gene_id "ENSG00000224387.1"; transcript_id "ENST00000424657.1"; gene_type "antisense"; gene_status "NOVEL"; gene_name "RP3-395M20.2"; transcript_type "antisense"; transcript_status "KNOWN"; transcript_name "RP3-395M20.2-001"; level 1; tag "basic"; tag "exp_conf"; havana_gene "OTTHUMG00000000720.1"; havana_transcript "OTTHUMT00000001799.1";
chr1	HAVANA	exon	2424540	2424697	.	-	.	gene_id "ENSG00000224387.1"; transcript_id "ENST00000424657.1"; gene_type "antisense"; gene_status "NOVEL"; gene_name "RP3-395M20.2"; transcript_type "antisense"; transcript_status "KNOWN"; transcript_name "RP3-395M20.2-001"; exon_number 1; exon_id "ENSE00001625976.1"; level 1; tag "basic"; tag "exp_conf"; havana_gene "OTTHUMG00000000720.1"; havana_transcript "OTTHUMT00000001799.1";
chr1	HAVANA	exon	2423739	2424035	.	-	.	gene_id "ENSG00000224387.1"; transcript_id "ENST00000424657.1"; gene_type "antisense"; gene_status "NOVEL"; gene_name "RP3-395M20.2"; transcript_type "antisense"; transcript_status "KNOWN"; transcript_name "RP3-395M20.2-001"; exon_number 2; exon_id "ENSE00001615592.1"; level 1; tag "basic"; tag "exp_conf"; havana_gene "OTTHUMG00000000720.1"; havana_transcript "OTTHUMT00000001799.1";
chr1	HAVANA	gene	2424876	2425918	.	-	.	gene_id "ENSG00000229393.1"; transcript_id "ENSG00000229393.1"; gene_type "antisense"; gene_status "NOVEL"; gene_name "RP3-395M20.3"; transcript_type "antisense"; transcript_status "NOVEL"; transcript_name "RP3-395M20.3"; level 1; havana_gene "OTTHUMG00000000721.1";
chr1	HAVANA	transcript	2424876	2425918	.	-	.	gene_id "ENSG00000229393.1"; transcript_id "ENST00000442305.1"; gene_type "antisense"; gene_status "NOVEL"; gene_name "RP3-395M20.3"; transcript_type "antisense"; transcript_status "KNOWN"; transcript_name "RP3-395M20.3-001"; level 1; tag "basic"; tag "exp_conf"; havana_gene "OTTHUMG00000000721.1"; havana_transcript "OTTHUMT00000001800.1";
chr1	HAVANA	exon	2425822	2425918	.	-	.	gene_id "ENSG00000229393.1"; transcript_id "ENST00000442305.1"; gene_type "antisense"; gene_status "NOVEL"; gene_name "RP3-395M20.3"; transcript_type "antisense"; transcript_status "KNOWN"; transcript_name "RP3-395M20.3-001"; exon_number 1; exon_id "ENSE00001671300.1"; level 1; tag "basic"; tag "exp_conf"; havana_gene "OTTHUMG00000000721.1"; havana_transcript "OTTHUMT00000001800.1";
chr1	HAVANA	exon	2424876	2425292	.	-	.	gene_id "ENSG00000229393.1"; transcript_id "ENST00000442305.1"; gene_type "antisense"; gene_status "NOVEL"; gene_name "RP3-395M20.3"; transcript_type "antisense"; transcript_status "KNOWN"; transcript_name "RP3-395M20.3-001"; exon_number 2; exon_id "ENSE00001764091.1"; level 1; tag "basic"; tag "exp_conf"; havana_gene "OTTHUMG00000000721.1"; havana_transcript "OTTHUMT00000001800.1";
chr1	HAVANA	gene	2477904	2478899	.	+	.	gene_id "ENSG00000272449.1"; transcript_id "ENSG00000272449.1"; gene_type "lincRNA"; gene_status "NOVEL"; gene_name "RP3-395M20.12"; transcript_type "lincRNA"; transcript_status "NOVEL"; transcript_name "RP3-395M20.12"; level 2; havana_gene "OTTHUMG00000185639.1";
chr1	HAVANA	transcript	2477904	2478899	.	+	.	gene_id "ENSG00000272449.1"; transcript_id "ENST00000606645.1"; gene_type "lincRNA"; gene_status "NOVEL"; gene_name "RP3-395M20.12"; transcript_type "lincRNA"; transcript_status "KNOWN"; transcript_name "RP3-395M20.12-001"; level 2; tag "basic"; havana_gene "OTTHUMG00000185639.1"; havana_transcript "OTTHUMT00000470902.1";
chr1	HAVANA	exon	2477904	2478899	.	+	.	gene_id "ENSG00000272449.1"; transcript_id "ENST00000606645.1"; gene_type "lincRNA"; gene_status "NOVEL"; gene_name "RP3-395M20.12"; transcript_type "lincRNA"; transcript_status "KNOWN"; transcript_name "RP3-395M20.12-001"; exon_number 1; exon_id "ENSE00003701233.1"; level 2; tag "basic"; havana_gene "OTTHUMG00000185639.1"; havana_transcript "OTTHUMT00000470902.1";
chr1	HAVANA	gene	2481359	2488470	.	-	.	gene_id "ENSG00000238164.2"; transcript_id "ENSG00000238164.2"; gene_type "processed_transcript"; gene_status "NOVEL"; gene_name "RP3-395M20.8"; transcript_type "processed_transcript"; transcript_status "NOVEL"; transcript_name "RP3-395M20.8"; level 2; havana_gene "OTTHUMG00000000818.3";
chr1	HAVANA	transcript	2481359	2483545	.	-	.	gene_id "ENSG00000238164.2"; transcript_id "ENST00000449660.1"; gene_type "processed_transcript"; gene_status "NOVEL"; gene_name "RP3-395M20.8"; transcript_type "lincRNA"; transcript_status "KNOWN"; transcript_name "RP3-395M20.8-002"; level 2; havana_gene "OTTHUMG00000000818.3"; havana_transcript "OTTHUMT00000002186.1";
chr1	HAVANA	exon	2482431	2483545	.	-	.	gene_id "ENSG00000238164.2"; transcript_id "ENST00000449660.1"; gene_type "processed_transcript"; gene_status "NOVEL"; gene_name "RP3-395M20.8"; transcript_type "lincRNA"; transcript_status "KNOWN"; transcript_name "RP3-395M20.8-002"; exon_number 1; exon_id "ENSE00001603545.1"; level 2; havana_gene "OTTHUMG00000000818.3"; havana_transcript "OTTHUMT00000002186.1";
chr1	HAVANA	exon	2482012	2482170	.	-	.	gene_id "ENSG00000238164.2"; transcript_id "ENST00000449660.1"; gene_type "processed_transcript"; gene_status "NOVEL"; gene_name "RP3-395M20.8"; transcript_type "lincRNA"; transcript_status "KNOWN"; transcript_name "RP3-395M20.8-002"; exon_number 2; exon_id "ENSE00001749889.1"; level 2; havana_gene "OTTHUMG00000000818.3"; havana_transcript "OTTHUMT00000002186.1";
chr1	HAVANA	exon	2481359	2481713	.	-	.	gene_id "ENSG00000238164.2"; transcript_id "ENST00000449660.1"; gene_type "processed_transcript"; gene_status "NOVEL"; gene_name "RP3-395M20.8"; transcript_type "lincRNA"; transcript_status "KNOWN"; transcript_name "RP3-395M20.8-002"; exon_number 3; exon_id "ENSE00001779544.1"; level 2; havana_gene "OTTHUMG00000000818.3"; havana_transcript "OTTHUMT00000002186.1";
chr1	HAVANA	transcript	2481359	2485684	.	-	.	gene_id "ENSG00000238164.2"; transcript_id "ENST00000443892.2"; gene_type "processed_transcript"; gene_status "NOVEL"; gene_name "RP3-395M20.8"; transcript_type "lincRNA"; transcript_status "KNOWN"; transcript_name "RP3-395M20.8-006"; level 2; havana_gene "OTTHUMG00000000818.3"; havana_transcript "OTTHUMT00000002189.2";
chr1	HAVANA	exon	2485540	2485684	.	-	.	gene_id "ENSG00000238164.2"; transcript_id "ENST00000443892.2"; gene_type "processed_transcript"; gene_status "NOVEL"; gene_name "RP3-395M20.8"; transcript_type "lincRNA"; transcript_status "KNOWN"; transcript_name "RP3-395M20.8-006"; exon_number 1; exon_id "ENSE00001876153.1"; level 2; havana_gene "OTTHUMG00000000818.3"; havana_transcript "OTTHUMT00000002189.2";
chr1	HAVANA	exon	2481359	2481713	.	-	.	gene_id "ENSG00000238164.2"; transcript_id "ENST00000443892.2"; gene_type "processed_transcript"; gene_status "NOVEL"; gene_name "RP3-395M20.8"; transcript_type "lincRNA"; transcript_status "KNOWN"; transcript_name "RP3-395M20.8-006"; exon_number 2; exon_id "ENSE00001779544.1"; level 2; havana_gene "OTTHUMG00000000818.3"; havana_transcript "OTTHUMT00000002189.2";
chr1	HAVANA	transcript	2481359	2488450	.	-	.	gene_id "ENSG00000238164.2"; transcript_id "ENST00000416860.2"; gene_type "processed_transcript"; gene_status "NOVEL"; gene_name "RP3-395M20.8"; transcript_type "antisense"; transcript_status "KNOWN"; transcript_name "RP3-395M20.8-001"; level 2; tag "non_canonical_conserved"; tag "basic"; havana_gene "OTTHUMG00000000818.3"; havana_transcript "OTTHUMT00000002185.2";
chr1	HAVANA	exon	2488416	2488450	.	-	.	gene_id "ENSG00000238164.2"; transcript_id "ENST00000416860.2"; gene_type "processed_transcript"; gene_status "NOVEL"; gene_name "RP3-395M20.8"; transcript_type "antisense"; transcript_status "KNOWN"; transcript_name "RP3-395M20.8-001"; exon_number 1; exon_id "ENSE00001610795.1"; level 2; tag "non_canonical_conserved"; tag "basic"; havana_gene "OTTHUMG00000000818.3"; havana_transcript "OTTHUMT000…
chr1	HAVANA	exon	2486163	2488135	.	-	.	gene_id "ENSG00000238164.2"; transcript_id "ENST00000416860.2"; gene_type "processed_transcript"; gene_status "NOVEL"; gene_name "RP3-395M20.8"; transcript_type "antisense"; transcript_status "KNOWN"; transcript_name "RP3-395M20.8-001"; exon_number 2; exon_id "ENSE00001638317.1"; level 2; tag "non_canonical_conserved"; tag "basic"; havana_gene "OTTHUMG00000000818.3"; havana_transcript "OTTHUMT000…
chr1	HAVANA	exon	2485540	2485735	.	-	.	gene_id "ENSG00000238164.2"; transcript_id "ENST00000416860.2"; gene_type "processed_transcript"; gene_status "NOVEL"; gene_name "RP3-395M20.8"; transcript_type "antisense"; transcript_status "KNOWN"; transcript_name "RP3-395M20.8-001"; exon_number 3; exon_id "ENSE00001731480.1"; level 2; tag "non_canonical_conserved"; tag "basic"; havana_gene "OTTHUMG00000000818.3"; havana_transcript "OTTHUMT000…
chr1	HAVANA	exon	2485065	2485253	.	-	.	gene_id "ENSG00000238164.2"; transcript_id "ENST00000416860.2"; gene_type "processed_transcript"; gene_status "NOVEL"; gene_name "RP3-395M20.8"; transcript_type "antisense"; transcript_status "KNOWN"; transcript_name "RP3-395M20.8-001"; exon_number 4; exon_id "ENSE00001765907.1"; level 2; tag "non_canonical_conserved"; tag "basic"; havana_gene "OTTHUMG00000000818.3"; havana_transcript "OTTHUMT000…
chr1	HAVANA	exon	2483214	2484142	.	-	.	gene_id "ENSG00000238164.2"; transcript_id "ENST00000416860.2"; gene_type "processed_transcript"; gene_status "NOVEL"; gene_name "RP3-395M20.8"; transcript_type "antisense"; transcript_status "KNOWN"; transcript_name "RP3-395M20.8-001"; exon_number 5; exon_id "ENSE00001686392.1"; level 2; tag "non_canonical_conserved"; tag "basic"; havana_gene "OTTHUMG00000000818.3"; havana_transcript "OTTHUMT000…
chr1	HAVANA	exon	2481359	2481558	.	-	.	gene_id "ENSG00000238164.2"; transcript_id "ENST00000416860.2"; gene_type "processed_transcript"; gene_status "NOVEL"; gene_name "RP3-395M20.8"; transcript_type "antisense"; transcript_status "KNOWN"; transcript_name "RP3-395M20.8-001"; exon_number 6; exon_id "ENSE00001678711.1"; level 2; tag "non_canonical_conserved"; tag "basic"; havana_gene "OTTHUMG00000000818.3"; havana_transcript "OTTHUMT000…
chr1	HAVANA	transcript	2481513	2483037	.	-	.	gene_id "ENSG00000238164.2"; transcript_id "ENST00000448624.2"; gene_type "processed_transcript"; gene_status "NOVEL"; gene_name "RP3-395M20.8"; transcript_type "lincRNA"; transcript_status "KNOWN"; transcript_name "RP3-395M20.8-004"; level 2; havana_gene "OTTHUMG00000000818.3"; havana_transcript "OTTHUMT00000002188.2";
chr1	HAVANA	exon	2482431	2483037	.	-	.	gene_id "ENSG00000238164.2"; transcript_id "ENST00000448624.2"; gene_type "processed_transcript"; gene_status "NOVEL"; gene_name "RP3-395M20.8"; transcript_type "lincRNA"; transcript_status "KNOWN"; transcript_name "RP3-395M20.8-004"; exon_number 1; exon_id "ENSE00001812038.1"; level 2; havana_gene "OTTHUMG00000000818.3"; havana_transcript "OTTHUMT00000002188.2";
chr1	HAVANA	exon	2481513	2481713	.	-	.	gene_id "ENSG00000238164.2"; transcript_id "ENST00000448624.2"; gene_type "processed_transcript"; gene_status "NOVEL"; gene_name "RP3-395M20.8"; transcript_type "lincRNA"; transcript_status "KNOWN"; transcript_name "RP3-395M20.8-004"; exon_number 2; exon_id "ENSE00001679987.2"; level 2; havana_gene "OTTHUMG00000000818.3"; havana_transcript "OTTHUMT00000002188.2";
chr1	HAVANA	transcript	2481722	2485589	.	-	.	gene_id "ENSG00000238164.2"; transcript_id "ENST00000432521.2"; gene_type "processed_transcript"; gene_status "NOVEL"; gene_name "RP3-395M20.8"; transcript_type "lincRNA"; transcript_status "KNOWN"; transcript_name "RP3-395M20.8-005"; level 2; havana_gene "OTTHUMG00000000818.3"; havana_transcript "OTTHUMT00000002187.3";
chr1	HAVANA	exon	2482431	2485589	.	-	.	gene_id "ENSG00000238164.2"; transcript_id "ENST00000432521.2"; gene_type "processed_transcript"; gene_status "NOVEL"; gene_name "RP3-395M20.8"; transcript_type "lincRNA"; transcript_status "KNOWN"; transcript_name "RP3-395M20.8-005"; exon_number 1; exon_id "ENSE00001784969.2"; level 2; havana_gene "OTTHUMG00000000818.3"; havana_transcript "OTTHUMT00000002187.3";
chr1	HAVANA	exon	2481722	2482170	.	-	.	gene_id "ENSG00000238164.2"; transcript_id "ENST00000432521.2"; gene_type "processed_transcript"; gene_status "NOVEL"; gene_name "RP3-395M20.8"; transcript_type "lincRNA"; transcript_status "KNOWN"; transcript_name "RP3-395M20.8-005"; exon_number 2; exon_id "ENSE00001615797.1"; level 2; havana_gene "OTTHUMG00000000818.3"; havana_transcript "OTTHUMT00000002187.3";
chr1	HAVANA	transcript	2485680	2488470	.	-	.	gene_id "ENSG00000238164.2"; transcript_id "ENST00000452793.1"; gene_type "processed_transcript"; gene_status "NOVEL"; gene_name "RP3-395M20.8"; transcript_type "antisense"; transcript_status "KNOWN"; transcript_name "RP3-395M20.8-003"; level 2; tag "basic"; havana_gene "OTTHUMG00000000818.3"; havana_transcript "OTTHUMT00000099613.1";
chr1	HAVANA	exon	2488416	2488470	.	-	.	gene_id "ENSG00000238164.2"; transcript_id "ENST00000452793.1"; gene_type "processed_transcript"; gene_status "NOVEL"; gene_name "RP3-395M20.8"; transcript_type "antisense"; transcript_status "KNOWN"; transcript_name "RP3-395M20.8-003"; exon_number 1; exon_id "ENSE00001702398.1"; level 2; tag "basic"; havana_gene "OTTHUMG00000000818.3"; havana_transcript "OTTHUMT00000099613.1";
chr1	HAVANA	exon	2487867	2488135	.	-	.	gene_id "ENSG00000238164.2"; transcript_id "ENST00000452793.1"; gene_type "processed_transcript"; gene_status "NOVEL"; gene_name "RP3-395M20.8"; transcript_type "antisense"; transcript_status "KNOWN"; transcript_name "RP3-395M20.8-003"; exon_number 2; exon_id "ENSE00001638229.1"; level 2; tag "basic"; havana_gene "OTTHUMG00000000818.3"; havana_transcript "OTTHUMT00000099613.1";
chr1	HAVANA	exon	2487120	2487308	.	-	.	gene_id "ENSG00000238164.2"; transcript_id "ENST00000452793.1"; gene_type "processed_transcript"; gene_status "NOVEL"; gene_name "RP3-395M20.8"; transcript_type "antisense"; transcript_status "KNOWN"; transcript_name "RP3-395M20.8-003"; exon_number 3; exon_id "ENSE00001725219.1"; level 2; tag "basic"; havana_gene "OTTHUMG00000000818.3"; havana_transcript "OTTHUMT00000099613.1";
chr1	HAVANA	exon	2485680	2485735	.	-	.	gene_id "ENSG00000238164.2"; transcript_id "ENST00000452793.1"; gene_type "processed_transcript"; gene_status "NOVEL"; gene_name "RP3-395M20.8"; transcript_type "antisense"; transcript_status "KNOWN"; transcript_name "RP3-395M20.8-003"; exon_number 4; exon_id "ENSE00001758489.1"; level 2; tag "basic"; havana_gene "OTTHUMG00000000818.3"; havana_transcript "OTTHUMT00000099613.1";
chr1	HAVANA	gene	2497849	2508811	.	+	.	gene_id "ENSG00000225931.2"; transcript_id "ENSG00000225931.2"; gene_type "antisense"; gene_status "NOVEL"; gene_name "RP3-395M20.7"; transcript_type "antisense"; transcript_status "NOVEL"; transcript_name "RP3-395M20.7"; level 2; havana_gene "OTTHUMG00000158429.2";
chr1	HAVANA	transcript	2497849	2508811	.	+	.	gene_id "ENSG00000225931.2"; transcript_id "ENST00000456687.2"; gene_type "antisense"; gene_status "NOVEL"; gene_name "RP3-395M20.7"; transcript_type "antisense"; transcript_status "KNOWN"; transcript_name "RP3-395M20.7-001"; level 2; tag "non_canonical_TEC"; tag "basic"; havana_gene "OTTHUMG00000158429.2"; havana_transcript "OTTHUMT00000350999.2";
chr1	HAVANA	exon	2497849	2498044	.	+	.	gene_id "ENSG00000225931.2"; transcript_id "ENST00000456687.2"; gene_type "antisense"; gene_status "NOVEL"; gene_name "RP3-395M20.7"; transcript_type "antisense"; transcript_status "KNOWN"; transcript_name "RP3-395M20.7-001"; exon_number 1; exon_id "ENSE00001889931.1"; level 2; tag "non_canonical_TEC"; tag "basic"; havana_gene "OTTHUMG00000158429.2"; havana_transcript "OTTHUMT00000350999.2";
chr1	HAVANA	exon	2499305	2499493	.	+	.	gene_id "ENSG00000225931.2"; transcript_id "ENST00000456687.2"; gene_type "antisense"; gene_status "NOVEL"; gene_name "RP3-395M20.7"; transcript_type "antisense"; transcript_status "KNOWN"; transcript_name "RP3-395M20.7-001"; exon_number 2; exon_id "ENSE00001659318.1"; level 2; tag "non_canonical_TEC"; tag "basic"; havana_gene "OTTHUMG00000158429.2"; havana_transcript "OTTHUMT00000350999.2";
chr1	HAVANA	exon	2500416	2501327	.	+	.	gene_id "ENSG00000225931.2"; transcript_id "ENST00000456687.2"; gene_type "antisense"; gene_status "NOVEL"; gene_name "RP3-395M20.7"; transcript_type "antisense"; transcript_status "KNOWN"; transcript_name "RP3-395M20.7-001"; exon_number 3; exon_id "ENSE00001624410.1"; level 2; tag "non_canonical_TEC"; tag "basic"; havana_gene "OTTHUMG00000158429.2"; havana_transcript "OTTHUMT00000350999.2";
chr1	HAVANA	exon	2508612	2508811	.	+	.	gene_id "ENSG00000225931.2"; transcript_id "ENST00000456687.2"; gene_type "antisense"; gene_status "NOVEL"; gene_name "RP3-395M20.7"; transcript_type "antisense"; transcript_status "KNOWN"; transcript_name "RP3-395M20.7-001"; exon_number 4; exon_id "ENSE00001692684.1"; level 2; tag "non_canonical_TEC"; tag "basic"; havana_gene "OTTHUMG00000158429.2"; havana_transcript "OTTHUMT00000350999.2";
chr1	HAVANA	gene	2512999	2515972	.	+	.	gene_id "ENSG00000228037.1"; transcript_id "ENSG00000228037.1"; gene_type "antisense"; gene_status "NOVEL"; gene_name "RP3-395M20.9"; transcript_type "antisense"; transcript_status "NOVEL"; transcript_name "RP3-395M20.9"; level 1; havana_gene "OTTHUMG00000000819.1";
chr1	HAVANA	transcript	2512999	2515972	.	+	.	gene_id "ENSG00000228037.1"; transcript_id "ENST00000424215.1"; gene_type "antisense"; gene_status "NOVEL"; gene_name "RP3-395M20.9"; transcript_type "antisense"; transcript_status "KNOWN"; transcript_name "RP3-395M20.9-001"; level 1; tag "basic"; tag "exp_conf"; havana_gene "OTTHUMG00000000819.1"; havana_transcript "OTTHUMT00000002191.1";
chr1	HAVANA	exon	2512999	2513089	.	+	.	gene_id "ENSG00000228037.1"; transcript_id "ENST00000424215.1"; gene_type "antisense"; gene_status "NOVEL"; gene_name "RP3-395M20.9"; transcript_type "antisense"; transcript_status "KNOWN"; transcript_name "RP3-395M20.9-001"; exon_number 1; exon_id "ENSE00001795368.1"; level 1; tag "basic"; tag "exp_conf"; havana_gene "OTTHUMG00000000819.1"; havana_transcript "OTTHUMT00000002191.1";
chr1	HAVANA	exon	2514809	2514934	.	+	.	gene_id "ENSG00000228037.1"; transcript_id "ENST00000424215.1"; gene_type "antisense"; gene_status "NOVEL"; gene_name "RP3-395M20.9"; transcript_type "antisense"; transcript_status "KNOWN"; transcript_name "RP3-395M20.9-001"; exon_number 2; exon_id "ENSE00001694676.1"; level 1; tag "basic"; tag "exp_conf"; havana_gene "OTTHUMG00000000819.1"; havana_transcript "OTTHUMT00000002191.1";
chr1	HAVANA	exon	2515564	2515972	.	+	.	gene_id "ENSG00000228037.1"; transcript_id "ENST00000424215.1"; gene_type "antisense"; gene_status "NOVEL"; gene_name "RP3-395M20.9"; transcript_type "antisense"; transcript_status "KNOWN"; transcript_name "RP3-395M20.9-001"; exon_number 3; exon_id "ENSE00001601095.1"; level 1; tag "basic"; tag "exp_conf"; havana_gene "OTTHUMG00000000819.1"; havana_transcript "OTTHUMT00000002191.1";
chr1	HAVANA	gene	2564007	2568059	.	+	.	gene_id "ENSG00000237058.1"; transcript_id "ENSG00000237058.1"; gene_type "antisense"; gene_status "NOVEL"; gene_name "RP13-436F16.1"; transcript_type "antisense"; transcript_status "NOVEL"; transcript_name "RP13-436F16.1"; level 1; havana_gene "OTTHUMG00000039631.1";
chr1	HAVANA	transcript	2564007	2568059	.	+	.	gene_id "ENSG00000237058.1"; transcript_id "ENST00000427302.1"; gene_type "antisense"; gene_status "NOVEL"; gene_name "RP13-436F16.1"; transcript_type "antisense"; transcript_status "KNOWN"; transcript_name "RP13-436F16.1-001"; level 1; tag "basic"; tag "exp_conf"; havana_gene "OTTHUMG00000039631.1"; havana_transcript "OTTHUMT00000095593.1";
chr1	HAVANA	exon	2564007	2564114	.	+	.	gene_id "ENSG00000237058.1"; transcript_id "ENST00000427302.1"; gene_type "antisense"; gene_status "NOVEL"; gene_name "RP13-436F16.1"; transcript_type "antisense"; transcript_status "KNOWN"; transcript_name "RP13-436F16.1-001"; exon_number 1; exon_id "ENSE00001631064.1"; level 1; tag "basic"; tag "exp_conf"; havana_gene "OTTHUMG00000039631.1"; havana_transcript "OTTHUMT00000095593.1";
chr1	HAVANA	exon	2567795	2568059	.	+	.	gene_id "ENSG00000237058.1"; transcript_id "ENST00000427302.1"; gene_type "antisense"; gene_status "NOVEL"; gene_name "RP13-436F16.1"; transcript_type "antisense"; transcript_status "KNOWN"; transcript_name "RP13-436F16.1-001"; exon_number 2; exon_id "ENSE00001697749.1"; level 1; tag "basic"; tag "exp_conf"; havana_gene "OTTHUMG00000039631.1"; havana_transcript "OTTHUMT00000095593.1";
chr1	HAVANA	gene	2728415	2729257	.	-	.	gene_id "ENSG00000233234.1"; transcript_id "ENSG00000233234.1"; gene_type "lincRNA"; gene_status "NOVEL"; gene_name "RP11-740P5.2"; transcript_type "lincRNA"; transcript_status "NOVEL"; transcript_name "RP11-740P5.2"; level 1; havana_gene "OTTHUMG00000000564.1";
chr1	HAVANA	transcript	2728415	2729257	.	-	.	gene_id "ENSG00000233234.1"; transcript_id "ENST00000457440.1"; gene_type "lincRNA"; gene_status "NOVEL"; gene_name "RP11-740P5.2"; transcript_type "lincRNA"; transcript_status "KNOWN"; transcript_name "RP11-740P5.2-001"; level 1; tag "basic"; tag "exp_conf"; havana_gene "OTTHUMG00000000564.1"; havana_transcript "OTTHUMT00000001337.1";
chr1	HAVANA	exon	2728800	2729257	.	-	.	gene_id "ENSG00000233234.1"; transcript_id "ENST00000457440.1"; gene_type "lincRNA"; gene_status "NOVEL"; gene_name "RP11-740P5.2"; transcript_type "lincRNA"; transcript_status "KNOWN"; transcript_name "RP11-740P5.2-001"; exon_number 1; exon_id "ENSE00001724025.1"; level 1; tag "basic"; tag "exp_conf"; havana_gene "OTTHUMG00000000564.1"; havana_transcript "OTTHUMT00000001337.1";
chr1	HAVANA	exon	2728415	2728563	.	-	.	gene_id "ENSG00000233234.1"; transcript_id "ENST00000457440.1"; gene_type "lincRNA"; gene_status "NOVEL"; gene_name "RP11-740P5.2"; transcript_type "lincRNA"; transcript_status "KNOWN"; transcript_name "RP11-740P5.2-001"; exon_number 2; exon_id "ENSE00001797100.1"; level 1; tag "basic"; tag "exp_conf"; havana_gene "OTTHUMG00000000564.1"; havana_transcript "OTTHUMT00000001337.1";
chr1	HAVANA	gene	2730997	2731563	.	-	.	gene_id "ENSG00000231630.1"; transcript_id "ENSG00000231630.1"; gene_type "lincRNA"; gene_status "NOVEL"; gene_name "RP11-740P5.3"; transcript_type "lincRNA"; transcript_status "NOVEL"; transcript_name "RP11-740P5.3"; level 2; havana_gene "OTTHUMG00000000565.1";
chr1	HAVANA	transcript	2730997	2731563	.	-	.	gene_id "ENSG00000231630.1"; transcript_id "ENST00000429389.1"; gene_type "lincRNA"; gene_status "NOVEL"; gene_name "RP11-740P5.3"; transcript_type "lincRNA"; transcript_status "KNOWN"; transcript_name "RP11-740P5.3-001"; level 2; tag "basic"; havana_gene "OTTHUMG00000000565.1"; havana_transcript "OTTHUMT00000001338.1";
chr1	HAVANA	exon	2731392	2731563	.	-	.	gene_id "ENSG00000231630.1"; transcript_id "ENST00000429389.1"; gene_type "lincRNA"; gene_status "NOVEL"; gene_name "RP11-740P5.3"; transcript_type "lincRNA"; transcript_status "KNOWN"; transcript_name "RP11-740P5.3-001"; exon_number 1; exon_id "ENSE00001746329.1"; level 2; tag "basic"; havana_gene "OTTHUMG00000000565.1"; havana_transcript "OTTHUMT00000001338.1";
chr1	HAVANA	exon	2730997	2731253	.	-	.	gene_id "ENSG00000231630.1"; transcript_id "ENST00000429389.1"; gene_type "lincRNA"; gene_status "NOVEL"; gene_name "RP11-740P5.3"; transcript_type "lincRNA"; transcript_status "KNOWN"; transcript_name "RP11-740P5.3-001"; exon_number 2; exon_id "ENSE00001804042.1"; level 2; tag "basic"; havana_gene "OTTHUMG00000000565.1"; havana_transcript "OTTHUMT00000001338.1";
chr1	HAVANA	gene	2976179	2985001	.	-	.	gene_id "ENSG00000177133.6"; transcript_id "ENSG00000177133.6"; gene_type "antisense"; gene_status "NOVEL"; gene_name "LINC00982"; transcript_type "antisense"; transcript_status "NOVEL"; transcript_name "LINC00982"; level 2; havana_gene "OTTHUMG00000000563.3";
chr1	HAVANA	transcript	2976179	2979095	.	-	.	gene_id "ENSG00000177133.6"; transcript_id "ENST00000606861.1"; gene_type "antisense"; gene_status "NOVEL"; gene_name "LINC00982"; transcript_type "antisense"; transcript_status "KNOWN"; transcript_name "LINC00982-007"; level 2; tag "basic"; havana_gene "OTTHUMG00000000563.3"; havana_transcript "OTTHUMT00000470366.1";
chr1	HAVANA	exon	2976179	2979095	.	-	.	gene_id "ENSG00000177133.6"; transcript_id "ENST00000606861.1"; gene_type "antisense"; gene_status "NOVEL"; gene_name "LINC00982"; transcript_type "antisense"; transcript_status "KNOWN"; transcript_name "LINC00982-007"; exon_number 1; exon_id "ENSE00003696439.1"; level 2; tag "basic"; havana_gene "OTTHUMG00000000563.3"; havana_transcript "OTTHUMT00000470366.1";
chr1	HAVANA	transcript	2976179	2980350	.	-	.	gene_id "ENSG00000177133.6"; transcript_id "ENST00000321399.3"; gene_type "antisense"; gene_status "NOVEL"; gene_name "LINC00982"; transcript_type "antisense"; transcript_status "KNOWN"; transcript_name "LINC00982-001"; level 2; tag "basic"; havana_gene "OTTHUMG00000000563.3"; havana_transcript "OTTHUMT00000001332.1";
chr1	HAVANA	exon	2978854	2980350	.	-	.	gene_id "ENSG00000177133.6"; transcript_id "ENST00000321399.3"; gene_type "antisense"; gene_status "NOVEL"; gene_name "LINC00982"; transcript_type "antisense"; transcript_status "KNOWN"; transcript_name "LINC00982-001"; exon_number 1; exon_id "ENSE00001223043.2"; level 2; tag "basic"; havana_gene "OTTHUMG00000000563.3"; havana_transcript "OTTHUMT00000001332.1";
chr1	HAVANA	exon	2978155	2978377	.	-	.	gene_id "ENSG00000177133.6"; transcript_id "ENST00000321399.3"; gene_type "antisense"; gene_status "NOVEL"; gene_name "LINC00982"; transcript_type "antisense"; transcript_status "KNOWN"; transcript_name "LINC00982-001"; exon_number 2; exon_id "ENSE00001477378.1"; level 2; tag "basic"; havana_gene "OTTHUMG00000000563.3"; havana_transcript "OTTHUMT00000001332.1";
chr1	HAVANA	exon	2977671	2977895	.	-	.	gene_id "ENSG00000177133.6"; transcript_id "ENST00000321399.3"; gene_type "antisense"; gene_status "NOVEL"; gene_name "LINC00982"; transcript_type "antisense"; transcript_status "KNOWN"; transcript_name "LINC00982-001"; exon_number 3; exon_id "ENSE00001477376.2"; level 2; tag "basic"; havana_gene "OTTHUMG00000000563.3"; havana_transcript "OTTHUMT00000001332.1";
chr1	HAVANA	exon	2977065	2977168	.	-	.	gene_id "ENSG00000177133.6"; transcript_id "ENST00000321399.3"; gene_type "antisense"; gene_status "NOVEL"; gene_name "LINC00982"; transcript_type "antisense"; transcript_status "KNOWN"; transcript_name "LINC00982-001"; exon_number 4; exon_id "ENSE00001670580.1"; level 2; tag "basic"; havana_gene "OTTHUMG00000000563.3"; havana_transcript "OTTHUMT00000001332.1";
chr1	HAVANA	exon	2976794	2976847	.	-	.	gene_id "ENSG00000177133.6"; transcript_id "ENST00000321399.3"; gene_type "antisense"; gene_status "NOVEL"; gene_name "LINC00982"; transcript_type "antisense"; transcript_status "KNOWN"; transcript_name "LINC00982-001"; exon_number 5; exon_id "ENSE00001635591.1"; level 2; tag "basic"; havana_gene "OTTHUMG00000000563.3"; havana_transcript "OTTHUMT00000001332.1";
chr1	HAVANA	exon	2976179	2976301	.	-	.	gene_id "ENSG00000177133.6"; transcript_id "ENST00000321399.3"; gene_type "antisense"; gene_status "NOVEL"; gene_name "LINC00982"; transcript_type "antisense"; transcript_status "KNOWN"; transcript_name "LINC00982-001"; exon_number 6; exon_id "ENSE00001796582.1"; level 2; tag "basic"; havana_gene "OTTHUMG00000000563.3"; havana_transcript "OTTHUMT00000001332.1";
chr1	HAVANA	transcript	2976181	2978315	.	-	.	gene_id "ENSG00000177133.6"; transcript_id "ENST00000413472.1"; gene_type "antisense"; gene_status "NOVEL"; gene_name "LINC00982"; transcript_type "antisense"; transcript_status "KNOWN"; transcript_name "LINC00982-005"; level 2; tag "basic"; havana_gene "OTTHUMG00000000563.3"; havana_transcript "OTTHUMT00000001336.1";
chr1	HAVANA	exon	2978155	2978315	.	-	.	gene_id "ENSG00000177133.6"; transcript_id "ENST00000413472.1"; gene_type "antisense"; gene_status "NOVEL"; gene_name "LINC00982"; transcript_type "antisense"; transcript_status "KNOWN"; transcript_name "LINC00982-005"; exon_number 1; exon_id "ENSE00001651004.1"; level 2; tag "basic"; havana_gene "OTTHUMG00000000563.3"; havana_transcript "OTTHUMT00000001336.1";
chr1	HAVANA	exon	2977671	2977895	.	-	.	gene_id "ENSG00000177133.6"; transcript_id "ENST00000413472.1"; gene_type "antisense"; gene_status "NOVEL"; gene_name "LINC00982"; transcript_type "antisense"; transcript_status "KNOWN"; transcript_name "LINC00982-005"; exon_number 2; exon_id "ENSE00001477376.2"; level 2; tag "basic"; havana_gene "OTTHUMG00000000563.3"; havana_transcript "OTTHUMT00000001336.1";
chr1	HAVANA	exon	2976794	2976847	.	-	.	gene_id "ENSG00000177133.6"; transcript_id "ENST00000413472.1"; gene_type "antisense"; gene_status "NOVEL"; gene_name "LINC00982"; transcript_type "antisense"; transcript_status "KNOWN"; transcript_name "LINC00982-005"; exon_number 3; exon_id "ENSE00001635591.1"; level 2; tag "basic"; havana_gene "OTTHUMG00000000563.3"; havana_transcript "OTTHUMT00000001336.1";
chr1	HAVANA	exon	2976181	2976301	.	-	.	gene_id "ENSG00000177133.6"; transcript_id "ENST00000413472.1"; gene_type "antisense"; gene_status "NOVEL"; gene_name "LINC00982"; transcript_type "antisense"; transcript_status "KNOWN"; transcript_name "LINC00982-005"; exon_number 4; exon_id "ENSE00001793323.1"; level 2; tag "basic"; havana_gene "OTTHUMG00000000563.3"; havana_transcript "OTTHUMT00000001336.1";
chr1	HAVANA	transcript	2976181	2978596	.	-	.	gene_id "ENSG00000177133.6"; transcript_id "ENST00000453118.1"; gene_type "antisense"; gene_status "NOVEL"; gene_name "LINC00982"; transcript_type "antisense"; transcript_status "KNOWN"; transcript_name "LINC00982-003"; level 2; tag "basic"; havana_gene "OTTHUMG00000000563.3"; havana_transcript "OTTHUMT00000001334.1";
chr1	HAVANA	exon	2977671	2978596	.	-	.	gene_id "ENSG00000177133.6"; transcript_id "ENST00000453118.1"; gene_type "antisense"; gene_status "NOVEL"; gene_name "LINC00982"; transcript_type "antisense"; transcript_status "KNOWN"; transcript_name "LINC00982-003"; exon_number 1; exon_id "ENSE00001650192.1"; level 2; tag "basic"; havana_gene "OTTHUMG00000000563.3"; havana_transcript "OTTHUMT00000001334.1";
chr1	HAVANA	exon	2977065	2977168	.	-	.	gene_id "ENSG00000177133.6"; transcript_id "ENST00000453118.1"; gene_type "antisense"; gene_status "NOVEL"; gene_name "LINC00982"; transcript_type "antisense"; transcript_status "KNOWN"; transcript_name "LINC00982-003"; exon_number 2; exon_id "ENSE00001670580.1"; level 2; tag "basic"; havana_gene "OTTHUMG00000000563.3"; havana_transcript "OTTHUMT00000001334.1";
chr1	HAVANA	exon	2976181	2976847	.	-	.	gene_id "ENSG00000177133.6"; transcript_id "ENST00000453118.1"; gene_type "antisense"; gene_status "NOVEL"; gene_name "LINC00982"; transcript_type "antisense"; transcript_status "KNOWN"; transcript_name "LINC00982-003"; exon_number 3; exon_id "ENSE00001801485.1"; level 2; tag "basic"; havana_gene "OTTHUMG00000000563.3"; havana_transcript "OTTHUMT00000001334.1";
chr1	HAVANA	transcript	2976181	2985001	.	-	.	gene_id "ENSG00000177133.6"; transcript_id "ENST00000445317.1"; gene_type "antisense"; gene_status "NOVEL"; gene_name "LINC00982"; transcript_type "antisense"; transcript_status "KNOWN"; transcript_name "LINC00982-002"; level 2; tag "basic"; havana_gene "OTTHUMG00000000563.3"; havana_transcript "OTTHUMT00000001333.1";
chr1	HAVANA	exon	2984786	2985001	.	-	.	gene_id "ENSG00000177133.6"; transcript_id "ENST00000445317.1"; gene_type "antisense"; gene_status "NOVEL"; gene_name "LINC00982"; transcript_type "antisense"; transcript_status "KNOWN"; transcript_name "LINC00982-002"; exon_number 1; exon_id "ENSE00001664459.1"; level 2; tag "basic"; havana_gene "OTTHUMG00000000563.3"; havana_transcript "OTTHUMT00000001333.1";
chr1	HAVANA	exon	2983901	2984612	.	-	.	gene_id "ENSG00000177133.6"; transcript_id "ENST00000445317.1"; gene_type "antisense"; gene_status "NOVEL"; gene_name "LINC00982"; transcript_type "antisense"; transcript_status "KNOWN"; transcript_name "LINC00982-002"; exon_number 2; exon_id "ENSE00001775512.1"; level 2; tag "basic"; havana_gene "OTTHUMG00000000563.3"; havana_transcript "OTTHUMT00000001333.1";
chr1	HAVANA	exon	2980776	2980866	.	-	.	gene_id "ENSG00000177133.6"; transcript_id "ENST00000445317.1"; gene_type "antisense"; gene_status "NOVEL"; gene_name "LINC00982"; transcript_type "antisense"; transcript_status "KNOWN"; transcript_name "LINC00982-002"; exon_number 3; exon_id "ENSE00001794427.1"; level 2; tag "basic"; havana_gene "OTTHUMG00000000563.3"; havana_transcript "OTTHUMT00000001333.1";
chr1	HAVANA	exon	2977671	2980619	.	-	.	gene_id "ENSG00000177133.6"; transcript_id "ENST00000445317.1"; gene_type "antisense"; gene_status "NOVEL"; gene_name "LINC00982"; transcript_type "antisense"; transcript_status "KNOWN"; transcript_name "LINC00982-002"; exon_number 4; exon_id "ENSE00001609063.1"; level 2; tag "basic"; havana_gene "OTTHUMG00000000563.3"; havana_transcript "OTTHUMT00000001333.1";
chr1	HAVANA	exon	2977065	2977168	.	-	.	gene_id "ENSG00000177133.6"; transcript_id "ENST00000445317.1"; gene_type "antisense"; gene_status "NOVEL"; gene_name "LINC00982"; transcript_type "antisense"; transcript_status "KNOWN"; transcript_name "LINC00982-002"; exon_number 5; exon_id "ENSE00001670580.1"; level 2; tag "basic"; havana_gene "OTTHUMG00000000563.3"; havana_transcript "OTTHUMT00000001333.1";
chr1	HAVANA	exon	2976794	2976847	.	-	.	gene_id "ENSG00000177133.6"; transcript_id "ENST00000445317.1"; gene_type "antisense"; gene_status "NOVEL"; gene_name "LINC00982"; transcript_type "antisense"; transcript_status "KNOWN"; transcript_name "LINC00982-002"; exon_number 6; exon_id "ENSE00001635591.1"; level 2; tag "basic"; havana_gene "OTTHUMG00000000563.3"; havana_transcript "OTTHUMT00000001333.1";
chr1	HAVANA	exon	2976181	2976301	.	-	.	gene_id "ENSG00000177133.6"; transcript_id "ENST00000445317.1"; gene_type "antisense"; gene_status "NOVEL"; gene_name "LINC00982"; transcript_type "antisense"; transcript_status "KNOWN"; transcript_name "LINC00982-002"; exon_number 7; exon_id "ENSE00001793323.1"; level 2; tag "basic"; havana_gene "OTTHUMG00000000563.3"; havana_transcript "OTTHUMT00000001333.1";
chr1	HAVANA	transcript	2977853	2980246	.	-	.	gene_id "ENSG00000177133.6"; transcript_id "ENST00000415573.1"; gene_type "antisense"; gene_status "NOVEL"; gene_name "LINC00982"; transcript_type "antisense"; transcript_status "KNOWN"; transcript_name "LINC00982-006"; level 2; tag "basic"; havana_gene "OTTHUMG00000000563.3"; havana_transcript "OTTHUMT00000099318.1";
chr1	HAVANA	exon	2980010	2980246	.	-	.	gene_id "ENSG00000177133.6"; transcript_id "ENST00000415573.1"; gene_type "antisense"; gene_status "NOVEL"; gene_name "LINC00982"; transcript_type "antisense"; transcript_status "KNOWN"; transcript_name "LINC00982-006"; exon_number 1; exon_id "ENSE00001679086.1"; level 2; tag "basic"; havana_gene "OTTHUMG00000000563.3"; havana_transcript "OTTHUMT00000099318.1";
chr1	HAVANA	exon	2977853	2977895	.	-	.	gene_id "ENSG00000177133.6"; transcript_id "ENST00000415573.1"; gene_type "antisense"; gene_status "NOVEL"; gene_name "LINC00982"; transcript_type "antisense"; transcript_status "KNOWN"; transcript_name "LINC00982-006"; exon_number 2; exon_id "ENSE00001801996.1"; level 2; tag "basic"; havana_gene "OTTHUMG00000000563.3"; havana_transcript "OTTHUMT00000099318.1";
chr1	HAVANA	transcript	2980636	2984333	.	-	.	gene_id "ENSG00000177133.6"; transcript_id "ENST00000321336.1"; gene_type "antisense"; gene_status "NOVEL"; gene_name "LINC00982"; transcript_type "antisense"; transcript_status "KNOWN"; transcript_name "LINC00982-004"; level 2; tag "basic"; havana_gene "OTTHUMG00000000563.3"; havana_transcript "OTTHUMT00000001335.1";
chr1	HAVANA	exon	2983901	2984333	.	-	.	gene_id "ENSG00000177133.6"; transcript_id "ENST00000321336.1"; gene_type "antisense"; gene_status "NOVEL"; gene_name "LINC00982"; transcript_type "antisense"; transcript_status "KNOWN"; transcript_name "LINC00982-004"; exon_number 1; exon_id "ENSE00001222943.1"; level 2; tag "basic"; havana_gene "OTTHUMG00000000563.3"; havana_transcript "OTTHUMT00000001335.1";
chr1	HAVANA	exon	2980636	2980866	.	-	.	gene_id "ENSG00000177133.6"; transcript_id "ENST00000321336.1"; gene_type "antisense"; gene_status "NOVEL"; gene_name "LINC00982"; transcript_type "antisense"; transcript_status "KNOWN"; transcript_name "LINC00982-004"; exon_number 2; exon_id "ENSE00001222937.1"; level 2; tag "basic"; havana_gene "OTTHUMG00000000563.3"; havana_transcript "OTTHUMT00000001335.1";
chr1	HAVANA	gene	3049491	3050273	.	-	.	gene_id "ENSG00000226286.1"; transcript_id "ENSG00000226286.1"; gene_type "antisense"; gene_status "NOVEL"; gene_name "RP1-163G9.2"; transcript_type "antisense"; transcript_status "NOVEL"; transcript_name "RP1-163G9.2"; level 2; havana_gene "OTTHUMG00000000624.1";
chr1	HAVANA	transcript	3049491	3050273	.	-	.	gene_id "ENSG00000226286.1"; transcript_id "ENST00000440516.1"; gene_type "antisense"; gene_status "NOVEL"; gene_name "RP1-163G9.2"; transcript_type "antisense"; transcript_status "KNOWN"; transcript_name "RP1-163G9.2-001"; level 2; tag "basic"; havana_gene "OTTHUMG00000000624.1"; havana_transcript "OTTHUMT00000001514.1";
chr1	HAVANA	exon	3050137	3050273	.	-	.	gene_id "ENSG00000226286.1"; transcript_id "ENST00000440516.1"; gene_type "antisense"; gene_status "NOVEL"; gene_name "RP1-163G9.2"; transcript_type "antisense"; transcript_status "KNOWN"; transcript_name "RP1-163G9.2-001"; exon_number 1; exon_id "ENSE00001662340.1"; level 2; tag "basic"; havana_gene "OTTHUMG00000000624.1"; havana_transcript "OTTHUMT00000001514.1";
chr1	HAVANA	exon	3049491	3049822	.	-	.	gene_id "ENSG00000226286.1"; transcript_id "ENST00000440516.1"; gene_type "antisense"; gene_status "NOVEL"; gene_name "RP1-163G9.2"; transcript_type "antisense"; transcript_status "KNOWN"; transcript_name "RP1-163G9.2-001"; exon_number 2; exon_id "ENSE00001680646.1"; level 2; tag "basic"; havana_gene "OTTHUMG00000000624.1"; havana_transcript "OTTHUMT00000001514.1";
chr1	HAVANA	gene	3223200	3226660	.	-	.	gene_id "ENSG00000272235.1"; transcript_id "ENSG00000272235.1"; gene_type "lincRNA"; gene_status "NOVEL"; gene_name "RP11-22L13.1"; transcript_type "lincRNA"; transcript_status "NOVEL"; transcript_name "RP11-22L13.1"; level 2; havana_gene "OTTHUMG00000185641.1";
chr1	HAVANA	transcript	3223200	3226660	.	-	.	gene_id "ENSG00000272235.1"; transcript_id "ENST00000607061.1"; gene_type "lincRNA"; gene_status "NOVEL"; gene_name "RP11-22L13.1"; transcript_type "lincRNA"; transcript_status "KNOWN"; transcript_name "RP11-22L13.1-001"; level 2; tag "basic"; havana_gene "OTTHUMG00000185641.1"; havana_transcript "OTTHUMT00000470906.1";
chr1	HAVANA	exon	3223200	3226660	.	-	.	gene_id "ENSG00000272235.1"; transcript_id "ENST00000607061.1"; gene_type "lincRNA"; gene_status "NOVEL"; gene_name "RP11-22L13.1"; transcript_type "lincRNA"; transcript_status "KNOWN"; transcript_name "RP11-22L13.1-001"; exon_number 1; exon_id "ENSE00003697208.1"; level 2; tag "basic"; havana_gene "OTTHUMG00000185641.1"; havana_transcript "OTTHUMT00000470906.1";
chr1	HAVANA	gene	3403810	3404191	.	+	.	gene_id "ENSG00000272088.1"; transcript_id "ENSG00000272088.1"; gene_type "lincRNA"; gene_status "NOVEL"; gene_name "RP11-168F9.2"; transcript_type "lincRNA"; transcript_status "NOVEL"; transcript_name "RP11-168F9.2"; level 2; havana_gene "OTTHUMG00000185642.1";
chr1	HAVANA	transcript	3403810	3404191	.	+	.	gene_id "ENSG00000272088.1"; transcript_id "ENST00000606489.1"; gene_type "lincRNA"; gene_status "NOVEL"; gene_name "RP11-168F9.2"; transcript_type "lincRNA"; transcript_status "KNOWN"; transcript_name "RP11-168F9.2-001"; level 2; tag "basic"; havana_gene "OTTHUMG00000185642.1"; havana_transcript "OTTHUMT00000470909.1";
chr1	HAVANA	exon	3403810	3404191	.	+	.	gene_id "ENSG00000272088.1"; transcript_id "ENST00000606489.1"; gene_type "lincRNA"; gene_status "NOVEL"; gene_name "RP11-168F9.2"; transcript_type "lincRNA"; transcript_status "KNOWN"; transcript_name "RP11-168F9.2-001"; exon_number 1; exon_id "ENSE00003700777.1"; level 2; tag "basic"; havana_gene "OTTHUMG00000185642.1"; havana_transcript "OTTHUMT00000470909.1";
chr1	HAVANA	gene	3539754	3541307	.	-	.	gene_id "ENSG00000238260.1"; transcript_id "ENSG00000238260.1"; gene_type "antisense"; gene_status "NOVEL"; gene_name "RP11-46F15.2"; transcript_type "antisense"; transcript_status "NOVEL"; transcript_name "RP11-46F15.2"; level 2; havana_gene "OTTHUMG00000000613.1";
chr1	HAVANA	transcript	3539754	3541307	.	-	.	gene_id "ENSG00000238260.1"; transcript_id "ENST00000435049.1"; gene_type "antisense"; gene_status "NOVEL"; gene_name "RP11-46F15.2"; transcript_type "antisense"; transcript_status "KNOWN"; transcript_name "RP11-46F15.2-001"; level 2; tag "basic"; havana_gene "OTTHUMG00000000613.1"; havana_transcript "OTTHUMT00000001480.1";
chr1	HAVANA	exon	3541196	3541307	.	-	.	gene_id "ENSG00000238260.1"; transcript_id "ENST00000435049.1"; gene_type "antisense"; gene_status "NOVEL"; gene_name "RP11-46F15.2"; transcript_type "antisense"; transcript_status "KNOWN"; transcript_name "RP11-46F15.2-001"; exon_number 1; exon_id "ENSE00001664493.1"; level 2; tag "basic"; havana_gene "OTTHUMG00000000613.1"; havana_transcript "OTTHUMT00000001480.1";
chr1	HAVANA	exon	3540872	3541014	.	-	.	gene_id "ENSG00000238260.1"; transcript_id "ENST00000435049.1"; gene_type "antisense"; gene_status "NOVEL"; gene_name "RP11-46F15.2"; transcript_type "antisense"; transcript_status "KNOWN"; transcript_name "RP11-46F15.2-001"; exon_number 2; exon_id "ENSE00001768791.1"; level 2; tag "basic"; havana_gene "OTTHUMG00000000613.1"; havana_transcript "OTTHUMT00000001480.1";
chr1	HAVANA	exon	3539754	3540120	.	-	.	gene_id "ENSG00000238260.1"; transcript_id "ENST00000435049.1"; gene_type "antisense"; gene_status "NOVEL"; gene_name "RP11-46F15.2"; transcript_type "antisense"; transcript_status "KNOWN"; transcript_name "RP11-46F15.2-001"; exon_number 3; exon_id "ENSE00001705337.1"; level 2; tag "basic"; havana_gene "OTTHUMG00000000613.1"; havana_transcript "OTTHUMT00000001480.1";
chr1	HAVANA	gene	3575502	3585336	.	-	.	gene_id "ENSG00000227589.1"; transcript_id "ENSG00000227589.1"; gene_type "antisense"; gene_status "NOVEL"; gene_name "RP5-1092A11.5"; transcript_type "antisense"; transcript_status "NOVEL"; transcript_name "RP5-1092A11.5"; level 1; havana_gene "OTTHUMG00000041605.1";
chr1	HAVANA	transcript	3575502	3585336	.	-	.	gene_id "ENSG00000227589.1"; transcript_id "ENST00000443034.1"; gene_type "antisense"; gene_status "NOVEL"; gene_name "RP5-1092A11.5"; transcript_type "antisense"; transcript_status "KNOWN"; transcript_name "RP5-1092A11.5-001"; level 1; tag "basic"; tag "exp_conf"; havana_gene "OTTHUMG00000041605.1"; havana_transcript "OTTHUMT00000099597.1";
chr1	HAVANA	exon	3585189	3585336	.	-	.	gene_id "ENSG00000227589.1"; transcript_id "ENST00000443034.1"; gene_type "antisense"; gene_status "NOVEL"; gene_name "RP5-1092A11.5"; transcript_type "antisense"; transcript_status "KNOWN"; transcript_name "RP5-1092A11.5-001"; exon_number 1; exon_id "ENSE00001593080.1"; level 1; tag "basic"; tag "exp_conf"; havana_gene "OTTHUMG00000041605.1"; havana_transcript "OTTHUMT00000099597.1";
chr1	HAVANA	exon	3578717	3578829	.	-	.	gene_id "ENSG00000227589.1"; transcript_id "ENST00000443034.1"; gene_type "antisense"; gene_status "NOVEL"; gene_name "RP5-1092A11.5"; transcript_type "antisense"; transcript_status "KNOWN"; transcript_name "RP5-1092A11.5-001"; exon_number 2; exon_id "ENSE00001613786.1"; level 1; tag "basic"; tag "exp_conf"; havana_gene "OTTHUMG00000041605.1"; havana_transcript "OTTHUMT00000099597.1";
chr1	HAVANA	exon	3575502	3575994	.	-	.	gene_id "ENSG00000227589.1"; transcript_id "ENST00000443034.1"; gene_type "antisense"; gene_status "NOVEL"; gene_name "RP5-1092A11.5"; transcript_type "antisense"; transcript_status "KNOWN"; transcript_name "RP5-1092A11.5-001"; exon_number 3; exon_id "ENSE00001715920.1"; level 1; tag "basic"; tag "exp_conf"; havana_gene "OTTHUMG00000041605.1"; havana_transcript "OTTHUMT00000099597.1";
chr1	HAVANA	gene	3628764	3630862	.	-	.	gene_id "ENSG00000235131.1"; transcript_id "ENSG00000235131.1"; gene_type "antisense"; gene_status "NOVEL"; gene_name "RP5-1092A11.2"; transcript_type "antisense"; transcript_status "NOVEL"; transcript_name "RP5-1092A11.2"; level 2; havana_gene "OTTHUMG00000003412.1";
chr1	HAVANA	transcript	3628764	3630862	.	-	.	gene_id "ENSG00000235131.1"; transcript_id "ENST00000416554.1"; gene_type "antisense"; gene_status "NOVEL"; gene_name "RP5-1092A11.2"; transcript_type "antisense"; transcript_status "KNOWN"; transcript_name "RP5-1092A11.2-001"; level 2; tag "basic"; havana_gene "OTTHUMG00000003412.1"; havana_transcript "OTTHUMT00000009554.1";
chr1	HAVANA	exon	3630751	3630862	.	-	.	gene_id "ENSG00000235131.1"; transcript_id "ENST00000416554.1"; gene_type "antisense"; gene_status "NOVEL"; gene_name "RP5-1092A11.2"; transcript_type "antisense"; transcript_status "KNOWN"; transcript_name "RP5-1092A11.2-001"; exon_number 1; exon_id "ENSE00001735702.1"; level 2; tag "basic"; havana_gene "OTTHUMG00000003412.1"; havana_transcript "OTTHUMT00000009554.1";
chr1	HAVANA	exon	3628764	3629002	.	-	.	gene_id "ENSG00000235131.1"; transcript_id "ENST00000416554.1"; gene_type "antisense"; gene_status "NOVEL"; gene_name "RP5-1092A11.2"; transcript_type "antisense"; transcript_status "KNOWN"; transcript_name "RP5-1092A11.2-001"; exon_number 2; exon_id "ENSE00001679378.1"; level 2; tag "basic"; havana_gene "OTTHUMG00000003412.1"; havana_transcript "OTTHUMT00000009554.1";
chr1	HAVANA	gene	3652548	3663900	.	-	.	gene_id "ENSG00000227372.5"; transcript_id "ENSG00000227372.5"; gene_type "antisense"; gene_status "KNOWN"; gene_name "TP73-AS1"; transcript_type "antisense"; transcript_status "KNOWN"; transcript_name "TP73-AS1"; level 2; havana_gene "OTTHUMG00000003414.2";
chr1	HAVANA	transcript	3652548	3663340	.	-	.	gene_id "ENSG00000227372.5"; transcript_id "ENST00000418088.1"; gene_type "antisense"; gene_status "KNOWN"; gene_name "TP73-AS1"; transcript_type "antisense"; transcript_status "KNOWN"; transcript_name "TP73-AS1-002"; level 2; tag "basic"; havana_gene "OTTHUMG00000003414.2"; havana_transcript "OTTHUMT00000009557.1";
chr1	HAVANA	exon	3662851	3663340	.	-	.	gene_id "ENSG00000227372.5"; transcript_id "ENST00000418088.1"; gene_type "antisense"; gene_status "KNOWN"; gene_name "TP73-AS1"; transcript_type "antisense"; transcript_status "KNOWN"; transcript_name "TP73-AS1-002"; exon_number 1; exon_id "ENSE00001676890.1"; level 2; tag "basic"; havana_gene "OTTHUMG00000003414.2"; havana_transcript "OTTHUMT00000009557.1";
chr1	HAVANA	exon	3662171	3662745	.	-	.	gene_id "ENSG00000227372.5"; transcript_id "ENST00000418088.1"; gene_type "antisense"; gene_status "KNOWN"; gene_name "TP73-AS1"; transcript_type "antisense"; transcript_status "KNOWN"; transcript_name "TP73-AS1-002"; exon_number 2; exon_id "ENSE00001616837.1"; level 2; tag "basic"; havana_gene "OTTHUMG00000003414.2"; havana_transcript "OTTHUMT00000009557.1";
chr1	HAVANA	exon	3659625	3659754	.	-	.	gene_id "ENSG00000227372.5"; transcript_id "ENST00000418088.1"; gene_type "antisense"; gene_status "KNOWN"; gene_name "TP73-AS1"; transcript_type "antisense"; transcript_status "KNOWN"; transcript_name "TP73-AS1-002"; exon_number 3; exon_id "ENSE00001787305.1"; level 2; tag "basic"; havana_gene "OTTHUMG00000003414.2"; havana_transcript "OTTHUMT00000009557.1";
chr1	HAVANA	exon	3659368	3659475	.	-	.	gene_id "ENSG00000227372.5"; transcript_id "ENST00000418088.1"; gene_type "antisense"; gene_status "KNOWN"; gene_name "TP73-AS1"; transcript_type "antisense"; transcript_status "KNOWN"; transcript_name "TP73-AS1-002"; exon_number 4; exon_id "ENSE00001734384.1"; level 2; tag "basic"; havana_gene "OTTHUMG00000003414.2"; havana_transcript "OTTHUMT00000009557.1";
chr1	HAVANA	exon	3656797	3656951	.	-	.	gene_id "ENSG00000227372.5"; transcript_id "ENST00000418088.1"; gene_type "antisense"; gene_status "KNOWN"; gene_name "TP73-AS1"; transcript_type "antisense"; transcript_status "KNOWN"; transcript_name "TP73-AS1-002"; exon_number 5; exon_id "ENSE00001622714.1"; level 2; tag "basic"; havana_gene "OTTHUMG00000003414.2"; havana_transcript "OTTHUMT00000009557.1";
chr1	HAVANA	exon	3652548	3654418	.	-	.	gene_id "ENSG00000227372.5"; transcript_id "ENST00000418088.1"; gene_type "antisense"; gene_status "KNOWN"; gene_name "TP73-AS1"; transcript_type "antisense"; transcript_status "KNOWN"; transcript_name "TP73-AS1-002"; exon_number 6; exon_id "ENSE00001766560.1"; level 2; tag "basic"; havana_gene "OTTHUMG00000003414.2"; havana_transcript "OTTHUMT00000009557.1";
chr1	HAVANA	transcript	3652548	3663886	.	-	.	gene_id "ENSG00000227372.5"; transcript_id "ENST00000452079.1"; gene_type "antisense"; gene_status "KNOWN"; gene_name "TP73-AS1"; transcript_type "antisense"; transcript_status "KNOWN"; transcript_name "TP73-AS1-003"; level 2; tag "basic"; havana_gene "OTTHUMG00000003414.2"; havana_transcript "OTTHUMT00000009558.1";
chr1	HAVANA	exon	3662171	3663886	.	-	.	gene_id "ENSG00000227372.5"; transcript_id "ENST00000452079.1"; gene_type "antisense"; gene_status "KNOWN"; gene_name "TP73-AS1"; transcript_type "antisense"; transcript_status "KNOWN"; transcript_name "TP73-AS1-003"; exon_number 1; exon_id "ENSE00001738802.1"; level 2; tag "basic"; havana_gene "OTTHUMG00000003414.2"; havana_transcript "OTTHUMT00000009558.1";
chr1	HAVANA	exon	3659625	3659754	.	-	.	gene_id "ENSG00000227372.5"; transcript_id "ENST00000452079.1"; gene_type "antisense"; gene_status "KNOWN"; gene_name "TP73-AS1"; transcript_type "antisense"; transcript_status "KNOWN"; transcript_name "TP73-AS1-003"; exon_number 2; exon_id "ENSE00001787305.1"; level 2; tag "basic"; havana_gene "OTTHUMG00000003414.2"; havana_transcript "OTTHUMT00000009558.1";
chr1	HAVANA	exon	3659368	3659475	.	-	.	gene_id "ENSG00000227372.5"; transcript_id "ENST00000452079.1"; gene_type "antisense"; gene_status "KNOWN"; gene_name "TP73-AS1"; transcript_type "antisense"; transcript_status "KNOWN"; transcript_name "TP73-AS1-003"; exon_number 3; exon_id "ENSE00001734384.1"; level 2; tag "basic"; havana_gene "OTTHUMG00000003414.2"; havana_transcript "OTTHUMT00000009558.1";
chr1	HAVANA	exon	3652548	3656951	.	-	.	gene_id "ENSG00000227372.5"; transcript_id "ENST00000452079.1"; gene_type "antisense"; gene_status "KNOWN"; gene_name "TP73-AS1"; transcript_type "antisense"; transcript_status "KNOWN"; transcript_name "TP73-AS1-003"; exon_number 4; exon_id "ENSE00001766847.1"; level 2; tag "basic"; havana_gene "OTTHUMG00000003414.2"; havana_transcript "OTTHUMT00000009558.1";
chr1	HAVANA	transcript	3652739	3654439	.	-	.	gene_id "ENSG00000227372.5"; transcript_id "ENST00000419973.1"; gene_type "antisense"; gene_status "KNOWN"; gene_name "TP73-AS1"; transcript_type "antisense"; transcript_status "KNOWN"; transcript_name "TP73-AS1-004"; level 2; tag "basic"; havana_gene "OTTHUMG00000003414.2"; havana_transcript "OTTHUMT00000009555.2";
chr1	HAVANA	exon	3654345	3654439	.	-	.	gene_id "ENSG00000227372.5"; transcript_id "ENST00000419973.1"; gene_type "antisense"; gene_status "KNOWN"; gene_name "TP73-AS1"; transcript_type "antisense"; transcript_status "KNOWN"; transcript_name "TP73-AS1-004"; exon_number 1; exon_id "ENSE00001424429.3"; level 2; tag "basic"; havana_gene "OTTHUMG00000003414.2"; havana_transcript "OTTHUMT00000009555.2";
chr1	HAVANA	exon	3653490	3653667	.	-	.	gene_id "ENSG00000227372.5"; transcript_id "ENST00000419973.1"; gene_type "antisense"; gene_status "KNOWN"; gene_name "TP73-AS1"; transcript_type "antisense"; transcript_status "KNOWN"; transcript_name "TP73-AS1-004"; exon_number 2; exon_id "ENSE00001754932.1"; level 2; tag "basic"; havana_gene "OTTHUMG00000003414.2"; havana_transcript "OTTHUMT00000009555.2";
chr1	HAVANA	exon	3652739	3653122	.	-	.	gene_id "ENSG00000227372.5"; transcript_id "ENST00000419973.1"; gene_type "antisense"; gene_status "KNOWN"; gene_name "TP73-AS1"; transcript_type "antisense"; transcript_status "KNOWN"; transcript_name "TP73-AS1-004"; exon_number 3; exon_id "ENSE00001769541.1"; level 2; tag "basic"; havana_gene "OTTHUMG00000003414.2"; havana_transcript "OTTHUMT00000009555.2";
chr1	HAVANA	transcript	3653713	3663900	.	-	.	gene_id "ENSG00000227372.5"; transcript_id "ENST00000423764.1"; gene_type "antisense"; gene_status "KNOWN"; gene_name "TP73-AS1"; transcript_type "antisense"; transcript_status "KNOWN"; transcript_name "TP73-AS1-001"; level 2; tag "basic"; havana_gene "OTTHUMG00000003414.2"; havana_transcript "OTTHUMT00000009556.1";
chr1	HAVANA	exon	3662171	3663900	.	-	.	gene_id "ENSG00000227372.5"; transcript_id "ENST00000423764.1"; gene_type "antisense"; gene_status "KNOWN"; gene_name "TP73-AS1"; transcript_type "antisense"; transcript_status "KNOWN"; transcript_name "TP73-AS1-001"; exon_number 1; exon_id "ENSE00001595084.1"; level 2; tag "basic"; havana_gene "OTTHUMG00000003414.2"; havana_transcript "OTTHUMT00000009556.1";
chr1	HAVANA	exon	3659625	3659754	.	-	.	gene_id "ENSG00000227372.5"; transcript_id "ENST00000423764.1"; gene_type "antisense"; gene_status "KNOWN"; gene_name "TP73-AS1"; transcript_type "antisense"; transcript_status "KNOWN"; transcript_name "TP73-AS1-001"; exon_number 2; exon_id "ENSE00001787305.1"; level 2; tag "basic"; havana_gene "OTTHUMG00000003414.2"; havana_transcript "OTTHUMT00000009556.1";
chr1	HAVANA	exon	3659368	3659521	.	-	.	gene_id "ENSG00000227372.5"; transcript_id "ENST00000423764.1"; gene_type "antisense"; gene_status "KNOWN"; gene_name "TP73-AS1"; transcript_type "antisense"; transcript_status "KNOWN"; transcript_name "TP73-AS1-001"; exon_number 3; exon_id "ENSE00001736882.1"; level 2; tag "basic"; havana_gene "OTTHUMG00000003414.2"; havana_transcript "OTTHUMT00000009556.1";
chr1	HAVANA	exon	3656797	3656951	.	-	.	gene_id "ENSG00000227372.5"; transcript_id "ENST00000423764.1"; gene_type "antisense"; gene_status "KNOWN"; gene_name "TP73-AS1"; transcript_type "antisense"; transcript_status "KNOWN"; transcript_name "TP73-AS1-001"; exon_number 4; exon_id "ENSE00001622714.1"; level 2; tag "basic"; havana_gene "OTTHUMG00000003414.2"; havana_transcript "OTTHUMT00000009556.1";
chr1	HAVANA	exon	3653713	3654418	.	-	.	gene_id "ENSG00000227372.5"; transcript_id "ENST00000423764.1"; gene_type "antisense"; gene_status "KNOWN"; gene_name "TP73-AS1"; transcript_type "antisense"; transcript_status "KNOWN"; transcript_name "TP73-AS1-001"; exon_number 5; exon_id "ENSE00001755567.1"; level 2; tag "basic"; havana_gene "OTTHUMG00000003414.2"; havana_transcript "OTTHUMT00000009556.1";
chr1	HAVANA	transcript	3654639	3659422	.	-	.	gene_id "ENSG00000227372.5"; transcript_id "ENST00000587071.1"; gene_type "antisense"; gene_status "KNOWN"; gene_name "TP73-AS1"; transcript_type "antisense"; transcript_status "KNOWN"; transcript_name "TP73-AS1-006"; level 2; tag "basic"; havana_gene "OTTHUMG00000003414.2"; havana_transcript "OTTHUMT00000458580.1";
chr1	HAVANA	exon	3659368	3659422	.	-	.	gene_id "ENSG00000227372.5"; transcript_id "ENST00000587071.1"; gene_type "antisense"; gene_status "KNOWN"; gene_name "TP73-AS1"; transcript_type "antisense"; transcript_status "KNOWN"; transcript_name "TP73-AS1-006"; exon_number 1; exon_id "ENSE00002880285.1"; level 2; tag "basic"; havana_gene "OTTHUMG00000003414.2"; havana_transcript "OTTHUMT00000458580.1";
chr1	HAVANA	exon	3658994	3659081	.	-	.	gene_id "ENSG00000227372.5"; transcript_id "ENST00000587071.1"; gene_type "antisense"; gene_status "KNOWN"; gene_name "TP73-AS1"; transcript_type "antisense"; transcript_status "KNOWN"; transcript_name "TP73-AS1-006"; exon_number 2; exon_id "ENSE00002914212.1"; level 2; tag "basic"; havana_gene "OTTHUMG00000003414.2"; havana_transcript "OTTHUMT00000458580.1";
chr1	HAVANA	exon	3656797	3656951	.	-	.	gene_id "ENSG00000227372.5"; transcript_id "ENST00000587071.1"; gene_type "antisense"; gene_status "KNOWN"; gene_name "TP73-AS1"; transcript_type "antisense"; transcript_status "KNOWN"; transcript_name "TP73-AS1-006"; exon_number 3; exon_id "ENSE00001622714.1"; level 2; tag "basic"; havana_gene "OTTHUMG00000003414.2"; havana_transcript "OTTHUMT00000458580.1";
chr1	HAVANA	exon	3654639	3655077	.	-	.	gene_id "ENSG00000227372.5"; transcript_id "ENST00000587071.1"; gene_type "antisense"; gene_status "KNOWN"; gene_name "TP73-AS1"; transcript_type "antisense"; transcript_status "KNOWN"; transcript_name "TP73-AS1-006"; exon_number 4; exon_id "ENSE00002885434.1"; level 2; tag "basic"; havana_gene "OTTHUMG00000003414.2"; havana_transcript "OTTHUMT00000458580.1";
chr1	ENSEMBL	transcript	3659683	3662802	.	-	.	gene_id "ENSG00000227372.5"; transcript_id "ENST00000544565.1"; gene_type "antisense"; gene_status "KNOWN"; gene_name "TP73-AS1"; transcript_type "antisense"; transcript_status "KNOWN"; transcript_name "TP73-AS1-201"; level 3; tag "basic"; havana_gene "OTTHUMG00000003414.2";
chr1	ENSEMBL	exon	3662171	3662802	.	-	.	gene_id "ENSG00000227372.5"; transcript_id "ENST00000544565.1"; gene_type "antisense"; gene_status "KNOWN"; gene_name "TP73-AS1"; transcript_type "antisense"; transcript_status "KNOWN"; transcript_name "TP73-AS1-201"; exon_number 1; exon_id "ENSE00002269667.1"; level 3; tag "basic"; havana_gene "OTTHUMG00000003414.2";
chr1	ENSEMBL	exon	3659683	3659754	.	-	.	gene_id "ENSG00000227372.5"; transcript_id "ENST00000544565.1"; gene_type "antisense"; gene_status "KNOWN"; gene_name "TP73-AS1"; transcript_type "antisense"; transcript_status "KNOWN"; transcript_name "TP73-AS1-201"; exon_number 2; exon_id "ENSE00002289696.1"; level 3; tag "basic"; havana_gene "OTTHUMG00000003414.2";
chr1	HAVANA	gene	3701572	3702102	.	+	.	gene_id "ENSG00000272153.1"; transcript_id "ENSG00000272153.1"; gene_type "antisense"; gene_status "NOVEL"; gene_name "RP1-286D6.5"; transcript_type "antisense"; transcript_status "NOVEL"; transcript_name "RP1-286D6.5"; level 2; havana_gene "OTTHUMG00000185643.1";
chr1	HAVANA	transcript	3701572	3702102	.	+	.	gene_id "ENSG00000272153.1"; transcript_id "ENST00000607459.1"; gene_type "antisense"; gene_status "NOVEL"; gene_name "RP1-286D6.5"; transcript_type "antisense"; transcript_status "KNOWN"; transcript_name "RP1-286D6.5-001"; level 2; tag "basic"; havana_gene "OTTHUMG00000185643.1"; havana_transcript "OTTHUMT00000470910.1";
chr1	HAVANA	exon	3701572	3702102	.	+	.	gene_id "ENSG00000272153.1"; transcript_id "ENST00000607459.1"; gene_type "antisense"; gene_status "NOVEL"; gene_name "RP1-286D6.5"; transcript_type "antisense"; transcript_status "KNOWN"; transcript_name "RP1-286D6.5-001"; exon_number 1; exon_id "ENSE00003697253.1"; level 2; tag "basic"; havana_gene "OTTHUMG00000185643.1"; havana_transcript "OTTHUMT00000470910.1";
chr1	HAVANA	gene	3816936	3833789	.	+	.	gene_id "ENSG00000236423.1"; transcript_id "ENSG00000236423.1"; gene_type "lincRNA"; gene_status "KNOWN"; gene_name "RP13-15E13.1"; transcript_type "lincRNA"; transcript_status "KNOWN"; transcript_name "RP13-15E13.1"; level 2; havana_gene "OTTHUMG00000041129.2";
chr1	HAVANA	transcript	3816936	3822096	.	+	.	gene_id "ENSG00000236423.1"; transcript_id "ENST00000413332.1"; gene_type "lincRNA"; gene_status "KNOWN"; gene_name "RP13-15E13.1"; transcript_type "lincRNA"; transcript_status "KNOWN"; transcript_name "RP13-15E13.1-002"; level 2; havana_gene "OTTHUMG00000041129.2"; havana_transcript "OTTHUMT00000158499.1";
chr1	HAVANA	exon	3816936	3817195	.	+	.	gene_id "ENSG00000236423.1"; transcript_id "ENST00000413332.1"; gene_type "lincRNA"; gene_status "KNOWN"; gene_name "RP13-15E13.1"; transcript_type "lincRNA"; transcript_status "KNOWN"; transcript_name "RP13-15E13.1-002"; exon_number 1; exon_id "ENSE00001723063.1"; level 2; havana_gene "OTTHUMG00000041129.2"; havana_transcript "OTTHUMT00000158499.1";
chr1	HAVANA	exon	3820529	3820600	.	+	.	gene_id "ENSG00000236423.1"; transcript_id "ENST00000413332.1"; gene_type "lincRNA"; gene_status "KNOWN"; gene_name "RP13-15E13.1"; transcript_type "lincRNA"; transcript_status "KNOWN"; transcript_name "RP13-15E13.1-002"; exon_number 2; exon_id "ENSE00001678312.1"; level 2; havana_gene "OTTHUMG00000041129.2"; havana_transcript "OTTHUMT00000158499.1";
chr1	HAVANA	exon	3821795	3822096	.	+	.	gene_id "ENSG00000236423.1"; transcript_id "ENST00000413332.1"; gene_type "lincRNA"; gene_status "KNOWN"; gene_name "RP13-15E13.1"; transcript_type "lincRNA"; transcript_status "KNOWN"; transcript_name "RP13-15E13.1-002"; exon_number 3; exon_id "ENSE00001793038.1"; level 2; havana_gene "OTTHUMG00000041129.2"; havana_transcript "OTTHUMT00000158499.1";
chr1	HAVANA	transcript	3816968	3833789	.	+	.	gene_id "ENSG00000236423.1"; transcript_id "ENST00000442673.1"; gene_type "lincRNA"; gene_status "KNOWN"; gene_name "RP13-15E13.1"; transcript_type "lincRNA"; transcript_status "KNOWN"; transcript_name "RP13-15E13.1-003"; level 2; tag "basic"; havana_gene "OTTHUMG00000041129.2"; havana_transcript "OTTHUMT00000158500.1";
chr1	HAVANA	exon	3816968	3817195	.	+	.	gene_id "ENSG00000236423.1"; transcript_id "ENST00000442673.1"; gene_type "lincRNA"; gene_status "KNOWN"; gene_name "RP13-15E13.1"; transcript_type "lincRNA"; transcript_status "KNOWN"; transcript_name "RP13-15E13.1-003"; exon_number 1; exon_id "ENSE00001699004.1"; level 2; tag "basic"; havana_gene "OTTHUMG00000041129.2"; havana_transcript "OTTHUMT00000158500.1";
chr1	HAVANA	exon	3830959	3833789	.	+	.	gene_id "ENSG00000236423.1"; transcript_id "ENST00000442673.1"; gene_type "lincRNA"; gene_status "KNOWN"; gene_name "RP13-15E13.1"; transcript_type "lincRNA"; transcript_status "KNOWN"; transcript_name "RP13-15E13.1-003"; exon_number 2; exon_id "ENSE00001789682.1"; level 2; tag "basic"; havana_gene "OTTHUMG00000041129.2"; havana_transcript "OTTHUMT00000158500.1";
chr1	HAVANA	transcript	3816980	3832011	.	+	.	gene_id "ENSG00000236423.1"; transcript_id "ENST00000439488.1"; gene_type "lincRNA"; gene_status "KNOWN"; gene_name "RP13-15E13.1"; transcript_type "lincRNA"; transcript_status "KNOWN"; transcript_name "RP13-15E13.1-001"; level 2; havana_gene "OTTHUMG00000041129.2"; havana_transcript "OTTHUMT00000098606.2";
chr1	HAVANA	exon	3816980	3817195	.	+	.	gene_id "ENSG00000236423.1"; transcript_id "ENST00000439488.1"; gene_type "lincRNA"; gene_status "KNOWN"; gene_name "RP13-15E13.1"; transcript_type "lincRNA"; transcript_status "KNOWN"; transcript_name "RP13-15E13.1-001"; exon_number 1; exon_id "ENSE00001801614.1"; level 2; havana_gene "OTTHUMG00000041129.2"; havana_transcript "OTTHUMT00000098606.2";
chr1	HAVANA	exon	3820529	3820600	.	+	.	gene_id "ENSG00000236423.1"; transcript_id "ENST00000439488.1"; gene_type "lincRNA"; gene_status "KNOWN"; gene_name "RP13-15E13.1"; transcript_type "lincRNA"; transcript_status "KNOWN"; transcript_name "RP13-15E13.1-001"; exon_number 2; exon_id "ENSE00001678312.1"; level 2; havana_gene "OTTHUMG00000041129.2"; havana_transcript "OTTHUMT00000098606.2";
chr1	HAVANA	exon	3830256	3830854	.	+	.	gene_id "ENSG00000236423.1"; transcript_id "ENST00000439488.1"; gene_type "lincRNA"; gene_status "KNOWN"; gene_name "RP13-15E13.1"; transcript_type "lincRNA"; transcript_status "KNOWN"; transcript_name "RP13-15E13.1-001"; exon_number 3; exon_id "ENSE00001606499.1"; level 2; havana_gene "OTTHUMG00000041129.2"; havana_transcript "OTTHUMT00000098606.2";
chr1	HAVANA	exon	3830959	3832011	.	+	.	gene_id "ENSG00000236423.1"; transcript_id "ENST00000439488.1"; gene_type "lincRNA"; gene_status "KNOWN"; gene_name "RP13-15E13.1"; transcript_type "lincRNA"; transcript_status "KNOWN"; transcript_name "RP13-15E13.1-001"; exon_number 4; exon_id "ENSE00001659402.1"; level 2; havana_gene "OTTHUMG00000041129.2"; havana_transcript "OTTHUMT00000098606.2";
chr1	HAVANA	gene	4000673	4015322	.	+	.	gene_id "ENSG00000233304.1"; transcript_id "ENSG00000233304.1"; gene_type "lincRNA"; gene_status "NOVEL"; gene_name "RP13-614K11.1"; transcript_type "lincRNA"; transcript_status "NOVEL"; transcript_name "RP13-614K11.1"; level 2; havana_gene "OTTHUMG00000000499.2";
chr1	HAVANA	transcript	4000673	4009411	.	+	.	gene_id "ENSG00000233304.1"; transcript_id "ENST00000456897.1"; gene_type "lincRNA"; gene_status "NOVEL"; gene_name "RP13-614K11.1"; transcript_type "lincRNA"; transcript_status "KNOWN"; transcript_name "RP13-614K11.1-002"; level 2; havana_gene "OTTHUMG00000000499.2"; havana_transcript "OTTHUMT00000001801.1";
chr1	HAVANA	exon	4000673	4000758	.	+	.	gene_id "ENSG00000233304.1"; transcript_id "ENST00000456897.1"; gene_type "lincRNA"; gene_status "NOVEL"; gene_name "RP13-614K11.1"; transcript_type "lincRNA"; transcript_status "KNOWN"; transcript_name "RP13-614K11.1-002"; exon_number 1; exon_id "ENSE00001702260.1"; level 2; havana_gene "OTTHUMG00000000499.2"; havana_transcript "OTTHUMT00000001801.1";
chr1	HAVANA	exon	4001054	4001203	.	+	.	gene_id "ENSG00000233304.1"; transcript_id "ENST00000456897.1"; gene_type "lincRNA"; gene_status "NOVEL"; gene_name "RP13-614K11.1"; transcript_type "lincRNA"; transcript_status "KNOWN"; transcript_name "RP13-614K11.1-002"; exon_number 2; exon_id "ENSE00001726188.1"; level 2; havana_gene "OTTHUMG00000000499.2"; havana_transcript "OTTHUMT00000001801.1";
chr1	HAVANA	exon	4009087	4009411	.	+	.	gene_id "ENSG00000233304.1"; transcript_id "ENST00000456897.1"; gene_type "lincRNA"; gene_status "NOVEL"; gene_name "RP13-614K11.1"; transcript_type "lincRNA"; transcript_status "KNOWN"; transcript_name "RP13-614K11.1-002"; exon_number 3; exon_id "ENSE00001609598.1"; level 2; havana_gene "OTTHUMG00000000499.2"; havana_transcript "OTTHUMT00000001801.1";
chr1	HAVANA	transcript	4000677	4015322	.	+	.	gene_id "ENSG00000233304.1"; transcript_id "ENST00000412674.1"; gene_type "lincRNA"; gene_status "NOVEL"; gene_name "RP13-614K11.1"; transcript_type "lincRNA"; transcript_status "KNOWN"; transcript_name "RP13-614K11.1-001"; level 2; tag "basic"; havana_gene "OTTHUMG00000000499.2"; havana_transcript "OTTHUMT00000001241.1";
chr1	HAVANA	exon	4000677	4000758	.	+	.	gene_id "ENSG00000233304.1"; transcript_id "ENST00000412674.1"; gene_type "lincRNA"; gene_status "NOVEL"; gene_name "RP13-614K11.1"; transcript_type "lincRNA"; transcript_status "KNOWN"; transcript_name "RP13-614K11.1-001"; exon_number 1; exon_id "ENSE00001784163.1"; level 2; tag "basic"; havana_gene "OTTHUMG00000000499.2"; havana_transcript "OTTHUMT00000001241.1";
chr1	HAVANA	exon	4001054	4001203	.	+	.	gene_id "ENSG00000233304.1"; transcript_id "ENST00000412674.1"; gene_type "lincRNA"; gene_status "NOVEL"; gene_name "RP13-614K11.1"; transcript_type "lincRNA"; transcript_status "KNOWN"; transcript_name "RP13-614K11.1-001"; exon_number 2; exon_id "ENSE00001726188.1"; level 2; tag "basic"; havana_gene "OTTHUMG00000000499.2"; havana_transcript "OTTHUMT00000001241.1";
chr1	HAVANA	exon	4012313	4015322	.	+	.	gene_id "ENSG00000233304.1"; transcript_id "ENST00000412674.1"; gene_type "lincRNA"; gene_status "NOVEL"; gene_name "RP13-614K11.1"; transcript_type "lincRNA"; transcript_status "KNOWN"; transcript_name "RP13-614K11.1-001"; exon_number 3; exon_id "ENSE00001594912.1"; level 2; tag "basic"; havana_gene "OTTHUMG00000000499.2"; havana_transcript "OTTHUMT00000001241.1";
chr1	HAVANA	gene	4007209	4009040	.	-	.	gene_id "ENSG00000226374.1"; transcript_id "ENSG00000226374.1"; gene_type "lincRNA"; gene_status "NOVEL"; gene_name "RP13-614K11.2"; transcript_type "lincRNA"; transcript_status "NOVEL"; transcript_name "RP13-614K11.2"; level 1; havana_gene "OTTHUMG00000000731.1";
chr1	HAVANA	transcript	4007209	4009040	.	-	.	gene_id "ENSG00000226374.1"; transcript_id "ENST00000425194.1"; gene_type "lincRNA"; gene_status "NOVEL"; gene_name "RP13-614K11.2"; transcript_type "lincRNA"; transcript_status "KNOWN"; transcript_name "RP13-614K11.2-001"; level 1; tag "basic"; tag "exp_conf"; havana_gene "OTTHUMG00000000731.1"; havana_transcript "OTTHUMT00000001812.1";
chr1	HAVANA	exon	4008923	4009040	.	-	.	gene_id "ENSG00000226374.1"; transcript_id "ENST00000425194.1"; gene_type "lincRNA"; gene_status "NOVEL"; gene_name "RP13-614K11.2"; transcript_type "lincRNA"; transcript_status "KNOWN"; transcript_name "RP13-614K11.2-001"; exon_number 1; exon_id "ENSE00001693410.1"; level 1; tag "basic"; tag "exp_conf"; havana_gene "OTTHUMG00000000731.1"; havana_transcript "OTTHUMT00000001812.1";
chr1	HAVANA	exon	4008017	4008655	.	-	.	gene_id "ENSG00000226374.1"; transcript_id "ENST00000425194.1"; gene_type "lincRNA"; gene_status "NOVEL"; gene_name "RP13-614K11.2"; transcript_type "lincRNA"; transcript_status "KNOWN"; transcript_name "RP13-614K11.2-001"; exon_number 2; exon_id "ENSE00001656760.1"; level 1; tag "basic"; tag "exp_conf"; havana_gene "OTTHUMG00000000731.1"; havana_transcript "OTTHUMT00000001812.1";
chr1	HAVANA	exon	4007209	4007388	.	-	.	gene_id "ENSG00000226374.1"; transcript_id "ENST00000425194.1"; gene_type "lincRNA"; gene_status "NOVEL"; gene_name "RP13-614K11.2"; transcript_type "lincRNA"; transcript_status "KNOWN"; transcript_name "RP13-614K11.2-001"; exon_number 3; exon_id "ENSE00001732853.1"; level 1; tag "basic"; tag "exp_conf"; havana_gene "OTTHUMG00000000731.1"; havana_transcript "OTTHUMT00000001812.1";
chr1	HAVANA	gene	4472111	4484747	.	+	.	gene_id "ENSG00000235054.1"; transcript_id "ENSG00000235054.1"; gene_type "lincRNA"; gene_status "NOVEL"; gene_name "RP5-1166F10.1"; transcript_type "lincRNA"; transcript_status "NOVEL"; transcript_name "RP5-1166F10.1"; level 2; havana_gene "OTTHUMG00000000733.1";
chr1	HAVANA	transcript	4472111	4484747	.	+	.	gene_id "ENSG00000235054.1"; transcript_id "ENST00000423197.1"; gene_type "lincRNA"; gene_status "NOVEL"; gene_name "RP5-1166F10.1"; transcript_type "lincRNA"; transcript_status "KNOWN"; transcript_name "RP5-1166F10.1-001"; level 2; tag "basic"; havana_gene "OTTHUMG00000000733.1"; havana_transcript "OTTHUMT00000001814.1";
chr1	HAVANA	exon	4472111	4472692	.	+	.	gene_id "ENSG00000235054.1"; transcript_id "ENST00000423197.1"; gene_type "lincRNA"; gene_status "NOVEL"; gene_name "RP5-1166F10.1"; transcript_type "lincRNA"; transcript_status "KNOWN"; transcript_name "RP5-1166F10.1-001"; exon_number 1; exon_id "ENSE00001768876.1"; level 2; tag "basic"; havana_gene "OTTHUMG00000000733.1"; havana_transcript "OTTHUMT00000001814.1";
chr1	HAVANA	exon	4475613	4475647	.	+	.	gene_id "ENSG00000235054.1"; transcript_id "ENST00000423197.1"; gene_type "lincRNA"; gene_status "NOVEL"; gene_name "RP5-1166F10.1"; transcript_type "lincRNA"; transcript_status "KNOWN"; transcript_name "RP5-1166F10.1-001"; exon_number 2; exon_id "ENSE00001698459.1"; level 2; tag "basic"; havana_gene "OTTHUMG00000000733.1"; havana_transcript "OTTHUMT00000001814.1";
chr1	HAVANA	exon	4476372	4476608	.	+	.	gene_id "ENSG00000235054.1"; transcript_id "ENST00000423197.1"; gene_type "lincRNA"; gene_status "NOVEL"; gene_name "RP5-1166F10.1"; transcript_type "lincRNA"; transcript_status "KNOWN"; transcript_name "RP5-1166F10.1-001"; exon_number 3; exon_id "ENSE00001730788.1"; level 2; tag "basic"; havana_gene "OTTHUMG00000000733.1"; havana_transcript "OTTHUMT00000001814.1";
chr1	HAVANA	exon	4482820	4483247	.	+	.	gene_id "ENSG00000235054.1"; transcript_id "ENST00000423197.1"; gene_type "lincRNA"; gene_status "NOVEL"; gene_name "RP5-1166F10.1"; transcript_type "lincRNA"; transcript_status "KNOWN"; transcript_name "RP5-1166F10.1-001"; exon_number 4; exon_id "ENSE00001766591.1"; level 2; tag "basic"; havana_gene "OTTHUMG00000000733.1"; havana_transcript "OTTHUMT00000001814.1";
chr1	HAVANA	exon	4483408	4483508	.	+	.	gene_id "ENSG00000235054.1"; transcript_id "ENST00000423197.1"; gene_type "lincRNA"; gene_status "NOVEL"; gene_name "RP5-1166F10.1"; transcript_type "lincRNA"; transcript_status "KNOWN"; transcript_name "RP5-1166F10.1-001"; exon_number 5; exon_id "ENSE00001806637.1"; level 2; tag "basic"; havana_gene "OTTHUMG00000000733.1"; havana_transcript "OTTHUMT00000001814.1";
chr1	HAVANA	exon	4484054	4484747	.	+	.	gene_id "ENSG00000235054.1"; transcript_id "ENST00000423197.1"; gene_type "lincRNA"; gene_status "NOVEL"; gene_name "RP5-1166F10.1"; transcript_type "lincRNA"; transcript_status "KNOWN"; transcript_name "RP5-1166F10.1-001"; exon_number 6; exon_id "ENSE00001740653.1"; level 2; tag "basic"; havana_gene "OTTHUMG00000000733.1"; havana_transcript "OTTHUMT00000001814.1";
chr1	HAVANA	gene	4611795	4612205	.	-	.	gene_id "ENSG00000227169.2"; transcript_id "ENSG00000227169.2"; gene_type "lincRNA"; gene_status "NOVEL"; gene_name "RP1-37J18.1"; transcript_type "lincRNA"; transcript_status "NOVEL"; transcript_name "RP1-37J18.1"; level 2; havana_gene "OTTHUMG00000000646.2";
chr1	HAVANA	transcript	4611795	4612205	.	-	.	gene_id "ENSG00000227169.2"; transcript_id "ENST00000438791.2"; gene_type "lincRNA"; gene_status "NOVEL"; gene_name "RP1-37J18.1"; transcript_type "lincRNA"; transcript_status "KNOWN"; transcript_name "RP1-37J18.1-001"; level 2; tag "basic"; havana_gene "OTTHUMG00000000646.2"; havana_transcript "OTTHUMT00000001544.2";
chr1	HAVANA	exon	4612165	4612205	.	-	.	gene_id "ENSG00000227169.2"; transcript_id "ENST00000438791.2"; gene_type "lincRNA"; gene_status "NOVEL"; gene_name "RP1-37J18.1"; transcript_type "lincRNA"; transcript_status "KNOWN"; transcript_name "RP1-37J18.1-001"; exon_number 1; exon_id "ENSE00001625942.2"; level 2; tag "basic"; havana_gene "OTTHUMG00000000646.2"; havana_transcript "OTTHUMT00000001544.2";
chr1	HAVANA	exon	4611795	4612109	.	-	.	gene_id "ENSG00000227169.2"; transcript_id "ENST00000438791.2"; gene_type "lincRNA"; gene_status "NOVEL"; gene_name "RP1-37J18.1"; transcript_type "lincRNA"; transcript_status "KNOWN"; transcript_name "RP1-37J18.1-001"; exon_number 2; exon_id "ENSE00001691476.2"; level 2; tag "basic"; havana_gene "OTTHUMG00000000646.2"; havana_transcript "OTTHUMT00000001544.2";
chr1	HAVANA	gene	4631608	4643481	.	+	.	gene_id "ENSG00000232596.1"; transcript_id "ENSG00000232596.1"; gene_type "lincRNA"; gene_status "NOVEL"; gene_name "RP1-37J18.2"; transcript_type "lincRNA"; transcript_status "NOVEL"; transcript_name "RP1-37J18.2"; level 2; havana_gene "OTTHUMG00000000647.1";
chr1	HAVANA	transcript	4631608	4643481	.	+	.	gene_id "ENSG00000232596.1"; transcript_id "ENST00000420522.1"; gene_type "lincRNA"; gene_status "NOVEL"; gene_name "RP1-37J18.2"; transcript_type "lincRNA"; transcript_status "KNOWN"; transcript_name "RP1-37J18.2-001"; level 2; tag "basic"; havana_gene "OTTHUMG00000000647.1"; havana_transcript "OTTHUMT00000001545.1";
chr1	HAVANA	exon	4631608	4631689	.	+	.	gene_id "ENSG00000232596.1"; transcript_id "ENST00000420522.1"; gene_type "lincRNA"; gene_status "NOVEL"; gene_name "RP1-37J18.2"; transcript_type "lincRNA"; transcript_status "KNOWN"; transcript_name "RP1-37J18.2-001"; exon_number 1; exon_id "ENSE00001696075.1"; level 2; tag "basic"; havana_gene "OTTHUMG00000000647.1"; havana_transcript "OTTHUMT00000001545.1";
chr1	HAVANA	exon	4632530	4632652	.	+	.	gene_id "ENSG00000232596.1"; transcript_id "ENST00000420522.1"; gene_type "lincRNA"; gene_status "NOVEL"; gene_name "RP1-37J18.2"; transcript_type "lincRNA"; transcript_status "KNOWN"; transcript_name "RP1-37J18.2-001"; exon_number 2; exon_id "ENSE00001754951.1"; level 2; tag "basic"; havana_gene "OTTHUMG00000000647.1"; havana_transcript "OTTHUMT00000001545.1";
chr1	HAVANA	exon	4642337	4642634	.	+	.	gene_id "ENSG00000232596.1"; transcript_id "ENST00000420522.1"; gene_type "lincRNA"; gene_status "NOVEL"; gene_name "RP1-37J18.2"; transcript_type "lincRNA"; transcript_status "KNOWN"; transcript_name "RP1-37J18.2-001"; exon_number 3; exon_id "ENSE00001690743.1"; level 2; tag "basic"; havana_gene "OTTHUMG00000000647.1"; havana_transcript "OTTHUMT00000001545.1";
chr1	HAVANA	exon	4643143	4643238	.	+	.	gene_id "ENSG00000232596.1"; transcript_id "ENST00000420522.1"; gene_type "lincRNA"; gene_status "NOVEL"; gene_name "RP1-37J18.2"; transcript_type "lincRNA"; transcript_status "KNOWN"; transcript_name "RP1-37J18.2-001"; exon_number 4; exon_id "ENSE00001622561.1"; level 2; tag "basic"; havana_gene "OTTHUMG00000000647.1"; havana_transcript "OTTHUMT00000001545.1";
chr1	HAVANA	exon	4643399	4643481	.	+	.	gene_id "ENSG00000232596.1"; transcript_id "ENST00000420522.1"; gene_type "lincRNA"; gene_status "NOVEL"; gene_name "RP1-37J18.2"; transcript_type "lincRNA"; transcript_status "KNOWN"; transcript_name "RP1-37J18.2-001"; exon_number 5; exon_id "ENSE00001801330.1"; level 2; tag "basic"; havana_gene "OTTHUMG00000000647.1"; havana_transcript "OTTHUMT00000001545.1";
chr1	HAVANA	gene	5146519	5150959	.	-	.	gene_id "ENSG00000231510.1"; transcript_id "ENSG00000231510.1"; gene_type "lincRNA"; gene_status "PUTATIVE"; gene_name "RP11-542C10.1"; transcript_type "lincRNA"; transcript_status "PUTATIVE"; transcript_name "RP11-542C10.1"; level 1; havana_gene "OTTHUMG00000041729.1";
chr1	HAVANA	transcript	5146519	5150959	.	-	.	gene_id "ENSG00000231510.1"; transcript_id "ENST00000443270.1"; gene_type "lincRNA"; gene_status "PUTATIVE"; gene_name "RP11-542C10.1"; transcript_type "lincRNA"; transcript_status "PUTATIVE"; transcript_name "RP11-542C10.1-001"; level 1; tag "basic"; tag "exp_conf"; havana_gene "OTTHUMG00000041729.1"; havana_transcript "OTTHUMT00000099750.1";
chr1	HAVANA	exon	5150793	5150959	.	-	.	gene_id "ENSG00000231510.1"; transcript_id "ENST00000443270.1"; gene_type "lincRNA"; gene_status "PUTATIVE"; gene_name "RP11-542C10.1"; transcript_type "lincRNA"; transcript_status "PUTATIVE"; transcript_name "RP11-542C10.1-001"; exon_number 1; exon_id "ENSE00001668509.1"; level 1; tag "basic"; tag "exp_conf"; havana_gene "OTTHUMG00000041729.1"; havana_transcript "OTTHUMT00000099750.1";
chr1	HAVANA	exon	5150640	5150687	.	-	.	gene_id "ENSG00000231510.1"; transcript_id "ENST00000443270.1"; gene_type "lincRNA"; gene_status "PUTATIVE"; gene_name "RP11-542C10.1"; transcript_type "lincRNA"; transcript_status "PUTATIVE"; transcript_name "RP11-542C10.1-001"; exon_number 2; exon_id "ENSE00001705488.1"; level 1; tag "basic"; tag "exp_conf"; havana_gene "OTTHUMG00000041729.1"; havana_transcript "OTTHUMT00000099750.1";
chr1	HAVANA	exon	5148311	5148433	.	-	.	gene_id "ENSG00000231510.1"; transcript_id "ENST00000443270.1"; gene_type "lincRNA"; gene_status "PUTATIVE"; gene_name "RP11-542C10.1"; transcript_type "lincRNA"; transcript_status "PUTATIVE"; transcript_name "RP11-542C10.1-001"; exon_number 3; exon_id "ENSE00001783976.1"; level 1; tag "basic"; tag "exp_conf"; havana_gene "OTTHUMG00000041729.1"; havana_transcript "OTTHUMT00000099750.1";
chr1	HAVANA	exon	5146519	5146629	.	-	.	gene_id "ENSG00000231510.1"; transcript_id "ENST00000443270.1"; gene_type "lincRNA"; gene_status "PUTATIVE"; gene_name "RP11-542C10.1"; transcript_type "lincRNA"; transcript_status "PUTATIVE"; transcript_name "RP11-542C10.1-001"; exon_number 4; exon_id "ENSE00001627130.1"; level 1; tag "basic"; tag "exp_conf"; havana_gene "OTTHUMG00000041729.1"; havana_transcript "OTTHUMT00000099750.1";
chr1	HAVANA	gene	5553038	5554734	.	+	.	gene_id "ENSG00000260972.1"; transcript_id "ENSG00000260972.1"; gene_type "lincRNA"; gene_status "NOVEL"; gene_name "RP1-58B11.1"; transcript_type "lincRNA"; transcript_status "NOVEL"; transcript_name "RP1-58B11.1"; level 2; havana_gene "OTTHUMG00000175733.1";
chr1	HAVANA	transcript	5553038	5554734	.	+	.	gene_id "ENSG00000260972.1"; transcript_id "ENST00000564261.1"; gene_type "lincRNA"; gene_status "NOVEL"; gene_name "RP1-58B11.1"; transcript_type "lincRNA"; transcript_status "KNOWN"; transcript_name "RP1-58B11.1-001"; level 2; tag "basic"; havana_gene "OTTHUMG00000175733.1"; havana_transcript "OTTHUMT00000430912.1";
chr1	HAVANA	exon	5553038	5554734	.	+	.	gene_id "ENSG00000260972.1"; transcript_id "ENST00000564261.1"; gene_type "lincRNA"; gene_status "NOVEL"; gene_name "RP1-58B11.1"; transcript_type "lincRNA"; transcript_status "KNOWN"; transcript_name "RP1-58B11.1-001"; exon_number 1; exon_id "ENSE00002600197.1"; level 2; tag "basic"; havana_gene "OTTHUMG00000175733.1"; havana_transcript "OTTHUMT00000430912.1";
chr1	HAVANA	gene	5647428	5728355	.	-	.	gene_id "ENSG00000236948.1"; transcript_id "ENSG00000236948.1"; gene_type "lincRNA"; gene_status "NOVEL"; gene_name "RP11-154H17.1"; transcript_type "lincRNA"; transcript_status "NOVEL"; transcript_name "RP11-154H17.1"; level 2; havana_gene "OTTHUMG00000041453.1";
chr1	HAVANA	transcript	5647428	5728355	.	-	.	gene_id "ENSG00000236948.1"; transcript_id "ENST00000413887.1"; gene_type "lincRNA"; gene_status "NOVEL"; gene_name "RP11-154H17.1"; transcript_type "lincRNA"; transcript_status "KNOWN"; transcript_name "RP11-154H17.1-001"; level 2; tag "basic"; havana_gene "OTTHUMG00000041453.1"; havana_transcript "OTTHUMT00000099317.1";
chr1	HAVANA	exon	5728201	5728355	.	-	.	gene_id "ENSG00000236948.1"; transcript_id "ENST00000413887.1"; gene_type "lincRNA"; gene_status "NOVEL"; gene_name "RP11-154H17.1"; transcript_type "lincRNA"; transcript_status "KNOWN"; transcript_name "RP11-154H17.1-001"; exon_number 1; exon_id "ENSE00001679285.1"; level 2; tag "basic"; havana_gene "OTTHUMG00000041453.1"; havana_transcript "OTTHUMT00000099317.1";
chr1	HAVANA	exon	5647428	5647635	.	-	.	gene_id "ENSG00000236948.1"; transcript_id "ENST00000413887.1"; gene_type "lincRNA"; gene_status "NOVEL"; gene_name "RP11-154H17.1"; transcript_type "lincRNA"; transcript_status "KNOWN"; transcript_name "RP11-154H17.1-001"; exon_number 2; exon_id "ENSE00001722939.1"; level 2; tag "basic"; havana_gene "OTTHUMG00000041453.1"; havana_transcript "OTTHUMT00000099317.1";
chr1	HAVANA	gene	6264900	6265840	.	-	.	gene_id "ENSG00000226944.1"; transcript_id "ENSG00000226944.1"; gene_type "antisense"; gene_status "NOVEL"; gene_name "RP1-120G22.11"; transcript_type "antisense"; transcript_status "NOVEL"; transcript_name "RP1-120G22.11"; level 2; havana_gene "OTTHUMG00000041452.1";
chr1	HAVANA	transcript	6264900	6265840	.	-	.	gene_id "ENSG00000226944.1"; transcript_id "ENST00000455744.1"; gene_type "antisense"; gene_status "NOVEL"; gene_name "RP1-120G22.11"; transcript_type "antisense"; transcript_status "KNOWN"; transcript_name "RP1-120G22.11-001"; level 2; tag "basic"; havana_gene "OTTHUMG00000041452.1"; havana_transcript "OTTHUMT00000099316.1";
chr1	HAVANA	exon	6265814	6265840	.	-	.	gene_id "ENSG00000226944.1"; transcript_id "ENST00000455744.1"; gene_type "antisense"; gene_status "NOVEL"; gene_name "RP1-120G22.11"; transcript_type "antisense"; transcript_status "KNOWN"; transcript_name "RP1-120G22.11-001"; exon_number 1; exon_id "ENSE00001680683.1"; level 2; tag "basic"; havana_gene "OTTHUMG00000041452.1"; havana_transcript "OTTHUMT00000099316.1";
chr1	HAVANA	exon	6265266	6265473	.	-	.	gene_id "ENSG00000226944.1"; transcript_id "ENST00000455744.1"; gene_type "antisense"; gene_status "NOVEL"; gene_name "RP1-120G22.11"; transcript_type "antisense"; transcript_status "KNOWN"; transcript_name "RP1-120G22.11-001"; exon_number 2; exon_id "ENSE00001718507.1"; level 2; tag "basic"; havana_gene "OTTHUMG00000041452.1"; havana_transcript "OTTHUMT00000099316.1";
chr1	HAVANA	exon	6264900	6265042	.	-	.	gene_id "ENSG00000226944.1"; transcript_id "ENST00000455744.1"; gene_type "antisense"; gene_status "NOVEL"; gene_name "RP1-120G22.11"; transcript_type "antisense"; transcript_status "KNOWN"; transcript_name "RP1-120G22.11-001"; exon_number 3; exon_id "ENSE00001618522.1"; level 2; tag "basic"; havana_gene "OTTHUMG00000041452.1"; havana_transcript "OTTHUMT00000099316.1";
chr1	HAVANA	gene	6296300	6299504	.	+	.	gene_id "ENSG00000225077.2"; transcript_id "ENSG00000225077.2"; gene_type "antisense"; gene_status "KNOWN"; gene_name "LINC00337"; transcript_type "antisense"; transcript_status "KNOWN"; transcript_name "LINC00337"; level 2; havana_gene "OTTHUMG00000001255.3";
chr1	HAVANA	transcript	6296300	6299000	.	+	.	gene_id "ENSG00000225077.2"; transcript_id "ENST00000441724.1"; gene_type "antisense"; gene_status "KNOWN"; gene_name "LINC00337"; transcript_type "antisense"; transcript_status "KNOWN"; transcript_name "LINC00337-002"; level 2; tag "basic"; havana_gene "OTTHUMG00000001255.3"; havana_transcript "OTTHUMT00000003710.1";
chr1	HAVANA	exon	6296300	6296396	.	+	.	gene_id "ENSG00000225077.2"; transcript_id "ENST00000441724.1"; gene_type "antisense"; gene_status "KNOWN"; gene_name "LINC00337"; transcript_type "antisense"; transcript_status "KNOWN"; transcript_name "LINC00337-002"; exon_number 1; exon_id "ENSE00001644314.1"; level 2; tag "basic"; havana_gene "OTTHUMG00000001255.3"; havana_transcript "OTTHUMT00000003710.1";
chr1	HAVANA	exon	6297026	6297210	.	+	.	gene_id "ENSG00000225077.2"; transcript_id "ENST00000441724.1"; gene_type "antisense"; gene_status "KNOWN"; gene_name "LINC00337"; transcript_type "antisense"; transcript_status "KNOWN"; transcript_name "LINC00337-002"; exon_number 2; exon_id "ENSE00001714644.1"; level 2; tag "basic"; havana_gene "OTTHUMG00000001255.3"; havana_transcript "OTTHUMT00000003710.1";
chr1	HAVANA	exon	6297305	6297405	.	+	.	gene_id "ENSG00000225077.2"; transcript_id "ENST00000441724.1"; gene_type "antisense"; gene_status "KNOWN"; gene_name "LINC00337"; transcript_type "antisense"; transcript_status "KNOWN"; transcript_name "LINC00337-002"; exon_number 3; exon_id "ENSE00001800493.1"; level 2; tag "basic"; havana_gene "OTTHUMG00000001255.3"; havana_transcript "OTTHUMT00000003710.1";
chr1	HAVANA	exon	6297874	6297908	.	+	.	gene_id "ENSG00000225077.2"; transcript_id "ENST00000441724.1"; gene_type "antisense"; gene_status "KNOWN"; gene_name "LINC00337"; transcript_type "antisense"; transcript_status "KNOWN"; transcript_name "LINC00337-002"; exon_number 4; exon_id "ENSE00001633908.1"; level 2; tag "basic"; havana_gene "OTTHUMG00000001255.3"; havana_transcript "OTTHUMT00000003710.1";
chr1	HAVANA	exon	6298281	6299000	.	+	.	gene_id "ENSG00000225077.2"; transcript_id "ENST00000441724.1"; gene_type "antisense"; gene_status "KNOWN"; gene_name "LINC00337"; transcript_type "antisense"; transcript_status "KNOWN"; transcript_name "LINC00337-002"; exon_number 5; exon_id "ENSE00001640630.1"; level 2; tag "basic"; havana_gene "OTTHUMG00000001255.3"; havana_transcript "OTTHUMT00000003710.1";
chr1	HAVANA	transcript	6297831	6299504	.	+	.	gene_id "ENSG00000225077.2"; transcript_id "ENST00000429480.2"; gene_type "antisense"; gene_status "KNOWN"; gene_name "LINC00337"; transcript_type "antisense"; transcript_status "KNOWN"; transcript_name "LINC00337-001"; level 2; tag "basic"; havana_gene "OTTHUMG00000001255.3"; havana_transcript "OTTHUMT00000003686.1";
chr1	HAVANA	exon	6297831	6297908	.	+	.	gene_id "ENSG00000225077.2"; transcript_id "ENST00000429480.2"; gene_type "antisense"; gene_status "KNOWN"; gene_name "LINC00337"; transcript_type "antisense"; transcript_status "KNOWN"; transcript_name "LINC00337-001"; exon_number 1; exon_id "ENSE00001770691.2"; level 2; tag "basic"; havana_gene "OTTHUMG00000001255.3"; havana_transcript "OTTHUMT00000003686.1";
chr1	HAVANA	exon	6298281	6299504	.	+	.	gene_id "ENSG00000225077.2"; transcript_id "ENST00000429480.2"; gene_type "antisense"; gene_status "KNOWN"; gene_name "LINC00337"; transcript_type "antisense"; transcript_status "KNOWN"; transcript_name "LINC00337-001"; exon_number 2; exon_id "ENSE00001743052.2"; level 2; tag "basic"; havana_gene "OTTHUMG00000001255.3"; havana_transcript "OTTHUMT00000003686.1";
chr1	HAVANA	gene	6453615	6454451	.	+	.	gene_id "ENSG00000271746.1"; transcript_id "ENSG00000271746.1"; gene_type "antisense"; gene_status "NOVEL"; gene_name "RP1-202O8.3"; transcript_type "antisense"; transcript_status "NOVEL"; transcript_name "RP1-202O8.3"; level 2; havana_gene "OTTHUMG00000185645.1";
chr1	HAVANA	transcript	6453615	6454451	.	+	.	gene_id "ENSG00000271746.1"; transcript_id "ENST00000607670.1"; gene_type "antisense"; gene_status "NOVEL"; gene_name "RP1-202O8.3"; transcript_type "antisense"; transcript_status "KNOWN"; transcript_name "RP1-202O8.3-001"; level 2; tag "basic"; havana_gene "OTTHUMG00000185645.1"; havana_transcript "OTTHUMT00000470919.1";
chr1	HAVANA	exon	6453615	6454451	.	+	.	gene_id "ENSG00000271746.1"; transcript_id "ENST00000607670.1"; gene_type "antisense"; gene_status "NOVEL"; gene_name "RP1-202O8.3"; transcript_type "antisense"; transcript_status "KNOWN"; transcript_name "RP1-202O8.3-001"; exon_number 1; exon_id "ENSE00003699070.1"; level 2; tag "basic"; havana_gene "OTTHUMG00000185645.1"; havana_transcript "OTTHUMT00000470919.1";
chr1	HAVANA	gene	6503094	6507066	.	-	.	gene_id "ENSG00000231868.1"; transcript_id "ENSG00000231868.1"; gene_type "antisense"; gene_status "NOVEL"; gene_name "RP1-202O8.2"; transcript_type "antisense"; transcript_status "NOVEL"; transcript_name "RP1-202O8.2"; level 2; havana_gene "OTTHUMG00000000769.1";
chr1	HAVANA	transcript	6503094	6507066	.	-	.	gene_id "ENSG00000231868.1"; transcript_id "ENST00000419034.1"; gene_type "antisense"; gene_status "NOVEL"; gene_name "RP1-202O8.2"; transcript_type "antisense"; transcript_status "KNOWN"; transcript_name "RP1-202O8.2-001"; level 2; tag "basic"; havana_gene "OTTHUMG00000000769.1"; havana_transcript "OTTHUMT00000001934.1";
chr1	HAVANA	exon	6506972	6507066	.	-	.	gene_id "ENSG00000231868.1"; transcript_id "ENST00000419034.1"; gene_type "antisense"; gene_status "NOVEL"; gene_name "RP1-202O8.2"; transcript_type "antisense"; transcript_status "KNOWN"; transcript_name "RP1-202O8.2-001"; exon_number 1; exon_id "ENSE00001630097.1"; level 2; tag "basic"; havana_gene "OTTHUMG00000000769.1"; havana_transcript "OTTHUMT00000001934.1";
chr1	HAVANA	exon	6505622	6505741	.	-	.	gene_id "ENSG00000231868.1"; transcript_id "ENST00000419034.1"; gene_type "antisense"; gene_status "NOVEL"; gene_name "RP1-202O8.2"; transcript_type "antisense"; transcript_status "KNOWN"; transcript_name "RP1-202O8.2-001"; exon_number 2; exon_id "ENSE00001705955.1"; level 2; tag "basic"; havana_gene "OTTHUMG00000000769.1"; havana_transcript "OTTHUMT00000001934.1";
chr1	HAVANA	exon	6503094	6503229	.	-	.	gene_id "ENSG00000231868.1"; transcript_id "ENST00000419034.1"; gene_type "antisense"; gene_status "NOVEL"; gene_name "RP1-202O8.2"; transcript_type "antisense"; transcript_status "KNOWN"; transcript_name "RP1-202O8.2-001"; exon_number 3; exon_id "ENSE00001755538.1"; level 2; tag "basic"; havana_gene "OTTHUMG00000000769.1"; havana_transcript "OTTHUMT00000001934.1";
chr1	HAVANA	gene	6784697	6790072	.	+	.	gene_id "ENSG00000228750.1"; transcript_id "ENSG00000228750.1"; gene_type "lincRNA"; gene_status "NOVEL"; gene_name "RP11-242F24.1"; transcript_type "lincRNA"; transcript_status "NOVEL"; transcript_name "RP11-242F24.1"; level 2; havana_gene "OTTHUMG00000001785.1";
chr1	HAVANA	transcript	6784697	6787468	.	+	.	gene_id "ENSG00000228750.1"; transcript_id "ENST00000432429.1"; gene_type "lincRNA"; gene_status "NOVEL"; gene_name "RP11-242F24.1"; transcript_type "lincRNA"; transcript_status "KNOWN"; transcript_name "RP11-242F24.1-001"; level 2; tag "basic"; havana_gene "OTTHUMG00000001785.1"; havana_transcript "OTTHUMT00000004978.1";
chr1	HAVANA	exon	6784697	6784910	.	+	.	gene_id "ENSG00000228750.1"; transcript_id "ENST00000432429.1"; gene_type "lincRNA"; gene_status "NOVEL"; gene_name "RP11-242F24.1"; transcript_type "lincRNA"; transcript_status "KNOWN"; transcript_name "RP11-242F24.1-001"; exon_number 1; exon_id "ENSE00001797152.1"; level 2; tag "basic"; havana_gene "OTTHUMG00000001785.1"; havana_transcript "OTTHUMT00000004978.1";
chr1	HAVANA	exon	6785997	6787468	.	+	.	gene_id "ENSG00000228750.1"; transcript_id "ENST00000432429.1"; gene_type "lincRNA"; gene_status "NOVEL"; gene_name "RP11-242F24.1"; transcript_type "lincRNA"; transcript_status "KNOWN"; transcript_name "RP11-242F24.1-001"; exon_number 2; exon_id "ENSE00001689027.1"; level 2; tag "basic"; havana_gene "OTTHUMG00000001785.1"; havana_transcript "OTTHUMT00000004978.1";
chr1	HAVANA	transcript	6784697	6790072	.	+	.	gene_id "ENSG00000228750.1"; transcript_id "ENST00000414210.1"; gene_type "lincRNA"; gene_status "NOVEL"; gene_name "RP11-242F24.1"; transcript_type "lincRNA"; transcript_status "KNOWN"; transcript_name "RP11-242F24.1-002"; level 2; havana_gene "OTTHUMG00000001785.1"; havana_transcript "OTTHUMT00000004979.1";
chr1	HAVANA	exon	6784697	6784910	.	+	.	gene_id "ENSG00000228750.1"; transcript_id "ENST00000414210.1"; gene_type "lincRNA"; gene_status "NOVEL"; gene_name "RP11-242F24.1"; transcript_type "lincRNA"; transcript_status "KNOWN"; transcript_name "RP11-242F24.1-002"; exon_number 1; exon_id "ENSE00001797152.1"; level 2; havana_gene "OTTHUMG00000001785.1"; havana_transcript "OTTHUMT00000004979.1";
chr1	HAVANA	exon	6789780	6790072	.	+	.	gene_id "ENSG00000228750.1"; transcript_id "ENST00000414210.1"; gene_type "lincRNA"; gene_status "NOVEL"; gene_name "RP11-242F24.1"; transcript_type "lincRNA"; transcript_status "KNOWN"; transcript_name "RP11-242F24.1-002"; exon_number 2; exon_id "ENSE00001760095.1"; level 2; havana_gene "OTTHUMG00000001785.1"; havana_transcript "OTTHUMT00000004979.1";
chr1	HAVANA	transcript	6787587	6790072	.	+	.	gene_id "ENSG00000228750.1"; transcript_id "ENST00000421469.1"; gene_type "lincRNA"; gene_status "NOVEL"; gene_name "RP11-242F24.1"; transcript_type "lincRNA"; transcript_status "KNOWN"; transcript_name "RP11-242F24.1-003"; level 2; havana_gene "OTTHUMG00000001785.1"; havana_transcript "OTTHUMT00000004980.1";
chr1	HAVANA	exon	6787587	6787672	.	+	.	gene_id "ENSG00000228750.1"; transcript_id "ENST00000421469.1"; gene_type "lincRNA"; gene_status "NOVEL"; gene_name "RP11-242F24.1"; transcript_type "lincRNA"; transcript_status "KNOWN"; transcript_name "RP11-242F24.1-003"; exon_number 1; exon_id "ENSE00001604701.1"; level 2; havana_gene "OTTHUMG00000001785.1"; havana_transcript "OTTHUMT00000004980.1";
chr1	HAVANA	exon	6789780	6790072	.	+	.	gene_id "ENSG00000228750.1"; transcript_id "ENST00000421469.1"; gene_type "lincRNA"; gene_status "NOVEL"; gene_name "RP11-242F24.1"; transcript_type "lincRNA"; transcript_status "KNOWN"; transcript_name "RP11-242F24.1-003"; exon_number 2; exon_id "ENSE00001760095.1"; level 2; havana_gene "OTTHUMG00000001785.1"; havana_transcript "OTTHUMT00000004980.1";
chr1	HAVANA	gene	6843952	6844903	.	-	.	gene_id "ENSG00000237436.1"; transcript_id "ENSG00000237436.1"; gene_type "antisense"; gene_status "NOVEL"; gene_name "RP11-312B8.1"; transcript_type "antisense"; transcript_status "NOVEL"; transcript_name "RP11-312B8.1"; level 2; havana_gene "OTTHUMG00000001213.1";
chr1	HAVANA	transcript	6843952	6844903	.	-	.	gene_id "ENSG00000237436.1"; transcript_id "ENST00000442889.1"; gene_type "antisense"; gene_status "NOVEL"; gene_name "RP11-312B8.1"; transcript_type "antisense"; transcript_status "KNOWN"; transcript_name "RP11-312B8.1-001"; level 2; tag "basic"; havana_gene "OTTHUMG00000001213.1"; havana_transcript "OTTHUMT00000003603.1";
chr1	HAVANA	exon	6844718	6844903	.	-	.	gene_id "ENSG00000237436.1"; transcript_id "ENST00000442889.1"; gene_type "antisense"; gene_status "NOVEL"; gene_name "RP11-312B8.1"; transcript_type "antisense"; transcript_status "KNOWN"; transcript_name "RP11-312B8.1-001"; exon_number 1; exon_id "ENSE00001611862.1"; level 2; tag "basic"; havana_gene "OTTHUMG00000001213.1"; havana_transcript "OTTHUMT00000003603.1";
chr1	HAVANA	exon	6844209	6844283	.	-	.	gene_id "ENSG00000237436.1"; transcript_id "ENST00000442889.1"; gene_type "antisense"; gene_status "NOVEL"; gene_name "RP11-312B8.1"; transcript_type "antisense"; transcript_status "KNOWN"; transcript_name "RP11-312B8.1-001"; exon_number 2; exon_id "ENSE00001738622.1"; level 2; tag "basic"; havana_gene "OTTHUMG00000001213.1"; havana_transcript "OTTHUMT00000003603.1";
chr1	HAVANA	exon	6843952	6844105	.	-	.	gene_id "ENSG00000237436.1"; transcript_id "ENST00000442889.1"; gene_type "antisense"; gene_status "NOVEL"; gene_name "RP11-312B8.1"; transcript_type "antisense"; transcript_status "KNOWN"; transcript_name "RP11-312B8.1-001"; exon_number 3; exon_id "ENSE00001655449.1"; level 2; tag "basic"; havana_gene "OTTHUMG00000001213.1"; havana_transcript "OTTHUMT00000003603.1";
chr1	HAVANA	gene	7068436	7074339	.	-	.	gene_id "ENSG00000237365.1"; transcript_id "ENSG00000237365.1"; gene_type "antisense"; gene_status "NOVEL"; gene_name "RP11-334N17.1"; transcript_type "antisense"; transcript_status "NOVEL"; transcript_name "RP11-334N17.1"; level 2; havana_gene "OTTHUMG00000001215.2";
chr1	HAVANA	transcript	7068436	7074339	.	-	.	gene_id "ENSG00000237365.1"; transcript_id "ENST00000456701.1"; gene_type "antisense"; gene_status "NOVEL"; gene_name "RP11-334N17.1"; transcript_type "antisense"; transcript_status "KNOWN"; transcript_name "RP11-334N17.1-001"; level 2; tag "basic"; havana_gene "OTTHUMG00000001215.2"; havana_transcript "OTTHUMT00000003605.2";
chr1	HAVANA	exon	7074311	7074339	.	-	.	gene_id "ENSG00000237365.1"; transcript_id "ENST00000456701.1"; gene_type "antisense"; gene_status "NOVEL"; gene_name "RP11-334N17.1"; transcript_type "antisense"; transcript_status "KNOWN"; transcript_name "RP11-334N17.1-001"; exon_number 1; exon_id "ENSE00001743584.2"; level 2; tag "basic"; havana_gene "OTTHUMG00000001215.2"; havana_transcript "OTTHUMT00000003605.2";
chr1	HAVANA	exon	7068436	7068755	.	-	.	gene_id "ENSG00000237365.1"; transcript_id "ENST00000456701.1"; gene_type "antisense"; gene_status "NOVEL"; gene_name "RP11-334N17.1"; transcript_type "antisense"; transcript_status "KNOWN"; transcript_name "RP11-334N17.1-001"; exon_number 2; exon_id "ENSE00001751095.2"; level 2; tag "basic"; havana_gene "OTTHUMG00000001215.2"; havana_transcript "OTTHUMT00000003605.2";
chr1	HAVANA	gene	7429003	7430331	.	+	.	gene_id "ENSG00000237402.1"; transcript_id "ENSG00000237402.1"; gene_type "sense_intronic"; gene_status "NOVEL"; gene_name "CAMTA1-IT1"; transcript_type "sense_intronic"; transcript_status "NOVEL"; transcript_name "CAMTA1-IT1"; level 1; havana_gene "OTTHUMG00000001217.1";
chr1	HAVANA	transcript	7429003	7430331	.	+	.	gene_id "ENSG00000237402.1"; transcript_id "ENST00000427317.1"; gene_type "sense_intronic"; gene_status "NOVEL"; gene_name "CAMTA1-IT1"; transcript_type "sense_intronic"; transcript_status "KNOWN"; transcript_name "CAMTA1-IT1-001"; level 1; tag "basic"; tag "exp_conf"; havana_gene "OTTHUMG00000001217.1"; havana_transcript "OTTHUMT00000003610.1";
chr1	HAVANA	exon	7429003	7429177	.	+	.	gene_id "ENSG00000237402.1"; transcript_id "ENST00000427317.1"; gene_type "sense_intronic"; gene_status "NOVEL"; gene_name "CAMTA1-IT1"; transcript_type "sense_intronic"; transcript_status "KNOWN"; transcript_name "CAMTA1-IT1-001"; exon_number 1; exon_id "ENSE00001641297.1"; level 1; tag "basic"; tag "exp_conf"; havana_gene "OTTHUMG00000001217.1"; havana_transcript "OTTHUMT00000003610.1";
chr1	HAVANA	exon	7430142	7430331	.	+	.	gene_id "ENSG00000237402.1"; transcript_id "ENST00000427317.1"; gene_type "sense_intronic"; gene_status "NOVEL"; gene_name "CAMTA1-IT1"; transcript_type "sense_intronic"; transcript_status "KNOWN"; transcript_name "CAMTA1-IT1-001"; exon_number 2; exon_id "ENSE00001690699.1"; level 1; tag "basic"; tag "exp_conf"; havana_gene "OTTHUMG00000001217.1"; havana_transcript "OTTHUMT00000003610.1";
chr1	HAVANA	gene	7442548	7449814	.	-	.	gene_id "ENSG00000237728.1"; transcript_id "ENSG00000237728.1"; gene_type "antisense"; gene_status "NOVEL"; gene_name "RP3-453P22.2"; transcript_type "antisense"; transcript_status "NOVEL"; transcript_name "RP3-453P22.2"; level 1; havana_gene "OTTHUMG00000001219.1";
chr1	HAVANA	transcript	7442548	7449814	.	-	.	gene_id "ENSG00000237728.1"; transcript_id "ENST00000457311.1"; gene_type "antisense"; gene_status "NOVEL"; gene_name "RP3-453P22.2"; transcript_type "antisense"; transcript_status "KNOWN"; transcript_name "RP3-453P22.2-001"; level 2; tag "basic"; havana_gene "OTTHUMG00000001219.1"; havana_transcript "OTTHUMT00000003614.1";
chr1	HAVANA	exon	7449719	7449814	.	-	.	gene_id "ENSG00000237728.1"; transcript_id "ENST00000457311.1"; gene_type "antisense"; gene_status "NOVEL"; gene_name "RP3-453P22.2"; transcript_type "antisense"; transcript_status "KNOWN"; transcript_name "RP3-453P22.2-001"; exon_number 1; exon_id "ENSE00001721599.1"; level 2; tag "basic"; havana_gene "OTTHUMG00000001219.1"; havana_transcript "OTTHUMT00000003614.1";
chr1	HAVANA	exon	7449400	7449499	.	-	.	gene_id "ENSG00000237728.1"; transcript_id "ENST00000457311.1"; gene_type "antisense"; gene_status "NOVEL"; gene_name "RP3-453P22.2"; transcript_type "antisense"; transcript_status "KNOWN"; transcript_name "RP3-453P22.2-001"; exon_number 2; exon_id "ENSE00001682645.1"; level 2; tag "basic"; havana_gene "OTTHUMG00000001219.1"; havana_transcript "OTTHUMT00000003614.1";
chr1	HAVANA	exon	7442548	7442783	.	-	.	gene_id "ENSG00000237728.1"; transcript_id "ENST00000457311.1"; gene_type "antisense"; gene_status "NOVEL"; gene_name "RP3-453P22.2"; transcript_type "antisense"; transcript_status "KNOWN"; transcript_name "RP3-453P22.2-001"; exon_number 3; exon_id "ENSE00001645216.1"; level 2; tag "basic"; havana_gene "OTTHUMG00000001219.1"; havana_transcript "OTTHUMT00000003614.1";
chr1	HAVANA	transcript	7448243	7449479	.	-	.	gene_id "ENSG00000237728.1"; transcript_id "ENST00000411708.1"; gene_type "antisense"; gene_status "NOVEL"; gene_name "RP3-453P22.2"; transcript_type "antisense"; transcript_status "KNOWN"; transcript_name "RP3-453P22.2-002"; level 1; tag "basic"; tag "exp_conf"; havana_gene "OTTHUMG00000001219.1"; havana_transcript "OTTHUMT00000003615.1";
chr1	HAVANA	exon	7449400	7449479	.	-	.	gene_id "ENSG00000237728.1"; transcript_id "ENST00000411708.1"; gene_type "antisense"; gene_status "NOVEL"; gene_name "RP3-453P22.2"; transcript_type "antisense"; transcript_status "KNOWN"; transcript_name "RP3-453P22.2-002"; exon_number 1; exon_id "ENSE00001779281.1"; level 1; tag "basic"; tag "exp_conf"; havana_gene "OTTHUMG00000001219.1"; havana_transcript "OTTHUMT00000003615.1";
chr1	HAVANA	exon	7448243	7448553	.	-	.	gene_id "ENSG00000237728.1"; transcript_id "ENST00000411708.1"; gene_type "antisense"; gene_status "NOVEL"; gene_name "RP3-453P22.2"; transcript_type "antisense"; transcript_status "KNOWN"; transcript_name "RP3-453P22.2-002"; exon_number 2; exon_id "ENSE00001790599.1"; level 1; tag "basic"; tag "exp_conf"; havana_gene "OTTHUMG00000001219.1"; havana_transcript "OTTHUMT00000003615.1";
chr1	HAVANA	gene	7501156	7501614	.	-	.	gene_id "ENSG00000225126.1"; transcript_id "ENSG00000225126.1"; gene_type "antisense"; gene_status "NOVEL"; gene_name "RP4-549F15.1"; transcript_type "antisense"; transcript_status "NOVEL"; transcript_name "RP4-549F15.1"; level 2; havana_gene "OTTHUMG00000001220.1";
chr1	HAVANA	transcript	7501156	7501614	.	-	.	gene_id "ENSG00000225126.1"; transcript_id "ENST00000440032.1"; gene_type "antisense"; gene_status "NOVEL"; gene_name "RP4-549F15.1"; transcript_type "antisense"; transcript_status "KNOWN"; transcript_name "RP4-549F15.1-001"; level 2; tag "basic"; havana_gene "OTTHUMG00000001220.1"; havana_transcript "OTTHUMT00000003616.1";
chr1	HAVANA	exon	7501340	7501614	.	-	.	gene_id "ENSG00000225126.1"; transcript_id "ENST00000440032.1"; gene_type "antisense"; gene_status "NOVEL"; gene_name "RP4-549F15.1"; transcript_type "antisense"; transcript_status "KNOWN"; transcript_name "RP4-549F15.1-001"; exon_number 1; exon_id "ENSE00001706346.1"; level 2; tag "basic"; havana_gene "OTTHUMG00000001220.1"; havana_transcript "OTTHUMT00000003616.1";
chr1	HAVANA	exon	7501156	7501241	.	-	.	gene_id "ENSG00000225126.1"; transcript_id "ENST00000440032.1"; gene_type "antisense"; gene_status "NOVEL"; gene_name "RP4-549F15.1"; transcript_type "antisense"; transcript_status "KNOWN"; transcript_name "RP4-549F15.1-001"; exon_number 2; exon_id "ENSE00001769883.1"; level 2; tag "basic"; havana_gene "OTTHUMG00000001220.1"; havana_transcript "OTTHUMT00000003616.1";
chr1	HAVANA	gene	7753184	7754904	.	-	.	gene_id "ENSG00000270171.1"; transcript_id "ENSG00000270171.1"; gene_type "lincRNA"; gene_status "NOVEL"; gene_name "RP11-338N10.1"; transcript_type "lincRNA"; transcript_status "NOVEL"; transcript_name "RP11-338N10.1"; level 2; havana_gene "OTTHUMG00000183917.1";
chr1	HAVANA	transcript	7753184	7754904	.	-	.	gene_id "ENSG00000270171.1"; transcript_id "ENST00000602640.1"; gene_type "lincRNA"; gene_status "NOVEL"; gene_name "RP11-338N10.1"; transcript_type "lincRNA"; transcript_status "KNOWN"; transcript_name "RP11-338N10.1-001"; level 2; tag "basic"; havana_gene "OTTHUMG00000183917.1"; havana_transcript "OTTHUMT00000467517.1";
chr1	HAVANA	exon	7753184	7754904	.	-	.	gene_id "ENSG00000270171.1"; transcript_id "ENST00000602640.1"; gene_type "lincRNA"; gene_status "NOVEL"; gene_name "RP11-338N10.1"; transcript_type "lincRNA"; transcript_status "KNOWN"; transcript_name "RP11-338N10.1-001"; exon_number 1; exon_id "ENSE00003394675.1"; level 2; tag "basic"; havana_gene "OTTHUMG00000183917.1"; havana_transcript "OTTHUMT00000467517.1";
chr1	HAVANA	gene	7758363	7758932	.	-	.	gene_id "ENSG00000270035.1"; transcript_id "ENSG00000270035.1"; gene_type "lincRNA"; gene_status "NOVEL"; gene_name "RP11-338N10.2"; transcript_type "lincRNA"; transcript_status "NOVEL"; transcript_name "RP11-338N10.2"; level 2; havana_gene "OTTHUMG00000183918.1";
chr1	HAVANA	transcript	7758363	7758932	.	-	.	gene_id "ENSG00000270035.1"; transcript_id "ENST00000602973.1"; gene_type "lincRNA"; gene_status "NOVEL"; gene_name "RP11-338N10.2"; transcript_type "lincRNA"; transcript_status "KNOWN"; transcript_name "RP11-338N10.2-001"; level 2; tag "basic"; havana_gene "OTTHUMG00000183918.1"; havana_transcript "OTTHUMT00000467518.1";
chr1	HAVANA	exon	7758363	7758932	.	-	.	gene_id "ENSG00000270035.1"; transcript_id "ENST00000602973.1"; gene_type "lincRNA"; gene_status "NOVEL"; gene_name "RP11-338N10.2"; transcript_type "lincRNA"; transcript_status "KNOWN"; transcript_name "RP11-338N10.2-001"; exon_number 1; exon_id "ENSE00003326834.1"; level 2; tag "basic"; havana_gene "OTTHUMG00000183918.1"; havana_transcript "OTTHUMT00000467518.1";
chr1	HAVANA	gene	7760764	7761030	.	-	.	gene_id "ENSG00000269978.1"; transcript_id "ENSG00000269978.1"; gene_type "lincRNA"; gene_status "NOVEL"; gene_name "RP11-338N10.3"; transcript_type "lincRNA"; transcript_status "NOVEL"; transcript_name "RP11-338N10.3"; level 2; havana_gene "OTTHUMG00000183919.1";
chr1	HAVANA	transcript	7760764	7761030	.	-	.	gene_id "ENSG00000269978.1"; transcript_id "ENST00000602916.1"; gene_type "lincRNA"; gene_status "NOVEL"; gene_name "RP11-338N10.3"; transcript_type "lincRNA"; transcript_status "KNOWN"; transcript_name "RP11-338N10.3-001"; level 2; tag "basic"; havana_gene "OTTHUMG00000183919.1"; havana_transcript "OTTHUMT00000467519.1";
chr1	HAVANA	exon	7760764	7761030	.	-	.	gene_id "ENSG00000269978.1"; transcript_id "ENST00000602916.1"; gene_type "lincRNA"; gene_status "NOVEL"; gene_name "RP11-338N10.3"; transcript_type "lincRNA"; transcript_status "KNOWN"; transcript_name "RP11-338N10.3-001"; exon_number 1; exon_id "ENSE00003226816.1"; level 2; tag "basic"; havana_gene "OTTHUMG00000183919.1"; havana_transcript "OTTHUMT00000467519.1";
chr1	HAVANA	gene	7836443	7836835	.	+	.	gene_id "ENSG00000269925.1"; transcript_id "ENSG00000269925.1"; gene_type "sense_intronic"; gene_status "NOVEL"; gene_name "RP3-467L1.6"; transcript_type "sense_intronic"; transcript_status "NOVEL"; transcript_name "RP3-467L1.6"; level 2; havana_gene "OTTHUMG00000183953.1";
chr1	HAVANA	transcript	7836443	7836835	.	+	.	gene_id "ENSG00000269925.1"; transcript_id "ENST00000602406.1"; gene_type "sense_intronic"; gene_status "NOVEL"; gene_name "RP3-467L1.6"; transcript_type "sense_intronic"; transcript_status "KNOWN"; transcript_name "RP3-467L1.6-001"; level 2; tag "basic"; havana_gene "OTTHUMG00000183953.1"; havana_transcript "OTTHUMT00000467577.1";
chr1	HAVANA	exon	7836443	7836835	.	+	.	gene_id "ENSG00000269925.1"; transcript_id "ENST00000602406.1"; gene_type "sense_intronic"; gene_status "NOVEL"; gene_name "RP3-467L1.6"; transcript_type "sense_intronic"; transcript_status "KNOWN"; transcript_name "RP3-467L1.6-001"; exon_number 1; exon_id "ENSE00003365809.1"; level 2; tag "basic"; havana_gene "OTTHUMG00000183953.1"; havana_transcript "OTTHUMT00000467577.1";
chr1	HAVANA	gene	7870302	7887402	.	-	.	gene_id "ENSG00000236266.1"; transcript_id "ENSG00000236266.1"; gene_type "antisense"; gene_status "NOVEL"; gene_name "RP3-467L1.4"; transcript_type "antisense"; transcript_status "NOVEL"; transcript_name "RP3-467L1.4"; level 1; havana_gene "OTTHUMG00000001211.1";
chr1	HAVANA	transcript	7870302	7887402	.	-	.	gene_id "ENSG00000236266.1"; transcript_id "ENST00000451646.1"; gene_type "antisense"; gene_status "NOVEL"; gene_name "RP3-467L1.4"; transcript_type "antisense"; transcript_status "KNOWN"; transcript_name "RP3-467L1.4-001"; level 1; tag "basic"; tag "exp_conf"; havana_gene "OTTHUMG00000001211.1"; havana_transcript "OTTHUMT00000003587.1";
chr1	HAVANA	exon	7887164	7887402	.	-	.	gene_id "ENSG00000236266.1"; transcript_id "ENST00000451646.1"; gene_type "antisense"; gene_status "NOVEL"; gene_name "RP3-467L1.4"; transcript_type "antisense"; transcript_status "KNOWN"; transcript_name "RP3-467L1.4-001"; exon_number 1; exon_id "ENSE00001739884.1"; level 1; tag "basic"; tag "exp_conf"; havana_gene "OTTHUMG00000001211.1"; havana_transcript "OTTHUMT00000003587.1";
chr1	HAVANA	exon	7871549	7871664	.	-	.	gene_id "ENSG00000236266.1"; transcript_id "ENST00000451646.1"; gene_type "antisense"; gene_status "NOVEL"; gene_name "RP3-467L1.4"; transcript_type "antisense"; transcript_status "KNOWN"; transcript_name "RP3-467L1.4-001"; exon_number 2; exon_id "ENSE00001667172.1"; level 1; tag "basic"; tag "exp_conf"; havana_gene "OTTHUMG00000001211.1"; havana_transcript "OTTHUMT00000003587.1";
chr1	HAVANA	exon	7870302	7870776	.	-	.	gene_id "ENSG00000236266.1"; transcript_id "ENST00000451646.1"; gene_type "antisense"; gene_status "NOVEL"; gene_name "RP3-467L1.4"; transcript_type "antisense"; transcript_status "KNOWN"; transcript_name "RP3-467L1.4-001"; exon_number 3; exon_id "ENSE00001685262.1"; level 1; tag "basic"; tag "exp_conf"; havana_gene "OTTHUMG00000001211.1"; havana_transcript "OTTHUMT00000003587.1";
chr1	HAVANA	gene	8086798	8182762	.	+	.	gene_id "ENSG00000238290.1"; transcript_id "ENSG00000238290.1"; gene_type "lincRNA"; gene_status "NOVEL"; gene_name "RP11-431K24.1"; transcript_type "lincRNA"; transcript_status "NOVEL"; transcript_name "RP11-431K24.1"; level 2; havana_gene "OTTHUMG00000001766.1";
chr1	HAVANA	transcript	8086798	8182762	.	+	.	gene_id "ENSG00000238290.1"; transcript_id "ENST00000445300.1"; gene_type "lincRNA"; gene_status "NOVEL"; gene_name "RP11-431K24.1"; transcript_type "lincRNA"; transcript_status "KNOWN"; transcript_name "RP11-431K24.1-001"; level 2; tag "basic"; havana_gene "OTTHUMG00000001766.1"; havana_transcript "OTTHUMT00000004926.1";
chr1	HAVANA	exon	8086798	8087481	.	+	.	gene_id "ENSG00000238290.1"; transcript_id "ENST00000445300.1"; gene_type "lincRNA"; gene_status "NOVEL"; gene_name "RP11-431K24.1"; transcript_type "lincRNA"; transcript_status "KNOWN"; transcript_name "RP11-431K24.1-001"; exon_number 1; exon_id "ENSE00001743826.1"; level 2; tag "basic"; havana_gene "OTTHUMG00000001766.1"; havana_transcript "OTTHUMT00000004926.1";
chr1	HAVANA	exon	8089287	8089417	.	+	.	gene_id "ENSG00000238290.1"; transcript_id "ENST00000445300.1"; gene_type "lincRNA"; gene_status "NOVEL"; gene_name "RP11-431K24.1"; transcript_type "lincRNA"; transcript_status "KNOWN"; transcript_name "RP11-431K24.1-001"; exon_number 2; exon_id "ENSE00001607166.1"; level 2; tag "basic"; havana_gene "OTTHUMG00000001766.1"; havana_transcript "OTTHUMT00000004926.1";
chr1	HAVANA	exon	8181534	8182762	.	+	.	gene_id "ENSG00000238290.1"; transcript_id "ENST00000445300.1"; gene_type "lincRNA"; gene_status "NOVEL"; gene_name "RP11-431K24.1"; transcript_type "lincRNA"; transcript_status "KNOWN"; transcript_name "RP11-431K24.1-001"; exon_number 3; exon_id "ENSE00001801731.1"; level 2; tag "basic"; havana_gene "OTTHUMG00000001766.1"; havana_transcript "OTTHUMT00000004926.1";
chr1	HAVANA	gene	8268732	8275270	.	+	.	gene_id "ENSG00000227634.1"; transcript_id "ENSG00000227634.1"; gene_type "lincRNA"; gene_status "NOVEL"; gene_name "RP11-431K24.3"; transcript_type "lincRNA"; transcript_status "NOVEL"; transcript_name "RP11-431K24.3"; level 1; havana_gene "OTTHUMG00000001769.1";
chr1	HAVANA	transcript	8268732	8275270	.	+	.	gene_id "ENSG00000227634.1"; transcript_id "ENST00000452982.1"; gene_type "lincRNA"; gene_status "NOVEL"; gene_name "RP11-431K24.3"; transcript_type "lincRNA"; transcript_status "KNOWN"; transcript_name "RP11-431K24.3-001"; level 1; tag "basic"; tag "exp_conf"; havana_gene "OTTHUMG00000001769.1"; havana_transcript "OTTHUMT00000004930.1";
chr1	HAVANA	exon	8268732	8268933	.	+	.	gene_id "ENSG00000227634.1"; transcript_id "ENST00000452982.1"; gene_type "lincRNA"; gene_status "NOVEL"; gene_name "RP11-431K24.3"; transcript_type "lincRNA"; transcript_status "KNOWN"; transcript_name "RP11-431K24.3-001"; exon_number 1; exon_id "ENSE00001782222.1"; level 1; tag "basic"; tag "exp_conf"; havana_gene "OTTHUMG00000001769.1"; havana_transcript "OTTHUMT00000004930.1";
chr1	HAVANA	exon	8270547	8270655	.	+	.	gene_id "ENSG00000227634.1"; transcript_id "ENST00000452982.1"; gene_type "lincRNA"; gene_status "NOVEL"; gene_name "RP11-431K24.3"; transcript_type "lincRNA"; transcript_status "KNOWN"; transcript_name "RP11-431K24.3-001"; exon_number 2; exon_id "ENSE00001668066.1"; level 1; tag "basic"; tag "exp_conf"; havana_gene "OTTHUMG00000001769.1"; havana_transcript "OTTHUMT00000004930.1";
chr1	HAVANA	exon	8274685	8274738	.	+	.	gene_id "ENSG00000227634.1"; transcript_id "ENST00000452982.1"; gene_type "lincRNA"; gene_status "NOVEL"; gene_name "RP11-431K24.3"; transcript_type "lincRNA"; transcript_status "KNOWN"; transcript_name "RP11-431K24.3-001"; exon_number 3; exon_id "ENSE00001688895.1"; level 1; tag "basic"; tag "exp_conf"; havana_gene "OTTHUMG00000001769.1"; havana_transcript "OTTHUMT00000004930.1";
chr1	HAVANA	exon	8275139	8275270	.	+	.	gene_id "ENSG00000227634.1"; transcript_id "ENST00000452982.1"; gene_type "lincRNA"; gene_status "NOVEL"; gene_name "RP11-431K24.3"; transcript_type "lincRNA"; transcript_status "KNOWN"; transcript_name "RP11-431K24.3-001"; exon_number 4; exon_id "ENSE00001657534.1"; level 1; tag "basic"; tag "exp_conf"; havana_gene "OTTHUMG00000001769.1"; havana_transcript "OTTHUMT00000004930.1";
chr1	HAVANA	gene	8278250	8280589	.	-	.	gene_id "ENSG00000233645.1"; transcript_id "ENSG00000233645.1"; gene_type "lincRNA"; gene_status "NOVEL"; gene_name "RP11-431K24.4"; transcript_type "lincRNA"; transcript_status "NOVEL"; transcript_name "RP11-431K24.4"; level 2; havana_gene "OTTHUMG00000001770.1";
chr1	HAVANA	transcript	8278250	8280589	.	-	.	gene_id "ENSG00000233645.1"; transcript_id "ENST00000424689.1"; gene_type "lincRNA"; gene_status "NOVEL"; gene_name "RP11-431K24.4"; transcript_type "lincRNA"; transcript_status "KNOWN"; transcript_name "RP11-431K24.4-001"; level 2; tag "basic"; havana_gene "OTTHUMG00000001770.1"; havana_transcript "OTTHUMT00000004931.1";
chr1	HAVANA	exon	8280457	8280589	.	-	.	gene_id "ENSG00000233645.1"; transcript_id "ENST00000424689.1"; gene_type "lincRNA"; gene_status "NOVEL"; gene_name "RP11-431K24.4"; transcript_type "lincRNA"; transcript_status "KNOWN"; transcript_name "RP11-431K24.4-001"; exon_number 1; exon_id "ENSE00001623838.1"; level 2; tag "basic"; havana_gene "OTTHUMG00000001770.1"; havana_transcript "OTTHUMT00000004931.1";
chr1	HAVANA	exon	8278250	8278593	.	-	.	gene_id "ENSG00000233645.1"; transcript_id "ENST00000424689.1"; gene_type "lincRNA"; gene_status "NOVEL"; gene_name "RP11-431K24.4"; transcript_type "lincRNA"; transcript_status "KNOWN"; transcript_name "RP11-431K24.4-001"; exon_number 2; exon_id "ENSE00001608235.1"; level 2; tag "basic"; havana_gene "OTTHUMG00000001770.1"; havana_transcript "OTTHUMT00000004931.1";
chr1	HAVANA	gene	8484705	8494898	.	+	.	gene_id "ENSG00000232912.1"; transcript_id "ENSG00000232912.1"; gene_type "antisense"; gene_status "NOVEL"; gene_name "RP5-1115A15.1"; transcript_type "antisense"; transcript_status "NOVEL"; transcript_name "RP5-1115A15.1"; level 1; havana_gene "OTTHUMG00000001772.1";
chr1	HAVANA	transcript	8484705	8494898	.	+	.	gene_id "ENSG00000232912.1"; transcript_id "ENST00000449895.1"; gene_type "antisense"; gene_status "NOVEL"; gene_name "RP5-1115A15.1"; transcript_type "antisense"; transcript_status "KNOWN"; transcript_name "RP5-1115A15.1-002"; level 1; tag "basic"; tag "exp_conf"; havana_gene "OTTHUMG00000001772.1"; havana_transcript "OTTHUMT00000004944.1";
chr1	HAVANA	exon	8484705	8484761	.	+	.	gene_id "ENSG00000232912.1"; transcript_id "ENST00000449895.1"; gene_type "antisense"; gene_status "NOVEL"; gene_name "RP5-1115A15.1"; transcript_type "antisense"; transcript_status "KNOWN"; transcript_name "RP5-1115A15.1-002"; exon_number 1; exon_id "ENSE00001734095.1"; level 1; tag "basic"; tag "exp_conf"; havana_gene "OTTHUMG00000001772.1"; havana_transcript "OTTHUMT00000004944.1";
chr1	HAVANA	exon	8488542	8488648	.	+	.	gene_id "ENSG00000232912.1"; transcript_id "ENST00000449895.1"; gene_type "antisense"; gene_status "NOVEL"; gene_name "RP5-1115A15.1"; transcript_type "antisense"; transcript_status "KNOWN"; transcript_name "RP5-1115A15.1-002"; exon_number 2; exon_id "ENSE00001784843.1"; level 1; tag "basic"; tag "exp_conf"; havana_gene "OTTHUMG00000001772.1"; havana_transcript "OTTHUMT00000004944.1";
chr1	HAVANA	exon	8489887	8490032	.	+	.	gene_id "ENSG00000232912.1"; transcript_id "ENST00000449895.1"; gene_type "antisense"; gene_status "NOVEL"; gene_name "RP5-1115A15.1"; transcript_type "antisense"; transcript_status "KNOWN"; transcript_name "RP5-1115A15.1-002"; exon_number 3; exon_id "ENSE00001677161.1"; level 1; tag "basic"; tag "exp_conf"; havana_gene "OTTHUMG00000001772.1"; havana_transcript "OTTHUMT00000004944.1";
chr1	HAVANA	exon	8494693	8494898	.	+	.	gene_id "ENSG00000232912.1"; transcript_id "ENST00000449895.1"; gene_type "antisense"; gene_status "NOVEL"; gene_name "RP5-1115A15.1"; transcript_type "antisense"; transcript_status "KNOWN"; transcript_name "RP5-1115A15.1-002"; exon_number 4; exon_id "ENSE00001752357.1"; level 1; tag "basic"; tag "exp_conf"; havana_gene "OTTHUMG00000001772.1"; havana_transcript "OTTHUMT00000004944.1";
chr1	HAVANA	transcript	8485698	8490101	.	+	.	gene_id "ENSG00000232912.1"; transcript_id "ENST00000444276.1"; gene_type "antisense"; gene_status "NOVEL"; gene_name "RP5-1115A15.1"; transcript_type "antisense"; transcript_status "KNOWN"; transcript_name "RP5-1115A15.1-001"; level 2; tag "basic"; havana_gene "OTTHUMG00000001772.1"; havana_transcript "OTTHUMT00000004943.1";
chr1	HAVANA	exon	8485698	8485814	.	+	.	gene_id "ENSG00000232912.1"; transcript_id "ENST00000444276.1"; gene_type "antisense"; gene_status "NOVEL"; gene_name "RP5-1115A15.1"; transcript_type "antisense"; transcript_status "KNOWN"; transcript_name "RP5-1115A15.1-001"; exon_number 1; exon_id "ENSE00001777903.1"; level 2; tag "basic"; havana_gene "OTTHUMG00000001772.1"; havana_transcript "OTTHUMT00000004943.1";
chr1	HAVANA	exon	8488542	8488648	.	+	.	gene_id "ENSG00000232912.1"; transcript_id "ENST00000444276.1"; gene_type "antisense"; gene_status "NOVEL"; gene_name "RP5-1115A15.1"; transcript_type "antisense"; transcript_status "KNOWN"; transcript_name "RP5-1115A15.1-001"; exon_number 2; exon_id "ENSE00001784843.1"; level 2; tag "basic"; havana_gene "OTTHUMG00000001772.1"; havana_transcript "OTTHUMT00000004943.1";
chr1	HAVANA	exon	8489887	8490101	.	+	.	gene_id "ENSG00000232912.1"; transcript_id "ENST00000444276.1"; gene_type "antisense"; gene_status "NOVEL"; gene_name "RP5-1115A15.1"; transcript_type "antisense"; transcript_status "KNOWN"; transcript_name "RP5-1115A15.1-001"; exon_number 3; exon_id "ENSE00001792421.1"; level 2; tag "basic"; havana_gene "OTTHUMG00000001772.1"; havana_transcript "OTTHUMT00000004943.1";
chr1	HAVANA	gene	8865919	8867110	.	+	.	gene_id "ENSG00000228423.1"; transcript_id "ENSG00000228423.1"; gene_type "lincRNA"; gene_status "NOVEL"; gene_name "RP4-633I8.4"; transcript_type "lincRNA"; transcript_status "NOVEL"; transcript_name "RP4-633I8.4"; level 2; havana_gene "OTTHUMG00000001777.1";
chr1	HAVANA	transcript	8865919	8867110	.	+	.	gene_id "ENSG00000228423.1"; transcript_id "ENST00000433876.1"; gene_type "lincRNA"; gene_status "NOVEL"; gene_name "RP4-633I8.4"; transcript_type "lincRNA"; transcript_status "KNOWN"; transcript_name "RP4-633I8.4-001"; level 2; tag "basic"; havana_gene "OTTHUMG00000001777.1"; havana_transcript "OTTHUMT00000004952.1";
chr1	HAVANA	exon	8865919	8865997	.	+	.	gene_id "ENSG00000228423.1"; transcript_id "ENST00000433876.1"; gene_type "lincRNA"; gene_status "NOVEL"; gene_name "RP4-633I8.4"; transcript_type "lincRNA"; transcript_status "KNOWN"; transcript_name "RP4-633I8.4-001"; exon_number 1; exon_id "ENSE00001748161.1"; level 2; tag "basic"; havana_gene "OTTHUMG00000001777.1"; havana_transcript "OTTHUMT00000004952.1";
chr1	HAVANA	exon	8866837	8867110	.	+	.	gene_id "ENSG00000228423.1"; transcript_id "ENST00000433876.1"; gene_type "lincRNA"; gene_status "NOVEL"; gene_name "RP4-633I8.4"; transcript_type "lincRNA"; transcript_status "KNOWN"; transcript_name "RP4-633I8.4-001"; exon_number 2; exon_id "ENSE00001597866.1"; level 2; tag "basic"; havana_gene "OTTHUMG00000001777.1"; havana_transcript "OTTHUMT00000004952.1";
chr1	HAVANA	gene	8935847	8938066	.	-	.	gene_id "ENSG00000236269.1"; transcript_id "ENSG00000236269.1"; gene_type "sense_intronic"; gene_status "NOVEL"; gene_name "ENO1-IT1"; transcript_type "sense_intronic"; transcript_status "NOVEL"; transcript_name "ENO1-IT1"; level 2; havana_gene "OTTHUMG00000001778.1";
chr1	HAVANA	transcript	8935847	8938066	.	-	.	gene_id "ENSG00000236269.1"; transcript_id "ENST00000414948.1"; gene_type "sense_intronic"; gene_status "NOVEL"; gene_name "ENO1-IT1"; transcript_type "sense_intronic"; transcript_status "KNOWN"; transcript_name "ENO1-IT1-001"; level 2; tag "basic"; havana_gene "OTTHUMG00000001778.1"; havana_transcript "OTTHUMT00000004953.1";
chr1	HAVANA	exon	8937567	8938066	.	-	.	gene_id "ENSG00000236269.1"; transcript_id "ENST00000414948.1"; gene_type "sense_intronic"; gene_status "NOVEL"; gene_name "ENO1-IT1"; transcript_type "sense_intronic"; transcript_status "KNOWN"; transcript_name "ENO1-IT1-001"; exon_number 1; exon_id "ENSE00001777811.1"; level 2; tag "basic"; havana_gene "OTTHUMG00000001778.1"; havana_transcript "OTTHUMT00000004953.1";
chr1	HAVANA	exon	8935847	8936090	.	-	.	gene_id "ENSG00000236269.1"; transcript_id "ENST00000414948.1"; gene_type "sense_intronic"; gene_status "NOVEL"; gene_name "ENO1-IT1"; transcript_type "sense_intronic"; transcript_status "KNOWN"; transcript_name "ENO1-IT1-001"; exon_number 2; exon_id "ENSE00001782887.1"; level 2; tag "basic"; havana_gene "OTTHUMG00000001778.1"; havana_transcript "OTTHUMT00000004953.1";
chr1	HAVANA	gene	8938894	8939953	.	+	.	gene_id "ENSG00000230679.1"; transcript_id "ENSG00000230679.1"; gene_type "antisense"; gene_status "NOVEL"; gene_name "ENO1-AS1"; transcript_type "antisense"; transcript_status "NOVEL"; transcript_name "ENO1-AS1"; level 1; havana_gene "OTTHUMG00000001779.1";
chr1	HAVANA	transcript	8938894	8939953	.	+	.	gene_id "ENSG00000230679.1"; transcript_id "ENST00000442636.1"; gene_type "antisense"; gene_status "NOVEL"; gene_name "ENO1-AS1"; transcript_type "antisense"; transcript_status "KNOWN"; transcript_name "ENO1-AS1-001"; level 1; tag "basic"; tag "exp_conf"; havana_gene "OTTHUMG00000001779.1"; havana_transcript "OTTHUMT00000004954.1";
chr1	HAVANA	exon	8938894	8939019	.	+	.	gene_id "ENSG00000230679.1"; transcript_id "ENST00000442636.1"; gene_type "antisense"; gene_status "NOVEL"; gene_name "ENO1-AS1"; transcript_type "antisense"; transcript_status "KNOWN"; transcript_name "ENO1-AS1-001"; exon_number 1; exon_id "ENSE00001676594.1"; level 1; tag "basic"; tag "exp_conf"; havana_gene "OTTHUMG00000001779.1"; havana_transcript "OTTHUMT00000004954.1";
chr1	HAVANA	exon	8939624	8939953	.	+	.	gene_id "ENSG00000230679.1"; transcript_id "ENST00000442636.1"; gene_type "antisense"; gene_status "NOVEL"; gene_name "ENO1-AS1"; transcript_type "antisense"; transcript_status "KNOWN"; transcript_name "ENO1-AS1-001"; exon_number 2; exon_id "ENSE00001750428.1"; level 1; tag "basic"; tag "exp_conf"; havana_gene "OTTHUMG00000001779.1"; havana_transcript "OTTHUMT00000004954.1";
chr1	HAVANA	gene	9228327	9262678	.	-	.	gene_id "ENSG00000228526.1"; transcript_id "ENSG00000228526.1"; gene_type "antisense"; gene_status "NOVEL"; gene_name "RP3-510D11.1"; transcript_type "antisense"; transcript_status "NOVEL"; transcript_name "RP3-510D11.1"; level 2; havana_gene "OTTHUMG00000001762.1";
chr1	HAVANA	transcript	9228327	9262678	.	-	.	gene_id "ENSG00000228526.1"; transcript_id "ENST00000437157.1"; gene_type "antisense"; gene_status "NOVEL"; gene_name "RP3-510D11.1"; transcript_type "antisense"; transcript_status "KNOWN"; transcript_name "RP3-510D11.1-001"; level 2; tag "non_canonical_TEC"; tag "basic"; havana_gene "OTTHUMG00000001762.1"; havana_transcript "OTTHUMT00000004910.1";
chr1	HAVANA	exon	9262638	9262678	.	-	.	gene_id "ENSG00000228526.1"; transcript_id "ENST00000437157.1"; gene_type "antisense"; gene_status "NOVEL"; gene_name "RP3-510D11.1"; transcript_type "antisense"; transcript_status "KNOWN"; transcript_name "RP3-510D11.1-001"; exon_number 1; exon_id "ENSE00001770914.1"; level 2; tag "non_canonical_TEC"; tag "basic"; havana_gene "OTTHUMG00000001762.1"; havana_transcript "OTTHUMT00000004910.1";
chr1	HAVANA	exon	9243690	9243809	.	-	.	gene_id "ENSG00000228526.1"; transcript_id "ENST00000437157.1"; gene_type "antisense"; gene_status "NOVEL"; gene_name "RP3-510D11.1"; transcript_type "antisense"; transcript_status "KNOWN"; transcript_name "RP3-510D11.1-001"; exon_number 2; exon_id "ENSE00001670416.1"; level 2; tag "non_canonical_TEC"; tag "basic"; havana_gene "OTTHUMG00000001762.1"; havana_transcript "OTTHUMT00000004910.1";
chr1	HAVANA	exon	9242066	9242354	.	-	.	gene_id "ENSG00000228526.1"; transcript_id "ENST00000437157.1"; gene_type "antisense"; gene_status "NOVEL"; gene_name "RP3-510D11.1"; transcript_type "antisense"; transcript_status "KNOWN"; transcript_name "RP3-510D11.1-001"; exon_number 3; exon_id "ENSE00001658885.1"; level 2; tag "non_canonical_TEC"; tag "basic"; havana_gene "OTTHUMG00000001762.1"; havana_transcript "OTTHUMT00000004910.1";
chr1	HAVANA	exon	9228327	9228424	.	-	.	gene_id "ENSG00000228526.1"; transcript_id "ENST00000437157.1"; gene_type "antisense"; gene_status "NOVEL"; gene_name "RP3-510D11.1"; transcript_type "antisense"; transcript_status "KNOWN"; transcript_name "RP3-510D11.1-001"; exon_number 4; exon_id "ENSE00001717885.1"; level 2; tag "non_canonical_TEC"; tag "basic"; havana_gene "OTTHUMG00000001762.1"; havana_transcript "OTTHUMT00000004910.1";
chr1	HAVANA	gene	9242263	9252148	.	+	.	gene_id "ENSG00000234546.2"; transcript_id "ENSG00000234546.2"; gene_type "lincRNA"; gene_status "NOVEL"; gene_name "RP3-510D11.2"; transcript_type "lincRNA"; transcript_status "NOVEL"; transcript_name "RP3-510D11.2"; level 2; havana_gene "OTTHUMG00000001764.2";
chr1	HAVANA	transcript	9242263	9252148	.	+	.	gene_id "ENSG00000234546.2"; transcript_id "ENST00000412639.2"; gene_type "lincRNA"; gene_status "NOVEL"; gene_name "RP3-510D11.2"; transcript_type "lincRNA"; transcript_status "KNOWN"; transcript_name "RP3-510D11.2-001"; level 2; tag "basic"; havana_gene "OTTHUMG00000001764.2"; havana_transcript "OTTHUMT00000004915.2";
chr1	HAVANA	exon	9242263	9242375	.	+	.	gene_id "ENSG00000234546.2"; transcript_id "ENST00000412639.2"; gene_type "lincRNA"; gene_status "NOVEL"; gene_name "RP3-510D11.2"; transcript_type "lincRNA"; transcript_status "KNOWN"; transcript_name "RP3-510D11.2-001"; exon_number 1; exon_id "ENSE00001689525.2"; level 2; tag "basic"; havana_gene "OTTHUMG00000001764.2"; havana_transcript "OTTHUMT00000004915.2";
chr1	HAVANA	exon	9243692	9243866	.	+	.	gene_id "ENSG00000234546.2"; transcript_id "ENST00000412639.2"; gene_type "lincRNA"; gene_status "NOVEL"; gene_name "RP3-510D11.2"; transcript_type "lincRNA"; transcript_status "KNOWN"; transcript_name "RP3-510D11.2-001"; exon_number 2; exon_id "ENSE00001761202.2"; level 2; tag "basic"; havana_gene "OTTHUMG00000001764.2"; havana_transcript "OTTHUMT00000004915.2";
chr1	HAVANA	exon	9251452	9252148	.	+	.	gene_id "ENSG00000234546.2"; transcript_id "ENST00000412639.2"; gene_type "lincRNA"; gene_status "NOVEL"; gene_name "RP3-510D11.2"; transcript_type "lincRNA"; transcript_status "KNOWN"; transcript_name "RP3-510D11.2-001"; exon_number 3; exon_id "ENSE00003700656.1"; level 2; tag "basic"; havana_gene "OTTHUMG00000001764.2"; havana_transcript "OTTHUMT00000004915.2";
chr1	HAVANA	gene	9561151	9563530	.	-	.	gene_id "ENSG00000235263.1"; transcript_id "ENSG00000235263.1"; gene_type "lincRNA"; gene_status "NOVEL"; gene_name "RP13-392I16.1"; transcript_type "lincRNA"; transcript_status "NOVEL"; transcript_name "RP13-392I16.1"; level 2; havana_gene "OTTHUMG00000001278.1";
chr1	HAVANA	transcript	9561151	9563530	.	-	.	gene_id "ENSG00000235263.1"; transcript_id "ENST00000441033.1"; gene_type "lincRNA"; gene_status "NOVEL"; gene_name "RP13-392I16.1"; transcript_type "lincRNA"; transcript_status "KNOWN"; transcript_name "RP13-392I16.1-001"; level 2; tag "basic"; havana_gene "OTTHUMG00000001278.1"; havana_transcript "OTTHUMT00000003726.1";
chr1	HAVANA	exon	9563280	9563530	.	-	.	gene_id "ENSG00000235263.1"; transcript_id "ENST00000441033.1"; gene_type "lincRNA"; gene_status "NOVEL"; gene_name "RP13-392I16.1"; transcript_type "lincRNA"; transcript_status "KNOWN"; transcript_name "RP13-392I16.1-001"; exon_number 1; exon_id "ENSE00001740208.1"; level 2; tag "basic"; havana_gene "OTTHUMG00000001278.1"; havana_transcript "OTTHUMT00000003726.1";
chr1	HAVANA	exon	9561151	9561607	.	-	.	gene_id "ENSG00000235263.1"; transcript_id "ENST00000441033.1"; gene_type "lincRNA"; gene_status "NOVEL"; gene_name "RP13-392I16.1"; transcript_type "lincRNA"; transcript_status "KNOWN"; transcript_name "RP13-392I16.1-001"; exon_number 2; exon_id "ENSE00001787692.1"; level 2; tag "basic"; havana_gene "OTTHUMG00000001278.1"; havana_transcript "OTTHUMT00000003726.1";
chr1	HAVANA	gene	9732484	9747613	.	-	.	gene_id "ENSG00000231789.2"; transcript_id "ENSG00000231789.2"; gene_type "antisense"; gene_status "NOVEL"; gene_name "RP11-558F24.4"; transcript_type "antisense"; transcript_status "NOVEL"; transcript_name "RP11-558F24.4"; level 2; havana_gene "OTTHUMG00000001449.2";
chr1	HAVANA	transcript	9732484	9747613	.	-	.	gene_id "ENSG00000231789.2"; transcript_id "ENST00000415330.2"; gene_type "antisense"; gene_status "NOVEL"; gene_name "RP11-558F24.4"; transcript_type "antisense"; transcript_status "KNOWN"; transcript_name "RP11-558F24.4-001"; level 2; tag "basic"; havana_gene "OTTHUMG00000001449.2"; havana_transcript "OTTHUMT00000004234.2";
chr1	HAVANA	exon	9747393	9747613	.	-	.	gene_id "ENSG00000231789.2"; transcript_id "ENST00000415330.2"; gene_type "antisense"; gene_status "NOVEL"; gene_name "RP11-558F24.4"; transcript_type "antisense"; transcript_status "KNOWN"; transcript_name "RP11-558F24.4-001"; exon_number 1; exon_id "ENSE00001602270.2"; level 2; tag "basic"; havana_gene "OTTHUMG00000001449.2"; havana_transcript "OTTHUMT00000004234.2";
chr1	HAVANA	exon	9740770	9741193	.	-	.	gene_id "ENSG00000231789.2"; transcript_id "ENST00000415330.2"; gene_type "antisense"; gene_status "NOVEL"; gene_name "RP11-558F24.4"; transcript_type "antisense"; transcript_status "KNOWN"; transcript_name "RP11-558F24.4-001"; exon_number 2; exon_id "ENSE00001786522.1"; level 2; tag "basic"; havana_gene "OTTHUMG00000001449.2"; havana_transcript "OTTHUMT00000004234.2";
chr1	HAVANA	exon	9732484	9732777	.	-	.	gene_id "ENSG00000231789.2"; transcript_id "ENST00000415330.2"; gene_type "antisense"; gene_status "NOVEL"; gene_name "RP11-558F24.4"; transcript_type "antisense"; transcript_status "KNOWN"; transcript_name "RP11-558F24.4-001"; exon_number 3; exon_id "ENSE00003455420.1"; level 2; tag "basic"; havana_gene "OTTHUMG00000001449.2"; havana_transcript "OTTHUMT00000004234.2";
chr1	HAVANA	gene	9908376	9910212	.	+	.	gene_id "ENSG00000223989.1"; transcript_id "ENSG00000223989.1"; gene_type "antisense"; gene_status "NOVEL"; gene_name "RP11-84A14.5"; transcript_type "antisense"; transcript_status "NOVEL"; transcript_name "RP11-84A14.5"; level 2; havana_gene "OTTHUMG00000037769.1";
chr1	HAVANA	transcript	9908376	9910212	.	+	.	gene_id "ENSG00000223989.1"; transcript_id "ENST00000454104.1"; gene_type "antisense"; gene_status "NOVEL"; gene_name "RP11-84A14.5"; transcript_type "antisense"; transcript_status "KNOWN"; transcript_name "RP11-84A14.5-001"; level 2; tag "basic"; havana_gene "OTTHUMG00000037769.1"; havana_transcript "OTTHUMT00000092157.1";
chr1	HAVANA	exon	9908376	9908524	.	+	.	gene_id "ENSG00000223989.1"; transcript_id "ENST00000454104.1"; gene_type "antisense"; gene_status "NOVEL"; gene_name "RP11-84A14.5"; transcript_type "antisense"; transcript_status "KNOWN"; transcript_name "RP11-84A14.5-001"; exon_number 1; exon_id "ENSE00001691747.1"; level 2; tag "basic"; havana_gene "OTTHUMG00000037769.1"; havana_transcript "OTTHUMT00000092157.1";
chr1	HAVANA	exon	9909427	9909532	.	+	.	gene_id "ENSG00000223989.1"; transcript_id "ENST00000454104.1"; gene_type "antisense"; gene_status "NOVEL"; gene_name "RP11-84A14.5"; transcript_type "antisense"; transcript_status "KNOWN"; transcript_name "RP11-84A14.5-001"; exon_number 2; exon_id "ENSE00001779093.1"; level 2; tag "basic"; havana_gene "OTTHUMG00000037769.1"; havana_transcript "OTTHUMT00000092157.1";
chr1	HAVANA	exon	9910044	9910212	.	+	.	gene_id "ENSG00000223989.1"; transcript_id "ENST00000454104.1"; gene_type "antisense"; gene_status "NOVEL"; gene_name "RP11-84A14.5"; transcript_type "antisense"; transcript_status "KNOWN"; transcript_name "RP11-84A14.5-001"; exon_number 3; exon_id "ENSE00001609258.1"; level 2; tag "basic"; havana_gene "OTTHUMG00000037769.1"; havana_transcript "OTTHUMT00000092157.1";
chr1	HAVANA	gene	10002981	10010032	.	+	.	gene_id "ENSG00000228150.1"; transcript_id "ENSG00000228150.1"; gene_type "sense_intronic"; gene_status "NOVEL"; gene_name "RP11-84A14.4"; transcript_type "sense_intronic"; transcript_status "NOVEL"; transcript_name "RP11-84A14.4"; level 2; tag "ncRNA_host"; havana_gene "OTTHUMG00000001805.1";
chr1	HAVANA	transcript	10002981	10010032	.	+	.	gene_id "ENSG00000228150.1"; transcript_id "ENST00000445884.1"; gene_type "sense_intronic"; gene_status "NOVEL"; gene_name "RP11-84A14.4"; transcript_type "sense_intronic"; transcript_status "KNOWN"; transcript_name "RP11-84A14.4-001"; level 2; tag "basic"; havana_gene "OTTHUMG00000001805.1"; havana_transcript "OTTHUMT00000005042.1";
chr1	HAVANA	exon	10002981	10003083	.	+	.	gene_id "ENSG00000228150.1"; transcript_id "ENST00000445884.1"; gene_type "sense_intronic"; gene_status "NOVEL"; gene_name "RP11-84A14.4"; transcript_type "sense_intronic"; transcript_status "KNOWN"; transcript_name "RP11-84A14.4-001"; exon_number 1; exon_id "ENSE00001704248.1"; level 2; tag "basic"; havana_gene "OTTHUMG00000001805.1"; havana_transcript "OTTHUMT00000005042.1";
chr1	HAVANA	exon	10009696	10010032	.	+	.	gene_id "ENSG00000228150.1"; transcript_id "ENST00000445884.1"; gene_type "sense_intronic"; gene_status "NOVEL"; gene_name "RP11-84A14.4"; transcript_type "sense_intronic"; transcript_status "KNOWN"; transcript_name "RP11-84A14.4-001"; exon_number 2; exon_id "ENSE00001792659.1"; level 2; tag "basic"; havana_gene "OTTHUMG00000001805.1"; havana_transcript "OTTHUMT00000005042.1";
chr1	HAVANA	gene	10043199	10044626	.	+	.	gene_id "ENSG00000241326.1"; transcript_id "ENSG00000241326.1"; gene_type "sense_intronic"; gene_status "NOVEL"; gene_name "RP11-807G9.2"; transcript_type "sense_intronic"; transcript_status "NOVEL"; transcript_name "RP11-807G9.2"; level 2; havana_gene "OTTHUMG00000001801.1";
chr1	HAVANA	transcript	10043199	10044626	.	+	.	gene_id "ENSG00000241326.1"; transcript_id "ENST00000413148.1"; gene_type "sense_intronic"; gene_status "NOVEL"; gene_name "RP11-807G9.2"; transcript_type "sense_intronic"; transcript_status "KNOWN"; transcript_name "RP11-807G9.2-001"; level 2; tag "basic"; havana_gene "OTTHUMG00000001801.1"; havana_transcript "OTTHUMT00000005034.1";
chr1	HAVANA	exon	10043199	10043348	.	+	.	gene_id "ENSG00000241326.1"; transcript_id "ENST00000413148.1"; gene_type "sense_intronic"; gene_status "NOVEL"; gene_name "RP11-807G9.2"; transcript_type "sense_intronic"; transcript_status "KNOWN"; transcript_name "RP11-807G9.2-001"; exon_number 1; exon_id "ENSE00001764415.1"; level 2; tag "basic"; havana_gene "OTTHUMG00000001801.1"; havana_transcript "OTTHUMT00000005034.1";
chr1	HAVANA	exon	10044341	10044626	.	+	.	gene_id "ENSG00000241326.1"; transcript_id "ENST00000413148.1"; gene_type "sense_intronic"; gene_status "NOVEL"; gene_name "RP11-807G9.2"; transcript_type "sense_intronic"; transcript_status "KNOWN"; transcript_name "RP11-807G9.2-001"; exon_number 2; exon_id "ENSE00001689312.1"; level 2; tag "basic"; havana_gene "OTTHUMG00000001801.1"; havana_transcript "OTTHUMT00000005034.1";
chr1	HAVANA	gene	10489938	10490734	.	-	.	gene_id "ENSG00000271989.1"; transcript_id "ENSG00000271989.1"; gene_type "antisense"; gene_status "NOVEL"; gene_name "RP4-736L20.3"; transcript_type "antisense"; transcript_status "NOVEL"; transcript_name "RP4-736L20.3"; level 2; havana_gene "OTTHUMG00000185648.1";
chr1	HAVANA	transcript	10489938	10490734	.	-	.	gene_id "ENSG00000271989.1"; transcript_id "ENST00000607572.1"; gene_type "antisense"; gene_status "NOVEL"; gene_name "RP4-736L20.3"; transcript_type "antisense"; transcript_status "KNOWN"; transcript_name "RP4-736L20.3-001"; level 2; tag "basic"; havana_gene "OTTHUMG00000185648.1"; havana_transcript "OTTHUMT00000470922.1";
chr1	HAVANA	exon	10489938	10490734	.	-	.	gene_id "ENSG00000271989.1"; transcript_id "ENST00000607572.1"; gene_type "antisense"; gene_status "NOVEL"; gene_name "RP4-736L20.3"; transcript_type "antisense"; transcript_status "KNOWN"; transcript_name "RP4-736L20.3-001"; exon_number 1; exon_id "ENSE00003696641.1"; level 2; tag "basic"; havana_gene "OTTHUMG00000185648.1"; havana_transcript "OTTHUMT00000470922.1";
chr1	HAVANA	gene	10518612	10519395	.	+	.	gene_id "ENSG00000203469.2"; transcript_id "ENSG00000203469.2"; gene_type "antisense"; gene_status "NOVEL"; gene_name "RP5-1113E3.3"; transcript_type "antisense"; transcript_status "NOVEL"; transcript_name "RP5-1113E3.3"; level 2; havana_gene "OTTHUMG00000001907.1";
chr1	HAVANA	transcript	10518612	10519395	.	+	.	gene_id "ENSG00000203469.2"; transcript_id "ENST00000424487.1"; gene_type "antisense"; gene_status "NOVEL"; gene_name "RP5-1113E3.3"; transcript_type "antisense"; transcript_status "KNOWN"; transcript_name "RP5-1113E3.3-001"; level 2; tag "basic"; havana_gene "OTTHUMG00000001907.1"; havana_transcript "OTTHUMT00000005413.1";
chr1	HAVANA	exon	10518612	10518829	.	+	.	gene_id "ENSG00000203469.2"; transcript_id "ENST00000424487.1"; gene_type "antisense"; gene_status "NOVEL"; gene_name "RP5-1113E3.3"; transcript_type "antisense"; transcript_status "KNOWN"; transcript_name "RP5-1113E3.3-001"; exon_number 1; exon_id "ENSE00001685647.1"; level 2; tag "basic"; havana_gene "OTTHUMG00000001907.1"; havana_transcript "OTTHUMT00000005413.1";
chr1	HAVANA	exon	10519147	10519395	.	+	.	gene_id "ENSG00000203469.2"; transcript_id "ENST00000424487.1"; gene_type "antisense"; gene_status "NOVEL"; gene_name "RP5-1113E3.3"; transcript_type "antisense"; transcript_status "KNOWN"; transcript_name "RP5-1113E3.3-001"; exon_number 2; exon_id "ENSE00001711755.1"; level 2; tag "basic"; havana_gene "OTTHUMG00000001907.1"; havana_transcript "OTTHUMT00000005413.1";
chr1	HAVANA	gene	10699298	10714390	.	+	.	gene_id "ENSG00000272078.1"; transcript_id "ENSG00000272078.1"; gene_type "antisense"; gene_status "NOVEL"; gene_name "RP4-734G22.3"; transcript_type "antisense"; transcript_status "NOVEL"; transcript_name "RP4-734G22.3"; level 2; havana_gene "OTTHUMG00000185370.1";
chr1	HAVANA	transcript	10699298	10714390	.	+	.	gene_id "ENSG00000272078.1"; transcript_id "ENST00000606802.1"; gene_type "antisense"; gene_status "NOVEL"; gene_name "RP4-734G22.3"; transcript_type "antisense"; transcript_status "KNOWN"; transcript_name "RP4-734G22.3-001"; level 2; tag "basic"; havana_gene "OTTHUMG00000185370.1"; havana_transcript "OTTHUMT00000470350.1";
chr1	HAVANA	exon	10699298	10700134	.	+	.	gene_id "ENSG00000272078.1"; transcript_id "ENST00000606802.1"; gene_type "antisense"; gene_status "NOVEL"; gene_name "RP4-734G22.3"; transcript_type "antisense"; transcript_status "KNOWN"; transcript_name "RP4-734G22.3-001"; exon_number 1; exon_id "ENSE00003700990.1"; level 2; tag "basic"; havana_gene "OTTHUMG00000185370.1"; havana_transcript "OTTHUMT00000470350.1";
chr1	HAVANA	exon	10707305	10714390	.	+	.	gene_id "ENSG00000272078.1"; transcript_id "ENST00000606802.1"; gene_type "antisense"; gene_status "NOVEL"; gene_name "RP4-734G22.3"; transcript_type "antisense"; transcript_status "KNOWN"; transcript_name "RP4-734G22.3-001"; exon_number 2; exon_id "ENSE00003698215.1"; level 2; tag "basic"; havana_gene "OTTHUMG00000185370.1"; havana_transcript "OTTHUMT00000470350.1";
chr1	HAVANA	gene	11089716	11090585	.	+	.	gene_id "ENSG00000271895.1"; transcript_id "ENSG00000271895.1"; gene_type "antisense"; gene_status "NOVEL"; gene_name "RP4-635E18.8"; transcript_type "antisense"; transcript_status "NOVEL"; transcript_name "RP4-635E18.8"; level 2; havana_gene "OTTHUMG00000185649.1";
chr1	HAVANA	transcript	11089716	11090585	.	+	.	gene_id "ENSG00000271895.1"; transcript_id "ENST00000607145.1"; gene_type "antisense"; gene_status "NOVEL"; gene_name "RP4-635E18.8"; transcript_type "antisense"; transcript_status "KNOWN"; transcript_name "RP4-635E18.8-001"; level 2; tag "basic"; havana_gene "OTTHUMG00000185649.1"; havana_transcript "OTTHUMT00000470923.1";
chr1	HAVANA	exon	11089716	11090585	.	+	.	gene_id "ENSG00000271895.1"; transcript_id "ENST00000607145.1"; gene_type "antisense"; gene_status "NOVEL"; gene_name "RP4-635E18.8"; transcript_type "antisense"; transcript_status "KNOWN"; transcript_name "RP4-635E18.8-001"; exon_number 1; exon_id "ENSE00003697878.1"; level 2; tag "basic"; havana_gene "OTTHUMG00000185649.1"; havana_transcript "OTTHUMT00000470923.1";
chr1	HAVANA	gene	11128528	11133154	.	+	.	gene_id "ENSG00000226849.1"; transcript_id "ENSG00000226849.1"; gene_type "antisense"; gene_status "NOVEL"; gene_name "RP4-635E18.7"; transcript_type "antisense"; transcript_status "NOVEL"; transcript_name "RP4-635E18.7"; level 2; havana_gene "OTTHUMG00000034707.1";
chr1	HAVANA	transcript	11128528	11133154	.	+	.	gene_id "ENSG00000226849.1"; transcript_id "ENST00000452378.1"; gene_type "antisense"; gene_status "NOVEL"; gene_name "RP4-635E18.7"; transcript_type "antisense"; transcript_status "KNOWN"; transcript_name "RP4-635E18.7-001"; level 2; tag "basic"; havana_gene "OTTHUMG00000034707.1"; havana_transcript "OTTHUMT00000083946.1";
chr1	HAVANA	exon	11128528	11128770	.	+	.	gene_id "ENSG00000226849.1"; transcript_id "ENST00000452378.1"; gene_type "antisense"; gene_status "NOVEL"; gene_name "RP4-635E18.7"; transcript_type "antisense"; transcript_status "KNOWN"; transcript_name "RP4-635E18.7-001"; exon_number 1; exon_id "ENSE00001620715.1"; level 2; tag "basic"; havana_gene "OTTHUMG00000034707.1"; havana_transcript "OTTHUMT00000083946.1";
chr1	HAVANA	exon	11130716	11133154	.	+	.	gene_id "ENSG00000226849.1"; transcript_id "ENST00000452378.1"; gene_type "antisense"; gene_status "NOVEL"; gene_name "RP4-635E18.7"; transcript_type "antisense"; transcript_status "KNOWN"; transcript_name "RP4-635E18.7-001"; exon_number 2; exon_id "ENSE00001787504.1"; level 2; tag "basic"; havana_gene "OTTHUMG00000034707.1"; havana_transcript "OTTHUMT00000083946.1";
chr1	HAVANA	gene	11159732	11162157	.	+	.	gene_id "ENSG00000230337.1"; transcript_id "ENSG00000230337.1"; gene_type "antisense"; gene_status "NOVEL"; gene_name "RP4-635E18.6"; transcript_type "antisense"; transcript_status "NOVEL"; transcript_name "RP4-635E18.6"; level 1; havana_gene "OTTHUMG00000002122.1";
chr1	HAVANA	transcript	11159732	11162108	.	+	.	gene_id "ENSG00000230337.1"; transcript_id "ENST00000447600.1"; gene_type "antisense"; gene_status "NOVEL"; gene_name "RP4-635E18.6"; transcript_type "antisense"; transcript_status "KNOWN"; transcript_name "RP4-635E18.6-002"; level 1; tag "basic"; tag "exp_conf"; havana_gene "OTTHUMG00000002122.1"; havana_transcript "OTTHUMT00000006077.1";
chr1	HAVANA	exon	11159732	11159967	.	+	.	gene_id "ENSG00000230337.1"; transcript_id "ENST00000447600.1"; gene_type "antisense"; gene_status "NOVEL"; gene_name "RP4-635E18.6"; transcript_type "antisense"; transcript_status "KNOWN"; transcript_name "RP4-635E18.6-002"; exon_number 1; exon_id "ENSE00001647887.1"; level 1; tag "basic"; tag "exp_conf"; havana_gene "OTTHUMG00000002122.1"; havana_transcript "OTTHUMT00000006077.1";
chr1	HAVANA	exon	11161858	11162108	.	+	.	gene_id "ENSG00000230337.1"; transcript_id "ENST00000447600.1"; gene_type "antisense"; gene_status "NOVEL"; gene_name "RP4-635E18.6"; transcript_type "antisense"; transcript_status "KNOWN"; transcript_name "RP4-635E18.6-002"; exon_number 2; exon_id "ENSE00001723813.1"; level 1; tag "basic"; tag "exp_conf"; havana_gene "OTTHUMG00000002122.1"; havana_transcript "OTTHUMT00000006077.1";
chr1	HAVANA	transcript	11159732	11162157	.	+	.	gene_id "ENSG00000230337.1"; transcript_id "ENST00000435388.1"; gene_type "antisense"; gene_status "NOVEL"; gene_name "RP4-635E18.6"; transcript_type "antisense"; transcript_status "KNOWN"; transcript_name "RP4-635E18.6-001"; level 1; tag "basic"; tag "exp_conf"; havana_gene "OTTHUMG00000002122.1"; havana_transcript "OTTHUMT00000006076.1";
chr1	HAVANA	exon	11159732	11159871	.	+	.	gene_id "ENSG00000230337.1"; transcript_id "ENST00000435388.1"; gene_type "antisense"; gene_status "NOVEL"; gene_name "RP4-635E18.6"; transcript_type "antisense"; transcript_status "KNOWN"; transcript_name "RP4-635E18.6-001"; exon_number 1; exon_id "ENSE00001719466.1"; level 1; tag "basic"; tag "exp_conf"; havana_gene "OTTHUMG00000002122.1"; havana_transcript "OTTHUMT00000006076.1";
chr1	HAVANA	exon	11161858	11162157	.	+	.	gene_id "ENSG00000230337.1"; transcript_id "ENST00000435388.1"; gene_type "antisense"; gene_status "NOVEL"; gene_name "RP4-635E18.6"; transcript_type "antisense"; transcript_status "KNOWN"; transcript_name "RP4-635E18.6-001"; exon_number 2; exon_id "ENSE00001696194.1"; level 1; tag "basic"; tag "exp_conf"; havana_gene "OTTHUMG00000002122.1"; havana_transcript "OTTHUMT00000006076.1";
chr1	HAVANA	gene	11203955	11209594	.	+	.	gene_id "ENSG00000225602.1"; transcript_id "ENSG00000225602.1"; gene_type "antisense"; gene_status "NOVEL"; gene_name "MTOR-AS1"; transcript_type "antisense"; transcript_status "NOVEL"; transcript_name "MTOR-AS1"; level 2; havana_gene "OTTHUMG00000002003.1";
chr1	HAVANA	transcript	11203955	11209594	.	+	.	gene_id "ENSG00000225602.1"; transcript_id "ENST00000445982.1"; gene_type "antisense"; gene_status "NOVEL"; gene_name "MTOR-AS1"; transcript_type "antisense"; transcript_status "KNOWN"; transcript_name "MTOR-AS1-001"; level 2; tag "basic"; havana_gene "OTTHUMG00000002003.1"; havana_transcript "OTTHUMT00000005565.1";
chr1	HAVANA	exon	11203955	11204044	.	+	.	gene_id "ENSG00000225602.1"; transcript_id "ENST00000445982.1"; gene_type "antisense"; gene_status "NOVEL"; gene_name "MTOR-AS1"; transcript_type "antisense"; transcript_status "KNOWN"; transcript_name "MTOR-AS1-001"; exon_number 1; exon_id "ENSE00001591967.1"; level 2; tag "basic"; havana_gene "OTTHUMG00000002003.1"; havana_transcript "OTTHUMT00000005565.1";
chr1	HAVANA	exon	11204724	11204943	.	+	.	gene_id "ENSG00000225602.1"; transcript_id "ENST00000445982.1"; gene_type "antisense"; gene_status "NOVEL"; gene_name "MTOR-AS1"; transcript_type "antisense"; transcript_status "KNOWN"; transcript_name "MTOR-AS1-001"; exon_number 2; exon_id "ENSE00001736483.1"; level 2; tag "basic"; havana_gene "OTTHUMG00000002003.1"; havana_transcript "OTTHUMT00000005565.1";
chr1	HAVANA	exon	11205210	11205336	.	+	.	gene_id "ENSG00000225602.1"; transcript_id "ENST00000445982.1"; gene_type "antisense"; gene_status "NOVEL"; gene_name "MTOR-AS1"; transcript_type "antisense"; transcript_status "KNOWN"; transcript_name "MTOR-AS1-001"; exon_number 3; exon_id "ENSE00001720984.1"; level 2; tag "basic"; havana_gene "OTTHUMG00000002003.1"; havana_transcript "OTTHUMT00000005565.1";
chr1	HAVANA	exon	11209327	11209594	.	+	.	gene_id "ENSG00000225602.1"; transcript_id "ENST00000445982.1"; gene_type "antisense"; gene_status "NOVEL"; gene_name "MTOR-AS1"; transcript_type "antisense"; transcript_status "KNOWN"; transcript_name "MTOR-AS1-001"; exon_number 4; exon_id "ENSE00001605829.1"; level 2; tag "basic"; havana_gene "OTTHUMG00000002003.1"; havana_transcript "OTTHUMT00000005565.1";
chr1	HAVANA	transcript	11204481	11209594	.	+	.	gene_id "ENSG00000225602.1"; transcript_id "ENST00000420480.1"; gene_type "antisense"; gene_status "NOVEL"; gene_name "MTOR-AS1"; transcript_type "antisense"; transcript_status "KNOWN"; transcript_name "MTOR-AS1-002"; level 2; tag "basic"; havana_gene "OTTHUMG00000002003.1"; havana_transcript "OTTHUMT00000005566.1";
chr1	HAVANA	exon	11204481	11204538	.	+	.	gene_id "ENSG00000225602.1"; transcript_id "ENST00000420480.1"; gene_type "antisense"; gene_status "NOVEL"; gene_name "MTOR-AS1"; transcript_type "antisense"; transcript_status "KNOWN"; transcript_name "MTOR-AS1-002"; exon_number 1; exon_id "ENSE00001798340.1"; level 2; tag "basic"; havana_gene "OTTHUMG00000002003.1"; havana_transcript "OTTHUMT00000005566.1";
chr1	HAVANA	exon	11204724	11204943	.	+	.	gene_id "ENSG00000225602.1"; transcript_id "ENST00000420480.1"; gene_type "antisense"; gene_status "NOVEL"; gene_name "MTOR-AS1"; transcript_type "antisense"; transcript_status "KNOWN"; transcript_name "MTOR-AS1-002"; exon_number 2; exon_id "ENSE00001736483.1"; level 2; tag "basic"; havana_gene "OTTHUMG00000002003.1"; havana_transcript "OTTHUMT00000005566.1";
chr1	HAVANA	exon	11205210	11205336	.	+	.	gene_id "ENSG00000225602.1"; transcript_id "ENST00000420480.1"; gene_type "antisense"; gene_status "NOVEL"; gene_name "MTOR-AS1"; transcript_type "antisense"; transcript_status "KNOWN"; transcript_name "MTOR-AS1-002"; exon_number 3; exon_id "ENSE00001720984.1"; level 2; tag "basic"; havana_gene "OTTHUMG00000002003.1"; havana_transcript "OTTHUMT00000005566.1";
chr1	HAVANA	exon	11209327	11209594	.	+	.	gene_id "ENSG00000225602.1"; transcript_id "ENST00000420480.1"; gene_type "antisense"; gene_status "NOVEL"; gene_name "MTOR-AS1"; transcript_type "antisense"; transcript_status "KNOWN"; transcript_name "MTOR-AS1-002"; exon_number 4; exon_id "ENSE00001605829.1"; level 2; tag "basic"; havana_gene "OTTHUMG00000002003.1"; havana_transcript "OTTHUMT00000005566.1";
chr1	HAVANA	gene	11669588	11673412	.	+	.	gene_id "ENSG00000235643.1"; transcript_id "ENSG00000235643.1"; gene_type "lincRNA"; gene_status "NOVEL"; gene_name "RP1-69M21.2"; transcript_type "lincRNA"; transcript_status "NOVEL"; transcript_name "RP1-69M21.2"; level 2; havana_gene "OTTHUMG00000002076.1";
chr1	HAVANA	transcript	11669588	11673412	.	+	.	gene_id "ENSG00000235643.1"; transcript_id "ENST00000453135.1"; gene_type "lincRNA"; gene_status "NOVEL"; gene_name "RP1-69M21.2"; transcript_type "lincRNA"; transcript_status "KNOWN"; transcript_name "RP1-69M21.2-001"; level 2; tag "basic"; havana_gene "OTTHUMG00000002076.1"; havana_transcript "OTTHUMT00000005777.1";
chr1	HAVANA	exon	11669588	11670170	.	+	.	gene_id "ENSG00000235643.1"; transcript_id "ENST00000453135.1"; gene_type "lincRNA"; gene_status "NOVEL"; gene_name "RP1-69M21.2"; transcript_type "lincRNA"; transcript_status "KNOWN"; transcript_name "RP1-69M21.2-001"; exon_number 1; exon_id "ENSE00001740449.1"; level 2; tag "basic"; havana_gene "OTTHUMG00000002076.1"; havana_transcript "OTTHUMT00000005777.1";
chr1	HAVANA	exon	11671900	11672035	.	+	.	gene_id "ENSG00000235643.1"; transcript_id "ENST00000453135.1"; gene_type "lincRNA"; gene_status "NOVEL"; gene_name "RP1-69M21.2"; transcript_type "lincRNA"; transcript_status "KNOWN"; transcript_name "RP1-69M21.2-001"; exon_number 2; exon_id "ENSE00001631201.1"; level 2; tag "basic"; havana_gene "OTTHUMG00000002076.1"; havana_transcript "OTTHUMT00000005777.1";
chr1	HAVANA	exon	11672847	11673412	.	+	.	gene_id "ENSG00000235643.1"; transcript_id "ENST00000453135.1"; gene_type "lincRNA"; gene_status "NOVEL"; gene_name "RP1-69M21.2"; transcript_type "lincRNA"; transcript_status "KNOWN"; transcript_name "RP1-69M21.2-001"; exon_number 3; exon_id "ENSE00001748771.1"; level 2; tag "basic"; havana_gene "OTTHUMG00000002076.1"; havana_transcript "OTTHUMT00000005777.1";
chr1	HAVANA	gene	11837134	11839676	.	-	.	gene_id "ENSG00000177553.6"; transcript_id "ENSG00000177553.6"; gene_type "antisense"; gene_status "NOVEL"; gene_name "RP11-56N19.5"; transcript_type "antisense"; transcript_status "NOVEL"; transcript_name "RP11-56N19.5"; level 2; havana_gene "OTTHUMG00000037775.1";
chr1	HAVANA	transcript	11837134	11839676	.	-	.	gene_id "ENSG00000177553.6"; transcript_id "ENST00000376620.3"; gene_type "antisense"; gene_status "NOVEL"; gene_name "RP11-56N19.5"; transcript_type "antisense"; transcript_status "KNOWN"; transcript_name "RP11-56N19.5-001"; level 2; tag "basic"; havana_gene "OTTHUMG00000037775.1"; havana_transcript "OTTHUMT00000092169.1";
chr1	HAVANA	exon	11839180	11839676	.	-	.	gene_id "ENSG00000177553.6"; transcript_id "ENST00000376620.3"; gene_type "antisense"; gene_status "NOVEL"; gene_name "RP11-56N19.5"; transcript_type "antisense"; transcript_status "KNOWN"; transcript_name "RP11-56N19.5-001"; exon_number 1; exon_id "ENSE00001639601.1"; level 2; tag "basic"; havana_gene "OTTHUMG00000037775.1"; havana_transcript "OTTHUMT00000092169.1";
chr1	HAVANA	exon	11838702	11838864	.	-	.	gene_id "ENSG00000177553.6"; transcript_id "ENST00000376620.3"; gene_type "antisense"; gene_status "NOVEL"; gene_name "RP11-56N19.5"; transcript_type "antisense"; transcript_status "KNOWN"; transcript_name "RP11-56N19.5-001"; exon_number 2; exon_id "ENSE00001733980.1"; level 2; tag "basic"; havana_gene "OTTHUMG00000037775.1"; havana_transcript "OTTHUMT00000092169.1";
chr1	HAVANA	exon	11837134	11838341	.	-	.	gene_id "ENSG00000177553.6"; transcript_id "ENST00000376620.3"; gene_type "antisense"; gene_status "NOVEL"; gene_name "RP11-56N19.5"; transcript_type "antisense"; transcript_status "KNOWN"; transcript_name "RP11-56N19.5-001"; exon_number 3; exon_id "ENSE00001471137.3"; level 2; tag "basic"; havana_gene "OTTHUMG00000037775.1"; havana_transcript "OTTHUMT00000092169.1";
chr1	HAVANA	gene	11901074	11908136	.	+	.	gene_id "ENSG00000242349.1"; transcript_id "ENSG00000242349.1"; gene_type "antisense"; gene_status "KNOWN"; gene_name "NPPA-AS1"; transcript_type "antisense"; transcript_status "KNOWN"; transcript_name "NPPA-AS1"; level 2; havana_gene "OTTHUMG00000002377.2";
chr1	HAVANA	transcript	11901074	11907741	.	+	.	gene_id "ENSG00000242349.1"; transcript_id "ENST00000446542.1"; gene_type "antisense"; gene_status "KNOWN"; gene_name "NPPA-AS1"; transcript_type "antisense"; transcript_status "KNOWN"; transcript_name "NPPA-AS1-002"; level 2; tag "basic"; havana_gene "OTTHUMG00000002377.2"; havana_transcript "OTTHUMT00000006813.1";
chr1	HAVANA	exon	11901074	11901264	.	+	.	gene_id "ENSG00000242349.1"; transcript_id "ENST00000446542.1"; gene_type "antisense"; gene_status "KNOWN"; gene_name "NPPA-AS1"; transcript_type "antisense"; transcript_status "KNOWN"; transcript_name "NPPA-AS1-002"; exon_number 1; exon_id "ENSE00001617065.1"; level 2; tag "basic"; havana_gene "OTTHUMG00000002377.2"; havana_transcript "OTTHUMT00000006813.1";
chr1	HAVANA	exon	11903761	11904130	.	+	.	gene_id "ENSG00000242349.1"; transcript_id "ENST00000446542.1"; gene_type "antisense"; gene_status "KNOWN"; gene_name "NPPA-AS1"; transcript_type "antisense"; transcript_status "KNOWN"; transcript_name "NPPA-AS1-002"; exon_number 2; exon_id "ENSE00001619056.1"; level 2; tag "basic"; havana_gene "OTTHUMG00000002377.2"; havana_transcript "OTTHUMT00000006813.1";
chr1	HAVANA	exon	11905604	11905823	.	+	.	gene_id "ENSG00000242349.1"; transcript_id "ENST00000446542.1"; gene_type "antisense"; gene_status "KNOWN"; gene_name "NPPA-AS1"; transcript_type "antisense"; transcript_status "KNOWN"; transcript_name "NPPA-AS1-002"; exon_number 3; exon_id "ENSE00001592942.1"; level 2; tag "basic"; havana_gene "OTTHUMG00000002377.2"; havana_transcript "OTTHUMT00000006813.1";
chr1	HAVANA	exon	11907491	11907741	.	+	.	gene_id "ENSG00000242349.1"; transcript_id "ENST00000446542.1"; gene_type "antisense"; gene_status "KNOWN"; gene_name "NPPA-AS1"; transcript_type "antisense"; transcript_status "KNOWN"; transcript_name "NPPA-AS1-002"; exon_number 4; exon_id "ENSE00001671285.1"; level 2; tag "basic"; havana_gene "OTTHUMG00000002377.2"; havana_transcript "OTTHUMT00000006813.1";
chr1	HAVANA	transcript	11903918	11908136	.	+	.	gene_id "ENSG00000242349.1"; transcript_id "ENST00000400892.2"; gene_type "antisense"; gene_status "KNOWN"; gene_name "NPPA-AS1"; transcript_type "antisense"; transcript_status "KNOWN"; transcript_name "NPPA-AS1-001"; level 2; tag "basic"; havana_gene "OTTHUMG00000002377.2"; havana_transcript "OTTHUMT00000006812.2";
chr1	HAVANA	exon	11903918	11904130	.	+	.	gene_id "ENSG00000242349.1"; transcript_id "ENST00000400892.2"; gene_type "antisense"; gene_status "KNOWN"; gene_name "NPPA-AS1"; transcript_type "antisense"; transcript_status "KNOWN"; transcript_name "NPPA-AS1-001"; exon_number 1; exon_id "ENSE00001669374.1"; level 2; tag "basic"; havana_gene "OTTHUMG00000002377.2"; havana_transcript "OTTHUMT00000006812.2";
chr1	HAVANA	exon	11905604	11905823	.	+	.	gene_id "ENSG00000242349.1"; transcript_id "ENST00000400892.2"; gene_type "antisense"; gene_status "KNOWN"; gene_name "NPPA-AS1"; transcript_type "antisense"; transcript_status "KNOWN"; transcript_name "NPPA-AS1-001"; exon_number 2; exon_id "ENSE00001592942.1"; level 2; tag "basic"; havana_gene "OTTHUMG00000002377.2"; havana_transcript "OTTHUMT00000006812.2";
chr1	HAVANA	exon	11907634	11908136	.	+	.	gene_id "ENSG00000242349.1"; transcript_id "ENST00000400892.2"; gene_type "antisense"; gene_status "KNOWN"; gene_name "NPPA-AS1"; transcript_type "antisense"; transcript_status "KNOWN"; transcript_name "NPPA-AS1-001"; exon_number 3; exon_id "ENSE00001545266.2"; level 2; tag "basic"; havana_gene "OTTHUMG00000002377.2"; havana_transcript "OTTHUMT00000006812.2";
chr1	HAVANA	gene	12587766	12588462	.	+	.	gene_id "ENSG00000229484.1"; transcript_id "ENSG00000229484.1"; gene_type "lincRNA"; gene_status "NOVEL"; gene_name "RP5-888M10.2"; transcript_type "lincRNA"; transcript_status "NOVEL"; transcript_name "RP5-888M10.2"; level 2; havana_gene "OTTHUMG00000013154.1";
chr1	HAVANA	transcript	12587766	12588462	.	+	.	gene_id "ENSG00000229484.1"; transcript_id "ENST00000416696.1"; gene_type "lincRNA"; gene_status "NOVEL"; gene_name "RP5-888M10.2"; transcript_type "lincRNA"; transcript_status "KNOWN"; transcript_name "RP5-888M10.2-001"; level 2; tag "basic"; havana_gene "OTTHUMG00000013154.1"; havana_transcript "OTTHUMT00000036896.1";
chr1	HAVANA	exon	12587766	12587834	.	+	.	gene_id "ENSG00000229484.1"; transcript_id "ENST00000416696.1"; gene_type "lincRNA"; gene_status "NOVEL"; gene_name "RP5-888M10.2"; transcript_type "lincRNA"; transcript_status "KNOWN"; transcript_name "RP5-888M10.2-001"; exon_number 1; exon_id "ENSE00001780639.1"; level 2; tag "basic"; havana_gene "OTTHUMG00000013154.1"; havana_transcript "OTTHUMT00000036896.1";
chr1	HAVANA	exon	12588094	12588462	.	+	.	gene_id "ENSG00000229484.1"; transcript_id "ENST00000416696.1"; gene_type "lincRNA"; gene_status "NOVEL"; gene_name "RP5-888M10.2"; transcript_type "lincRNA"; transcript_status "KNOWN"; transcript_name "RP5-888M10.2-001"; exon_number 2; exon_id "ENSE00001764493.1"; level 2; tag "basic"; havana_gene "OTTHUMG00000013154.1"; havana_transcript "OTTHUMT00000036896.1";
chr1	HAVANA	gene	12678906	12679250	.	-	.	gene_id "ENSG00000272482.1"; transcript_id "ENSG00000272482.1"; gene_type "lincRNA"; gene_status "NOVEL"; gene_name "RP11-474O21.5"; transcript_type "lincRNA"; transcript_status "NOVEL"; transcript_name "RP11-474O21.5"; level 2; havana_gene "OTTHUMG00000185309.1";
chr1	HAVANA	transcript	12678906	12679250	.	-	.	gene_id "ENSG00000272482.1"; transcript_id "ENST00000606790.1"; gene_type "lincRNA"; gene_status "NOVEL"; gene_name "RP11-474O21.5"; transcript_type "lincRNA"; transcript_status "KNOWN"; transcript_name "RP11-474O21.5-001"; level 2; tag "basic"; havana_gene "OTTHUMG00000185309.1"; havana_transcript "OTTHUMT00000470134.1";
chr1	HAVANA	exon	12678906	12679250	.	-	.	gene_id "ENSG00000272482.1"; transcript_id "ENST00000606790.1"; gene_type "lincRNA"; gene_status "NOVEL"; gene_name "RP11-474O21.5"; transcript_type "lincRNA"; transcript_status "KNOWN"; transcript_name "RP11-474O21.5-001"; exon_number 1; exon_id "ENSE00003701148.1"; level 2; tag "basic"; havana_gene "OTTHUMG00000185309.1"; havana_transcript "OTTHUMT00000470134.1";
chr1	HAVANA	gene	12882549	12883022	.	-	.	gene_id "ENSG00000228338.1"; transcript_id "ENSG00000228338.1"; gene_type "lincRNA"; gene_status "NOVEL"; gene_name "RP5-845O24.8"; transcript_type "lincRNA"; transcript_status "NOVEL"; transcript_name "RP5-845O24.8"; level 2; havana_gene "OTTHUMG00000041465.1";
chr1	HAVANA	transcript	12882549	12883022	.	-	.	gene_id "ENSG00000228338.1"; transcript_id "ENST00000438401.1"; gene_type "lincRNA"; gene_status "NOVEL"; gene_name "RP5-845O24.8"; transcript_type "lincRNA"; transcript_status "KNOWN"; transcript_name "RP5-845O24.8-001"; level 2; tag "basic"; havana_gene "OTTHUMG00000041465.1"; havana_transcript "OTTHUMT00000099354.1";
chr1	HAVANA	exon	12882899	12883022	.	-	.	gene_id "ENSG00000228338.1"; transcript_id "ENST00000438401.1"; gene_type "lincRNA"; gene_status "NOVEL"; gene_name "RP5-845O24.8"; transcript_type "lincRNA"; transcript_status "KNOWN"; transcript_name "RP5-845O24.8-001"; exon_number 1; exon_id "ENSE00001681038.1"; level 2; tag "basic"; havana_gene "OTTHUMG00000041465.1"; havana_transcript "OTTHUMT00000099354.1";
chr1	HAVANA	exon	12882549	12882802	.	-	.	gene_id "ENSG00000228338.1"; transcript_id "ENST00000438401.1"; gene_type "lincRNA"; gene_status "NOVEL"; gene_name "RP5-845O24.8"; transcript_type "lincRNA"; transcript_status "KNOWN"; transcript_name "RP5-845O24.8-001"; exon_number 2; exon_id "ENSE00001689875.1"; level 2; tag "basic"; havana_gene "OTTHUMG00000041465.1"; havana_transcript "OTTHUMT00000099354.1";
chr1	HAVANA	gene	13146777	13147256	.	+	.	gene_id "ENSG00000233336.1"; transcript_id "ENSG00000233336.1"; gene_type "lincRNA"; gene_status "NOVEL"; gene_name "RP13-221M14.2"; transcript_type "lincRNA"; transcript_status "NOVEL"; transcript_name "RP13-221M14.2"; level 2; havana_gene "OTTHUMG00000009500.1";
chr1	HAVANA	transcript	13146777	13147256	.	+	.	gene_id "ENSG00000233336.1"; transcript_id "ENST00000437631.1"; gene_type "lincRNA"; gene_status "NOVEL"; gene_name "RP13-221M14.2"; transcript_type "lincRNA"; transcript_status "KNOWN"; transcript_name "RP13-221M14.2-001"; level 2; tag "basic"; havana_gene "OTTHUMG00000009500.1"; havana_transcript "OTTHUMT00000026266.1";
chr1	HAVANA	exon	13146777	13146900	.	+	.	gene_id "ENSG00000233336.1"; transcript_id "ENST00000437631.1"; gene_type "lincRNA"; gene_status "NOVEL"; gene_name "RP13-221M14.2"; transcript_type "lincRNA"; transcript_status "KNOWN"; transcript_name "RP13-221M14.2-001"; exon_number 1; exon_id "ENSE00001643976.1"; level 2; tag "basic"; havana_gene "OTTHUMG00000009500.1"; havana_transcript "OTTHUMT00000026266.1";
chr1	HAVANA	exon	13146997	13147256	.	+	.	gene_id "ENSG00000233336.1"; transcript_id "ENST00000437631.1"; gene_type "lincRNA"; gene_status "NOVEL"; gene_name "RP13-221M14.2"; transcript_type "lincRNA"; transcript_status "KNOWN"; transcript_name "RP13-221M14.2-001"; exon_number 2; exon_id "ENSE00001666984.1"; level 2; tag "basic"; havana_gene "OTTHUMG00000009500.1"; havana_transcript "OTTHUMT00000026266.1";
chr1	HAVANA	gene	13429634	13430113	.	+	.	gene_id "ENSG00000228229.2"; transcript_id "ENSG00000228229.2"; gene_type "lincRNA"; gene_status "NOVEL"; gene_name "RP11-219C24.10"; transcript_type "lincRNA"; transcript_status "NOVEL"; transcript_name "RP11-219C24.10"; level 2; havana_gene "OTTHUMG00000008038.2";
chr1	HAVANA	transcript	13429634	13430113	.	+	.	gene_id "ENSG00000228229.2"; transcript_id "ENST00000432559.2"; gene_type "lincRNA"; gene_status "NOVEL"; gene_name "RP11-219C24.10"; transcript_type "lincRNA"; transcript_status "KNOWN"; transcript_name "RP11-219C24.10-001"; level 2; tag "not_best_in_genome_evidence"; tag "basic"; havana_gene "OTTHUMG00000008038.2"; havana_transcript "OTTHUMT00000022044.2";
chr1	HAVANA	exon	13429634	13429757	.	+	.	gene_id "ENSG00000228229.2"; transcript_id "ENST00000432559.2"; gene_type "lincRNA"; gene_status "NOVEL"; gene_name "RP11-219C24.10"; transcript_type "lincRNA"; transcript_status "KNOWN"; transcript_name "RP11-219C24.10-001"; exon_number 1; exon_id "ENSE00001603366.1"; level 2; tag "not_best_in_genome_evidence"; tag "basic"; havana_gene "OTTHUMG00000008038.2"; havana_transcript "OTTHUMT0000002204…
chr1	HAVANA	exon	13429854	13430113	.	+	.	gene_id "ENSG00000228229.2"; transcript_id "ENST00000432559.2"; gene_type "lincRNA"; gene_status "NOVEL"; gene_name "RP11-219C24.10"; transcript_type "lincRNA"; transcript_status "KNOWN"; transcript_name "RP11-219C24.10-001"; exon_number 2; exon_id "ENSE00001626484.1"; level 2; tag "not_best_in_genome_evidence"; tag "basic"; havana_gene "OTTHUMG00000008038.2"; havana_transcript "OTTHUMT0000002204…
chr1	HAVANA	gene	13839715	13842765	.	+	.	gene_id "ENSG00000259961.1"; transcript_id "ENSG00000259961.1"; gene_type "antisense"; gene_status "NOVEL"; gene_name "RP4-597A16.2"; transcript_type "antisense"; transcript_status "NOVEL"; transcript_name "RP4-597A16.2"; level 2; havana_gene "OTTHUMG00000007920.1";
chr1	HAVANA	transcript	13839715	13842765	.	+	.	gene_id "ENSG00000259961.1"; transcript_id "ENST00000563570.1"; gene_type "antisense"; gene_status "NOVEL"; gene_name "RP4-597A16.2"; transcript_type "antisense"; transcript_status "KNOWN"; transcript_name "RP4-597A16.2-001"; level 2; tag "basic"; havana_gene "OTTHUMG00000007920.1"; havana_transcript "OTTHUMT00000021795.1";
chr1	HAVANA	exon	13839715	13839836	.	+	.	gene_id "ENSG00000259961.1"; transcript_id "ENST00000563570.1"; gene_type "antisense"; gene_status "NOVEL"; gene_name "RP4-597A16.2"; transcript_type "antisense"; transcript_status "KNOWN"; transcript_name "RP4-597A16.2-001"; exon_number 1; exon_id "ENSE00002592976.1"; level 2; tag "basic"; havana_gene "OTTHUMG00000007920.1"; havana_transcript "OTTHUMT00000021795.1";
chr1	HAVANA	exon	13840786	13841039	.	+	.	gene_id "ENSG00000259961.1"; transcript_id "ENST00000563570.1"; gene_type "antisense"; gene_status "NOVEL"; gene_name "RP4-597A16.2"; transcript_type "antisense"; transcript_status "KNOWN"; transcript_name "RP4-597A16.2-001"; exon_number 2; exon_id "ENSE00002584545.1"; level 2; tag "basic"; havana_gene "OTTHUMG00000007920.1"; havana_transcript "OTTHUMT00000021795.1";
chr1	HAVANA	exon	13842665	13842765	.	+	.	gene_id "ENSG00000259961.1"; transcript_id "ENST00000563570.1"; gene_type "antisense"; gene_status "NOVEL"; gene_name "RP4-597A16.2"; transcript_type "antisense"; transcript_status "KNOWN"; transcript_name "RP4-597A16.2-001"; exon_number 3; exon_id "ENSE00002594351.1"; level 2; tag "basic"; havana_gene "OTTHUMG00000007920.1"; havana_transcript "OTTHUMT00000021795.1";
chr1	HAVANA	gene	13983806	13986405	.	-	.	gene_id "ENSG00000237445.2"; transcript_id "ENSG00000237445.2"; gene_type "lincRNA"; gene_status "NOVEL"; gene_name "CTA-520D8.2"; transcript_type "lincRNA"; transcript_status "NOVEL"; transcript_name "CTA-520D8.2"; level 2; havana_gene "OTTHUMG00000007915.2";
chr1	HAVANA	transcript	13983806	13986405	.	-	.	gene_id "ENSG00000237445.2"; transcript_id "ENST00000441809.2"; gene_type "lincRNA"; gene_status "NOVEL"; gene_name "CTA-520D8.2"; transcript_type "lincRNA"; transcript_status "KNOWN"; transcript_name "CTA-520D8.2-001"; level 2; tag "not_best_in_genome_evidence"; tag "basic"; havana_gene "OTTHUMG00000007915.2"; havana_transcript "OTTHUMT00000021790.2";
chr1	HAVANA	exon	13986072	13986405	.	-	.	gene_id "ENSG00000237445.2"; transcript_id "ENST00000441809.2"; gene_type "lincRNA"; gene_status "NOVEL"; gene_name "CTA-520D8.2"; transcript_type "lincRNA"; transcript_status "KNOWN"; transcript_name "CTA-520D8.2-001"; exon_number 1; exon_id "ENSE00001649004.2"; level 2; tag "not_best_in_genome_evidence"; tag "basic"; havana_gene "OTTHUMG00000007915.2"; havana_transcript "OTTHUMT00000021790.2";
chr1	HAVANA	exon	13983806	13983850	.	-	.	gene_id "ENSG00000237445.2"; transcript_id "ENST00000441809.2"; gene_type "lincRNA"; gene_status "NOVEL"; gene_name "CTA-520D8.2"; transcript_type "lincRNA"; transcript_status "KNOWN"; transcript_name "CTA-520D8.2-001"; exon_number 2; exon_id "ENSE00001790874.1"; level 2; tag "not_best_in_genome_evidence"; tag "basic"; havana_gene "OTTHUMG00000007915.2"; havana_transcript "OTTHUMT00000021790.2";
chr1	HAVANA	gene	14548386	14549613	.	-	.	gene_id "ENSG00000231606.1"; transcript_id "ENSG00000231606.1"; gene_type "lincRNA"; gene_status "NOVEL"; gene_name "RP11-344F13.1"; transcript_type "lincRNA"; transcript_status "NOVEL"; transcript_name "RP11-344F13.1"; level 2; havana_gene "OTTHUMG00000002047.1";
chr1	HAVANA	transcript	14548386	14549613	.	-	.	gene_id "ENSG00000231606.1"; transcript_id "ENST00000449215.1"; gene_type "lincRNA"; gene_status "NOVEL"; gene_name "RP11-344F13.1"; transcript_type "lincRNA"; transcript_status "KNOWN"; transcript_name "RP11-344F13.1-001"; level 2; tag "basic"; havana_gene "OTTHUMG00000002047.1"; havana_transcript "OTTHUMT00000005700.1";
chr1	HAVANA	exon	14549549	14549613	.	-	.	gene_id "ENSG00000231606.1"; transcript_id "ENST00000449215.1"; gene_type "lincRNA"; gene_status "NOVEL"; gene_name "RP11-344F13.1"; transcript_type "lincRNA"; transcript_status "KNOWN"; transcript_name "RP11-344F13.1-001"; exon_number 1; exon_id "ENSE00001738163.1"; level 2; tag "basic"; havana_gene "OTTHUMG00000002047.1"; havana_transcript "OTTHUMT00000005700.1";
chr1	HAVANA	exon	14548386	14548602	.	-	.	gene_id "ENSG00000231606.1"; transcript_id "ENST00000449215.1"; gene_type "lincRNA"; gene_status "NOVEL"; gene_name "RP11-344F13.1"; transcript_type "lincRNA"; transcript_status "KNOWN"; transcript_name "RP11-344F13.1-001"; exon_number 2; exon_id "ENSE00001604030.1"; level 2; tag "basic"; havana_gene "OTTHUMG00000002047.1"; havana_transcript "OTTHUMT00000005700.1";
chr1	HAVANA	gene	14675450	14677518	.	-	.	gene_id "ENSG00000234593.1"; transcript_id "ENSG00000234593.1"; gene_type "lincRNA"; gene_status "NOVEL"; gene_name "RP4-704D23.1"; transcript_type "lincRNA"; transcript_status "NOVEL"; transcript_name "RP4-704D23.1"; level 2; havana_gene "OTTHUMG00000002044.1";
chr1	HAVANA	transcript	14675450	14677518	.	-	.	gene_id "ENSG00000234593.1"; transcript_id "ENST00000447908.1"; gene_type "lincRNA"; gene_status "NOVEL"; gene_name "RP4-704D23.1"; transcript_type "lincRNA"; transcript_status "KNOWN"; transcript_name "RP4-704D23.1-001"; level 2; tag "basic"; havana_gene "OTTHUMG00000002044.1"; havana_transcript "OTTHUMT00000005696.1";
chr1	HAVANA	exon	14677364	14677518	.	-	.	gene_id "ENSG00000234593.1"; transcript_id "ENST00000447908.1"; gene_type "lincRNA"; gene_status "NOVEL"; gene_name "RP4-704D23.1"; transcript_type "lincRNA"; transcript_status "KNOWN"; transcript_name "RP4-704D23.1-001"; exon_number 1; exon_id "ENSE00001701137.1"; level 2; tag "basic"; havana_gene "OTTHUMG00000002044.1"; havana_transcript "OTTHUMT00000005696.1";
chr1	HAVANA	exon	14675450	14675873	.	-	.	gene_id "ENSG00000234593.1"; transcript_id "ENST00000447908.1"; gene_type "lincRNA"; gene_status "NOVEL"; gene_name "RP4-704D23.1"; transcript_type "lincRNA"; transcript_status "KNOWN"; transcript_name "RP4-704D23.1-001"; exon_number 2; exon_id "ENSE00001795958.1"; level 2; tag "basic"; havana_gene "OTTHUMG00000002044.1"; havana_transcript "OTTHUMT00000005696.1";
chr1	HAVANA	gene	15442448	15478960	.	-	.	gene_id "ENSG00000175147.7"; transcript_id "ENSG00000175147.7"; gene_type "processed_transcript"; gene_status "KNOWN"; gene_name "TMEM51-AS1"; transcript_type "processed_transcript"; transcript_status "KNOWN"; transcript_name "TMEM51-AS1"; level 2; havana_gene "OTTHUMG00000002043.4";
chr1	HAVANA	transcript	15442448	15478898	.	-	.	gene_id "ENSG00000175147.7"; transcript_id "ENST00000404665.2"; gene_type "processed_transcript"; gene_status "KNOWN"; gene_name "TMEM51-AS1"; transcript_type "processed_transcript"; transcript_status "KNOWN"; transcript_name "TMEM51-AS1-002"; level 2; havana_gene "OTTHUMG00000002043.4"; havana_transcript "OTTHUMT00000092380.2";
chr1	HAVANA	exon	15478787	15478898	.	-	.	gene_id "ENSG00000175147.7"; transcript_id "ENST00000404665.2"; gene_type "processed_transcript"; gene_status "KNOWN"; gene_name "TMEM51-AS1"; transcript_type "processed_transcript"; transcript_status "KNOWN"; transcript_name "TMEM51-AS1-002"; exon_number 1; exon_id "ENSE00001563420.2"; level 2; havana_gene "OTTHUMG00000002043.4"; havana_transcript "OTTHUMT00000092380.2";
chr1	HAVANA	exon	15450724	15450869	.	-	.	gene_id "ENSG00000175147.7"; transcript_id "ENST00000404665.2"; gene_type "processed_transcript"; gene_status "KNOWN"; gene_name "TMEM51-AS1"; transcript_type "processed_transcript"; transcript_status "KNOWN"; transcript_name "TMEM51-AS1-002"; exon_number 2; exon_id "ENSE00001625985.1"; level 2; havana_gene "OTTHUMG00000002043.4"; havana_transcript "OTTHUMT00000092380.2";
chr1	HAVANA	exon	15447468	15447555	.	-	.	gene_id "ENSG00000175147.7"; transcript_id "ENST00000404665.2"; gene_type "processed_transcript"; gene_status "KNOWN"; gene_name "TMEM51-AS1"; transcript_type "processed_transcript"; transcript_status "KNOWN"; transcript_name "TMEM51-AS1-002"; exon_number 3; exon_id "ENSE00001610917.1"; level 2; havana_gene "OTTHUMG00000002043.4"; havana_transcript "OTTHUMT00000092380.2";
chr1	HAVANA	exon	15444823	15445400	.	-	.	gene_id "ENSG00000175147.7"; transcript_id "ENST00000404665.2"; gene_type "processed_transcript"; gene_status "KNOWN"; gene_name "TMEM51-AS1"; transcript_type "processed_transcript"; transcript_status "KNOWN"; transcript_name "TMEM51-AS1-002"; exon_number 4; exon_id "ENSE00001790059.1"; level 2; havana_gene "OTTHUMG00000002043.4"; havana_transcript "OTTHUMT00000092380.2";
chr1	HAVANA	exon	15442448	15444303	.	-	.	gene_id "ENSG00000175147.7"; transcript_id "ENST00000404665.2"; gene_type "processed_transcript"; gene_status "KNOWN"; gene_name "TMEM51-AS1"; transcript_type "processed_transcript"; transcript_status "KNOWN"; transcript_name "TMEM51-AS1-002"; exon_number 5; exon_id "ENSE00001556020.1"; level 2; havana_gene "OTTHUMG00000002043.4"; havana_transcript "OTTHUMT00000092380.2";
chr1	HAVANA	transcript	15442449	15478960	.	-	.	gene_id "ENSG00000175147.7"; transcript_id "ENST00000310916.3"; gene_type "processed_transcript"; gene_status "KNOWN"; gene_name "TMEM51-AS1"; transcript_type "processed_transcript"; transcript_status "KNOWN"; transcript_name "TMEM51-AS1-001"; level 2; tag "basic"; havana_gene "OTTHUMG00000002043.4"; havana_transcript "OTTHUMT00000005695.3";
chr1	HAVANA	exon	15478787	15478960	.	-	.	gene_id "ENSG00000175147.7"; transcript_id "ENST00000310916.3"; gene_type "processed_transcript"; gene_status "KNOWN"; gene_name "TMEM51-AS1"; transcript_type "processed_transcript"; transcript_status "KNOWN"; transcript_name "TMEM51-AS1-001"; exon_number 1; exon_id "ENSE00001210444.2"; level 2; tag "basic"; havana_gene "OTTHUMG00000002043.4"; havana_transcript "OTTHUMT00000005695.3";
chr1	HAVANA	exon	15450724	15450869	.	-	.	gene_id "ENSG00000175147.7"; transcript_id "ENST00000310916.3"; gene_type "processed_transcript"; gene_status "KNOWN"; gene_name "TMEM51-AS1"; transcript_type "processed_transcript"; transcript_status "KNOWN"; transcript_name "TMEM51-AS1-001"; exon_number 2; exon_id "ENSE00001625985.1"; level 2; tag "basic"; havana_gene "OTTHUMG00000002043.4"; havana_transcript "OTTHUMT00000005695.3";
chr1	HAVANA	exon	15447468	15447555	.	-	.	gene_id "ENSG00000175147.7"; transcript_id "ENST00000310916.3"; gene_type "processed_transcript"; gene_status "KNOWN"; gene_name "TMEM51-AS1"; transcript_type "processed_transcript"; transcript_status "KNOWN"; transcript_name "TMEM51-AS1-001"; exon_number 3; exon_id "ENSE00001610917.1"; level 2; tag "basic"; havana_gene "OTTHUMG00000002043.4"; havana_transcript "OTTHUMT00000005695.3";
chr1	HAVANA	exon	15447073	15447193	.	-	.	gene_id "ENSG00000175147.7"; transcript_id "ENST00000310916.3"; gene_type "processed_transcript"; gene_status "KNOWN"; gene_name "TMEM51-AS1"; transcript_type "processed_transcript"; transcript_status "KNOWN"; transcript_name "TMEM51-AS1-001"; exon_number 4; exon_id "ENSE00001361051.1"; level 2; tag "basic"; havana_gene "OTTHUMG00000002043.4"; havana_transcript "OTTHUMT00000005695.3";
chr1	HAVANA	exon	15444823	15445400	.	-	.	gene_id "ENSG00000175147.7"; transcript_id "ENST00000310916.3"; gene_type "processed_transcript"; gene_status "KNOWN"; gene_name "TMEM51-AS1"; transcript_type "processed_transcript"; transcript_status "KNOWN"; transcript_name "TMEM51-AS1-001"; exon_number 5; exon_id "ENSE00001790059.1"; level 2; tag "basic"; havana_gene "OTTHUMG00000002043.4"; havana_transcript "OTTHUMT00000005695.3";
chr1	HAVANA	exon	15442449	15444303	.	-	.	gene_id "ENSG00000175147.7"; transcript_id "ENST00000310916.3"; gene_type "processed_transcript"; gene_status "KNOWN"; gene_name "TMEM51-AS1"; transcript_type "processed_transcript"; transcript_status "KNOWN"; transcript_name "TMEM51-AS1-001"; exon_number 6; exon_id "ENSE00001361043.4"; level 2; tag "basic"; havana_gene "OTTHUMG00000002043.4"; havana_transcript "OTTHUMT00000005695.3";
chr1	HAVANA	gene	15653176	15670372	.	-	.	gene_id "ENSG00000233485.1"; transcript_id "ENSG00000233485.1"; gene_type "antisense"; gene_status "NOVEL"; gene_name "RP3-467K16.2"; transcript_type "antisense"; transcript_status "NOVEL"; transcript_name "RP3-467K16.2"; level 2; havana_gene "OTTHUMG00000002089.1";
chr1	HAVANA	transcript	15653176	15670372	.	-	.	gene_id "ENSG00000233485.1"; transcript_id "ENST00000428747.1"; gene_type "antisense"; gene_status "NOVEL"; gene_name "RP3-467K16.2"; transcript_type "antisense"; transcript_status "KNOWN"; transcript_name "RP3-467K16.2-001"; level 2; tag "basic"; havana_gene "OTTHUMG00000002089.1"; havana_transcript "OTTHUMT00000005880.1";
chr1	HAVANA	exon	15670272	15670372	.	-	.	gene_id "ENSG00000233485.1"; transcript_id "ENST00000428747.1"; gene_type "antisense"; gene_status "NOVEL"; gene_name "RP3-467K16.2"; transcript_type "antisense"; transcript_status "KNOWN"; transcript_name "RP3-467K16.2-001"; exon_number 1; exon_id "ENSE00001730079.1"; level 2; tag "basic"; havana_gene "OTTHUMG00000002089.1"; havana_transcript "OTTHUMT00000005880.1";
chr1	HAVANA	exon	15653176	15656179	.	-	.	gene_id "ENSG00000233485.1"; transcript_id "ENST00000428747.1"; gene_type "antisense"; gene_status "NOVEL"; gene_name "RP3-467K16.2"; transcript_type "antisense"; transcript_status "KNOWN"; transcript_name "RP3-467K16.2-001"; exon_number 2; exon_id "ENSE00001753630.1"; level 2; tag "basic"; havana_gene "OTTHUMG00000002089.1"; havana_transcript "OTTHUMT00000005880.1";
chr1	HAVANA	gene	15660662	15661960	.	-	.	gene_id "ENSG00000236045.1"; transcript_id "ENSG00000236045.1"; gene_type "antisense"; gene_status "NOVEL"; gene_name "RP3-467K16.7"; transcript_type "antisense"; transcript_status "NOVEL"; transcript_name "RP3-467K16.7"; level 2; havana_gene "OTTHUMG00000035304.1";
chr1	HAVANA	transcript	15660662	15661960	.	-	.	gene_id "ENSG00000236045.1"; transcript_id "ENST00000439788.1"; gene_type "antisense"; gene_status "NOVEL"; gene_name "RP3-467K16.7"; transcript_type "antisense"; transcript_status "KNOWN"; transcript_name "RP3-467K16.7-001"; level 2; tag "basic"; havana_gene "OTTHUMG00000035304.1"; havana_transcript "OTTHUMT00000085368.1";
chr1	HAVANA	exon	15661768	15661960	.	-	.	gene_id "ENSG00000236045.1"; transcript_id "ENST00000439788.1"; gene_type "antisense"; gene_status "NOVEL"; gene_name "RP3-467K16.7"; transcript_type "antisense"; transcript_status "KNOWN"; transcript_name "RP3-467K16.7-001"; exon_number 1; exon_id "ENSE00001646525.1"; level 2; tag "basic"; havana_gene "OTTHUMG00000035304.1"; havana_transcript "OTTHUMT00000085368.1";
chr1	HAVANA	exon	15660662	15661195	.	-	.	gene_id "ENSG00000236045.1"; transcript_id "ENST00000439788.1"; gene_type "antisense"; gene_status "NOVEL"; gene_name "RP3-467K16.7"; transcript_type "antisense"; transcript_status "KNOWN"; transcript_name "RP3-467K16.7-001"; exon_number 2; exon_id "ENSE00001744914.1"; level 2; tag "basic"; havana_gene "OTTHUMG00000035304.1"; havana_transcript "OTTHUMT00000085368.1";
chr1	HAVANA	gene	15729475	15735929	.	-	.	gene_id "ENSG00000228140.1"; transcript_id "ENSG00000228140.1"; gene_type "lincRNA"; gene_status "NOVEL"; gene_name "RP3-467K16.4"; transcript_type "lincRNA"; transcript_status "NOVEL"; transcript_name "RP3-467K16.4"; level 2; havana_gene "OTTHUMG00000002257.1";
chr1	HAVANA	transcript	15729475	15735929	.	-	.	gene_id "ENSG00000228140.1"; transcript_id "ENST00000427824.1"; gene_type "lincRNA"; gene_status "NOVEL"; gene_name "RP3-467K16.4"; transcript_type "lincRNA"; transcript_status "KNOWN"; transcript_name "RP3-467K16.4-001"; level 2; tag "non_canonical_conserved"; tag "basic"; havana_gene "OTTHUMG00000002257.1"; havana_transcript "OTTHUMT00000006444.1";
chr1	HAVANA	exon	15735783	15735929	.	-	.	gene_id "ENSG00000228140.1"; transcript_id "ENST00000427824.1"; gene_type "lincRNA"; gene_status "NOVEL"; gene_name "RP3-467K16.4"; transcript_type "lincRNA"; transcript_status "KNOWN"; transcript_name "RP3-467K16.4-001"; exon_number 1; exon_id "ENSE00001754918.1"; level 2; tag "non_canonical_conserved"; tag "basic"; havana_gene "OTTHUMG00000002257.1"; havana_transcript "OTTHUMT00000006444.1";
chr1	HAVANA	exon	15735566	15735667	.	-	.	gene_id "ENSG00000228140.1"; transcript_id "ENST00000427824.1"; gene_type "lincRNA"; gene_status "NOVEL"; gene_name "RP3-467K16.4"; transcript_type "lincRNA"; transcript_status "KNOWN"; transcript_name "RP3-467K16.4-001"; exon_number 2; exon_id "ENSE00001603261.1"; level 2; tag "non_canonical_conserved"; tag "basic"; havana_gene "OTTHUMG00000002257.1"; havana_transcript "OTTHUMT00000006444.1";
chr1	HAVANA	exon	15729475	15734403	.	-	.	gene_id "ENSG00000228140.1"; transcript_id "ENST00000427824.1"; gene_type "lincRNA"; gene_status "NOVEL"; gene_name "RP3-467K16.4"; transcript_type "lincRNA"; transcript_status "KNOWN"; transcript_name "RP3-467K16.4-001"; exon_number 3; exon_id "ENSE00001611017.1"; level 2; tag "non_canonical_conserved"; tag "basic"; havana_gene "OTTHUMG00000002257.1"; havana_transcript "OTTHUMT00000006444.1";
chr1	HAVANA	gene	15892106	15892451	.	-	.	gene_id "ENSG00000272510.1"; transcript_id "ENSG00000272510.1"; gene_type "antisense"; gene_status "NOVEL"; gene_name "RP4-680D5.8"; transcript_type "antisense"; transcript_status "NOVEL"; transcript_name "RP4-680D5.8"; level 2; havana_gene "OTTHUMG00000185680.1";
chr1	HAVANA	transcript	15892106	15892451	.	-	.	gene_id "ENSG00000272510.1"; transcript_id "ENST00000606186.1"; gene_type "antisense"; gene_status "NOVEL"; gene_name "RP4-680D5.8"; transcript_type "antisense"; transcript_status "KNOWN"; transcript_name "RP4-680D5.8-001"; level 2; tag "basic"; havana_gene "OTTHUMG00000185680.1"; havana_transcript "OTTHUMT00000470980.1";
chr1	HAVANA	exon	15892106	15892451	.	-	.	gene_id "ENSG00000272510.1"; transcript_id "ENST00000606186.1"; gene_type "antisense"; gene_status "NOVEL"; gene_name "RP4-680D5.8"; transcript_type "antisense"; transcript_status "KNOWN"; transcript_name "RP4-680D5.8-001"; exon_number 1; exon_id "ENSE00003694891.1"; level 2; tag "basic"; havana_gene "OTTHUMG00000185680.1"; havana_transcript "OTTHUMT00000470980.1";
chr1	HAVANA	gene	15912631	15930121	.	-	.	gene_id "ENSG00000237301.1"; transcript_id "ENSG00000237301.1"; gene_type "antisense"; gene_status "NOVEL"; gene_name "RP4-680D5.2"; transcript_type "antisense"; transcript_status "NOVEL"; transcript_name "RP4-680D5.2"; level 2; havana_gene "OTTHUMG00000002359.1";
chr1	HAVANA	transcript	15912631	15930121	.	-	.	gene_id "ENSG00000237301.1"; transcript_id "ENST00000428945.1"; gene_type "antisense"; gene_status "NOVEL"; gene_name "RP4-680D5.2"; transcript_type "antisense"; transcript_status "KNOWN"; transcript_name "RP4-680D5.2-001"; level 2; tag "basic"; havana_gene "OTTHUMG00000002359.1"; havana_transcript "OTTHUMT00000006773.1";
chr1	HAVANA	exon	15929584	15930121	.	-	.	gene_id "ENSG00000237301.1"; transcript_id "ENST00000428945.1"; gene_type "antisense"; gene_status "NOVEL"; gene_name "RP4-680D5.2"; transcript_type "antisense"; transcript_status "KNOWN"; transcript_name "RP4-680D5.2-001"; exon_number 1; exon_id "ENSE00001783710.1"; level 2; tag "basic"; havana_gene "OTTHUMG00000002359.1"; havana_transcript "OTTHUMT00000006773.1";
chr1	HAVANA	exon	15912631	15914937	.	-	.	gene_id "ENSG00000237301.1"; transcript_id "ENST00000428945.1"; gene_type "antisense"; gene_status "NOVEL"; gene_name "RP4-680D5.2"; transcript_type "antisense"; transcript_status "KNOWN"; transcript_name "RP4-680D5.2-001"; exon_number 2; exon_id "ENSE00001733577.1"; level 2; tag "basic"; havana_gene "OTTHUMG00000002359.1"; havana_transcript "OTTHUMT00000006773.1";
chr1	HAVANA	gene	16009368	16009623	.	-	.	gene_id "ENSG00000271742.1"; transcript_id "ENSG00000271742.1"; gene_type "lincRNA"; gene_status "NOVEL"; gene_name "RP4-680D5.9"; transcript_type "lincRNA"; transcript_status "NOVEL"; transcript_name "RP4-680D5.9"; level 2; havana_gene "OTTHUMG00000185681.1";
chr1	HAVANA	transcript	16009368	16009623	.	-	.	gene_id "ENSG00000271742.1"; transcript_id "ENST00000606262.1"; gene_type "lincRNA"; gene_status "NOVEL"; gene_name "RP4-680D5.9"; transcript_type "lincRNA"; transcript_status "KNOWN"; transcript_name "RP4-680D5.9-001"; level 2; tag "basic"; havana_gene "OTTHUMG00000185681.1"; havana_transcript "OTTHUMT00000470981.1";
chr1	HAVANA	exon	16009368	16009623	.	-	.	gene_id "ENSG00000271742.1"; transcript_id "ENST00000606262.1"; gene_type "lincRNA"; gene_status "NOVEL"; gene_name "RP4-680D5.9"; transcript_type "lincRNA"; transcript_status "KNOWN"; transcript_name "RP4-680D5.9-001"; exon_number 1; exon_id "ENSE00003697451.1"; level 2; tag "basic"; havana_gene "OTTHUMG00000185681.1"; havana_transcript "OTTHUMT00000470981.1";
chr1	HAVANA	gene	16049214	16063391	.	-	.	gene_id "ENSG00000237938.1"; transcript_id "ENSG00000237938.1"; gene_type "antisense"; gene_status "NOVEL"; gene_name "RP11-288I21.1"; transcript_type "antisense"; transcript_status "NOVEL"; transcript_name "RP11-288I21.1"; level 2; havana_gene "OTTHUMG00000003064.1";
chr1	HAVANA	transcript	16049214	16063391	.	-	.	gene_id "ENSG00000237938.1"; transcript_id "ENST00000453804.1"; gene_type "antisense"; gene_status "NOVEL"; gene_name "RP11-288I21.1"; transcript_type "antisense"; transcript_status "KNOWN"; transcript_name "RP11-288I21.1-001"; level 2; tag "basic"; havana_gene "OTTHUMG00000003064.1"; havana_transcript "OTTHUMT00000008470.1";
chr1	HAVANA	exon	16063356	16063391	.	-	.	gene_id "ENSG00000237938.1"; transcript_id "ENST00000453804.1"; gene_type "antisense"; gene_status "NOVEL"; gene_name "RP11-288I21.1"; transcript_type "antisense"; transcript_status "KNOWN"; transcript_name "RP11-288I21.1-001"; exon_number 1; exon_id "ENSE00001775121.1"; level 2; tag "basic"; havana_gene "OTTHUMG00000003064.1"; havana_transcript "OTTHUMT00000008470.1";
chr1	HAVANA	exon	16058882	16059056	.	-	.	gene_id "ENSG00000237938.1"; transcript_id "ENST00000453804.1"; gene_type "antisense"; gene_status "NOVEL"; gene_name "RP11-288I21.1"; transcript_type "antisense"; transcript_status "KNOWN"; transcript_name "RP11-288I21.1-001"; exon_number 2; exon_id "ENSE00001602432.1"; level 2; tag "basic"; havana_gene "OTTHUMG00000003064.1"; havana_transcript "OTTHUMT00000008470.1";
chr1	HAVANA	exon	16049698	16049782	.	-	.	gene_id "ENSG00000237938.1"; transcript_id "ENST00000453804.1"; gene_type "antisense"; gene_status "NOVEL"; gene_name "RP11-288I21.1"; transcript_type "antisense"; transcript_status "KNOWN"; transcript_name "RP11-288I21.1-001"; exon_number 3; exon_id "ENSE00001659102.1"; level 2; tag "basic"; havana_gene "OTTHUMG00000003064.1"; havana_transcript "OTTHUMT00000008470.1";
chr1	HAVANA	exon	16049214	16049562	.	-	.	gene_id "ENSG00000237938.1"; transcript_id "ENST00000453804.1"; gene_type "antisense"; gene_status "NOVEL"; gene_name "RP11-288I21.1"; transcript_type "antisense"; transcript_status "KNOWN"; transcript_name "RP11-288I21.1-001"; exon_number 4; exon_id "ENSE00001749879.1"; level 2; tag "basic"; havana_gene "OTTHUMG00000003064.1"; havana_transcript "OTTHUMT00000008470.1";
chr1	HAVANA	gene	16066546	16076391	.	-	.	gene_id "ENSG00000224459.1"; transcript_id "ENSG00000224459.1"; gene_type "antisense"; gene_status "NOVEL"; gene_name "RP11-169K16.4"; transcript_type "antisense"; transcript_status "NOVEL"; transcript_name "RP11-169K16.4"; level 2; havana_gene "OTTHUMG00000003078.1";
chr1	HAVANA	transcript	16066546	16076391	.	-	.	gene_id "ENSG00000224459.1"; transcript_id "ENST00000418525.1"; gene_type "antisense"; gene_status "NOVEL"; gene_name "RP11-169K16.4"; transcript_type "antisense"; transcript_status "KNOWN"; transcript_name "RP11-169K16.4-001"; level 2; tag "basic"; havana_gene "OTTHUMG00000003078.1"; havana_transcript "OTTHUMT00000008509.1";
chr1	HAVANA	exon	16075925	16076391	.	-	.	gene_id "ENSG00000224459.1"; transcript_id "ENST00000418525.1"; gene_type "antisense"; gene_status "NOVEL"; gene_name "RP11-169K16.4"; transcript_type "antisense"; transcript_status "KNOWN"; transcript_name "RP11-169K16.4-001"; exon_number 1; exon_id "ENSE00001782124.1"; level 2; tag "basic"; havana_gene "OTTHUMG00000003078.1"; havana_transcript "OTTHUMT00000008509.1";
chr1	HAVANA	exon	16066546	16066717	.	-	.	gene_id "ENSG00000224459.1"; transcript_id "ENST00000418525.1"; gene_type "antisense"; gene_status "NOVEL"; gene_name "RP11-169K16.4"; transcript_type "antisense"; transcript_status "KNOWN"; transcript_name "RP11-169K16.4-001"; exon_number 2; exon_id "ENSE00001607354.1"; level 2; tag "basic"; havana_gene "OTTHUMG00000003078.1"; havana_transcript "OTTHUMT00000008509.1";
chr1	HAVANA	gene	16160560	16174642	.	-	.	gene_id "ENSG00000179743.2"; transcript_id "ENSG00000179743.2"; gene_type "antisense"; gene_status "NOVEL"; gene_name "RP11-169K16.9"; transcript_type "antisense"; transcript_status "NOVEL"; transcript_name "RP11-169K16.9"; level 2; havana_gene "OTTHUMG00000009375.1";
chr1	ENSEMBL	transcript	16160560	16162355	.	-	.	gene_id "ENSG00000179743.2"; transcript_id "ENST00000535249.1"; gene_type "antisense"; gene_status "NOVEL"; gene_name "RP11-169K16.9"; transcript_type "antisense"; transcript_status "KNOWN"; transcript_name "RP11-169K16.9-201"; level 3; tag "basic"; havana_gene "OTTHUMG00000009375.1";
chr1	ENSEMBL	exon	16160560	16162355	.	-	.	gene_id "ENSG00000179743.2"; transcript_id "ENST00000535249.1"; gene_type "antisense"; gene_status "NOVEL"; gene_name "RP11-169K16.9"; transcript_type "antisense"; transcript_status "KNOWN"; transcript_name "RP11-169K16.9-201"; exon_number 1; exon_id "ENSE00002216013.1"; level 3; tag "basic"; havana_gene "OTTHUMG00000009375.1";
chr1	HAVANA	transcript	16160974	16174642	.	-	.	gene_id "ENSG00000179743.2"; transcript_id "ENST00000317122.1"; gene_type "antisense"; gene_status "NOVEL"; gene_name "RP11-169K16.9"; transcript_type "antisense"; transcript_status "KNOWN"; transcript_name "RP11-169K16.9-001"; level 2; tag "basic"; havana_gene "OTTHUMG00000009375.1"; havana_transcript "OTTHUMT00000025992.1";
chr1	HAVANA	exon	16174603	16174642	.	-	.	gene_id "ENSG00000179743.2"; transcript_id "ENST00000317122.1"; gene_type "antisense"; gene_status "NOVEL"; gene_name "RP11-169K16.9"; transcript_type "antisense"; transcript_status "KNOWN"; transcript_name "RP11-169K16.9-001"; exon_number 1; exon_id "ENSE00001368466.1"; level 2; tag "basic"; havana_gene "OTTHUMG00000009375.1"; havana_transcript "OTTHUMT00000025992.1";
chr1	HAVANA	exon	16160974	16163401	.	-	.	gene_id "ENSG00000179743.2"; transcript_id "ENST00000317122.1"; gene_type "antisense"; gene_status "NOVEL"; gene_name "RP11-169K16.9"; transcript_type "antisense"; transcript_status "KNOWN"; transcript_name "RP11-169K16.9-001"; exon_number 2; exon_id "ENSE00001276194.3"; level 2; tag "basic"; havana_gene "OTTHUMG00000009375.1"; havana_transcript "OTTHUMT00000025992.1";
chr1	HAVANA	gene	16332655	16333166	.	-	.	gene_id "ENSG00000233078.1"; transcript_id "ENSG00000233078.1"; gene_type "antisense"; gene_status "NOVEL"; gene_name "RP11-5P18.5"; transcript_type "antisense"; transcript_status "NOVEL"; transcript_name "RP11-5P18.5"; level 2; havana_gene "OTTHUMG00000009524.1";
chr1	HAVANA	transcript	16332655	16333166	.	-	.	gene_id "ENSG00000233078.1"; transcript_id "ENST00000437156.1"; gene_type "antisense"; gene_status "NOVEL"; gene_name "RP11-5P18.5"; transcript_type "antisense"; transcript_status "KNOWN"; transcript_name "RP11-5P18.5-001"; level 2; tag "basic"; havana_gene "OTTHUMG00000009524.1"; havana_transcript "OTTHUMT00000026318.1";
[truncated: 107,118 more rows]
