# Supplementary material for: The Long Non-Coding RNA FAM222A-AS1 Negatively Modulates MiR-Let-7f to Promote Colorectal Cancer Progression
Source: Front Oncol. 2022 May 12;12:764621. doi: 10.3389/fonc.2022.764621 (PMC9133450; doi:10.3389/fonc.2022.764621)
Supplement: Supplementary file 12 [file Table_11.xlsx]

## Sheet: Sheet1
	rank	GeneID	Symbol	cut
1569961_at	898	101928844	LOC101928844	5.307
200022_at	929	6141	RPL18	12.309
200088_x_at	960	6136	RPL12	12.874
200807_s_at	1063	3329	HSPD1	12.002
200840_at	1081	3735	KARS	11.274
200869_at	1091	6142	RPL18A	7.49
201788_at	1554	11325	DDX42	8.553
201884_at	1604	1048	CEACAM5	4.295
202244_at	1803	5692	PSMB4	11.184
203082_at	2273	9790	BMS1	7.705
203546_at	2549	9670	IPO13	6.909
203707_at	2646	10127	ZNF263	7.866
203727_at	2659	6499	SKIV2L	7.573
204027_s_at	2826	4234	METTL1	7.253
204129_at	2883	607	BCL9	6.533
204144_s_at	2891	9091	PIGQ	5.841
206352_s_at	4088	5192	PEX10	7.123
206371_at	4096	2352	FOLR3	5.253
206455_s_at	4139	6010	RHO	5.931
208775_at	4864	7514	XPO1	9.973
208822_s_at	4886	7818	DAP3	9.691
209609_s_at	5270	65005	MRPL9	9.129
210023_s_at	5451	84759	PCGF1	5.773
210515_at	5610	6927	HNF1A	6.877
210938_at	5686	3651	PDX1	5.156
211576_s_at	5779	6573	SLC19A1	7.142
211946_s_at	5847	23215	PRRC2C	10.233
212351_at	6017	8893	EIF2B5	8.04
213130_at	6446	25888	ZNF473	6.446
213202_at	6486	9739	SETD1A	6.232
213512_at	6638	122616	C14orf79	6.289
214328_s_at	6908	3320	HSP90AA1	12.319
214509_at	6950	8354	HIST1H3I	4.694
217884_at	7438	55226	NAT10	8.122
218412_s_at	7773	9569	GTF2IRD1	8.168
218475_at	7812	27037	TRMT2A	6.668
218936_s_at	8136	29080	CCDC59	7.919
219224_x_at	8309	79797	ZNF408	7.492
219638_at	8572	26263	FBXO22	4.877
219817_at	8671	51275	MAPKAPK5-AS1	6.366
220142_at	8818	60484	HAPLN2	5.21
220308_at	8883	25790	CFAP45	5.598
220715_at	9024	101927910	LOC101927910	4.943
221758_at	9398	93436	ARMC6	6.95
222228_s_at	9575	54784	ALKBH4	5.842
223109_at	9870	26995	TRUB2	7.458
223252_at	9953	84717	HDGFRP2	7.277
224513_s_at	10410	56893	UBQLN4	8.11
225082_at	10710	51692	CPSF3	8.422
225514_at	10974	161424	NOP9	7.297
225554_s_at	11002	51434	ANAPC7	8.451
225991_at	11270	90407	TMEM41A	7.888
226839_at	11813	126382	NR2C2AP	7.323
226998_at	11909	80155	NAA15	7.083
227248_at	12060	79990	PLEKHH3	6.424
227477_at	12194	116225	ZMYND19	7.46
228126_x_at	12553	404217	CTXN1	5.381
230001_at	13372	92979	2016-03-09	5.151
230113_at	13423	55796	MBNL3	4.98
232019_at	13919	342357	ZKSCAN2	6.085
236471_at	14652	9603	NFE2L3	6.158
237503_at	14805	160728	SLC5A8	5.515
239640_at	15143	401320	LOC401320	4.986
243594_x_at	15489	84501	SPIRE2	6.972
228472_at	12738	729440	CCDC61	5.431
212686_at	6192	57460	PPM1H	6.612
208141_s_at	4699	83475	DOHH	6.801
225846_at	11184	54845	ESRP1	9.841
229690_at	13260	144717	FAM109A	7.118
204133_at	2885	9136	RRP9	6.682
203092_at	2280	10469	TIMM44	7.125
225777_at	11141	89958	SAPCD2	7.715
229220_x_at	13059	64434	NOM1	7.186
223806_s_at	10238	9476	NAPSA	5.972
224737_x_at	10504	55749	CCAR1	7.015
207871_s_at	4623	7982	ST7	6.652
231226_at	13743	100873985	MED14OS	5.155
218742_at	8005	64428	NARFL	6.926
226566_at	11647	81559	TRIM11	7.236
220973_s_at	9098	81858	SHARPIN	7.236
230971_x_at	13679	388323	GLTPD2	4.689
218372_at	7748	55090	MED9	6.169
231404_at	13782	100506540	SPTY2D1-AS1	5.126
230327_at	13489	730098	LOC730098	5.961
239362_at	15104	100505681	NAPA-AS1	5.24
214520_at	6955	2303	FOXC2	4.723
205451_at	3614	4303	FOXO4	6.276
231474_at	13799	154288	KHDC3L	4.924
203655_at	2616	7515	XRCC1	6.97
203955_at	2788	9858	PPP1R26	7.322
225038_s_at	10682	6838	SURF6	7.629
222349_x_at	9605	376412	RNF126P1	6.533
220371_s_at	8915	56996	SLC12A9	7.308
226078_at	11325	113000	RPUSD1	6.722
219286_s_at	8349	64783	RBM15	8.287
227872_at	12423	11128	POLR3A	6.677
218758_s_at	8016	8568	RRP1	6.991
214788_x_at	7033	23109	DDN	6.131
224888_at	10596	85465	EPT1	7.832
208333_at	4746	64211	LHX5	5.012
226720_at	11746	114825	PWWP2A	6.788
219726_at	8622	54413	NLGN3	5.43
221809_at	9420	57610	RANBP10	6.445
210307_s_at	5566	64410	KLHL25	6.556
229878_at	13332	85459	CEP295	5.797
219395_at	8419	80004	ESRP2	8.042
210642_at	5631	881	CCIN	5.318
236126_at	14584	93	ACVR2B	6.279
211724_x_at	5804	54468	MIOS	7.957
212627_s_at	6158	23016	EXOSC7	8.326
231054_at	13709	171169	SPACA4	5.507
226798_at	11790	23786	BCL2L13	6.176
239011_at	15045	102724965	LOC102724965	4.452
221863_at	9443	54531	MIER2	6.412
215947_s_at	7209	84908	FAM136A	8.953
218887_at	8099	51069	MRPL2	7.154
201013_s_at	1164	10606	PAICS	9.537
225143_at	10746	119559	SFXN4	8.442
231895_at	13884	163786	SASS6	5.45
203205_at	2351	9682	KDM4A	7.189
209382_at	5134	10623	POLR3C	6.826
202633_at	2019	11073	TOPBP1	8.174
218269_at	7678	29102	DROSHA	8.368
218697_at	7974	51517	NCKIPSD	7.437
233988_x_at	14190	80274	SCUBE1	4.622
218161_s_at	7609	54982	CLN6	6.26
219760_at	8643	64130	LIN7B	5.878
225680_at	11084	222229	LRWD1	7.192
1560579_s_at	649	100506392	SLC16A1-AS1	5.575
1554480_a_at	286	83787	ARMC10	7.649
223096_at	9864	51602	NOP58	9.549
200861_at	1089	23019	CNOT1	7.23
208513_at	4782	27023	FOXB1	4.817
229933_at	13353	148304	C1orf74	5.525
232554_at	14024	115399	LRRC56	5.989
238702_at	14987	165679	SPTSSB	4.526
240441_at	15221	100132464	FAM99B	5.248
223941_at	10272	26261	FBXO24	4.867
205250_s_at	3509	80184	CEP290	5.868
229484_at	13173	333926	PPM1J	5.341
219248_at	8324	80745	THUMPD2	6.304
220341_s_at	8900	51149	C5orf45	6.465
231176_at	13735	284338	PRR19	4.949
220570_at	8976	56729	RETN	5.491
227076_at	11961	29781	NCAPH2	6.075
213196_at	6482	23361	ZNF629	7.385
207792_at	4603	4985	OPRD1	4.99
218984_at	8166	54517	PUS7	7.531
203273_s_at	2390	11334	TUSC2	7.773
1565859_at	812	26777	SNORA71A	4.812
202182_at	1767	2648	KAT2A	7.609
226313_at	11477	219738	C10orf35	6.298
203785_s_at	2692	55794	DDX28	6.676
215380_s_at	7149	79017	GGCT	10.185
1562273_at	709	1262	CNGA4	4.521
228084_at	12534	81579	PLA2G12A	7.347
208277_at	4733	5309	PITX3	5.595
218670_at	7953	80324	PUS1	7.39
218427_at	7780	10807	SDCCAG3	7.417
219438_at	8449	79570	NKAIN1	5.362
241327_at	15268	101929495	LINC01339	5.359
226703_at	11735	84461	NEURL4	6.351
230070_at	13404	254263	CNIH2	6.136
205284_at	3529	9816	URB2	6.63
219050_s_at	8207	741	ZNHIT2	6.239
204746_s_at	3221	9463	PICK1	6.645
224160_s_at	10307	28976	ACAD9	7.645
229717_at	13267	386724	AMIGO3	5.817
236601_at	14679	101927479	LOC101927479	4.627
226328_at	11487	83855	KLF16	6.448
236588_at	14674	101928178	--	4.884
218702_at	7978	54938	SARS2	6.428
218916_at	8124	79724	ZNF768	6.949
202394_s_at	1895	55324	ABCF3	7.229
219835_at	8680	56978	PRDM8	5.356
203612_at	2594	705	BYSL	7.246
230901_x_at	13658	54760	PCSK4	6.137
233905_at	14176	140732	SUN5	5.038
226327_at	11486	22847	ZNF507	7.204
1556684_at	435	85495	RPPH1	5.338
207582_at	4543	5301	PIN1P1	5.31
202183_s_at	1768	3835	KIF22	7.129
227679_at	12302	79885	HDAC11	6.803
220280_s_at	8871	51281	ANKMY1	5.001
237620_at	14810	284451	ODF3L2	5.858
1569144_a_at	866	375791	CYSRT1	5.547
218768_at	8023	57122	NUP107	8.666
220097_s_at	8796	54868	TMEM104	6.347
227146_at	12005	169714	QSOX2	7.089
204826_at	3267	899	CCNF	7.102
210874_s_at	5678	24142	NAT6	6.336
202813_at	2127	6894	TARBP1	8.075
225346_at	10870	80298	MTERF2	6.567
229538_s_at	13200	128239	IQGAP3	6.745
229732_at	13276	55552	ZNF823	6.649
206814_at	4281	4803	NGF	5.435
212275_s_at	5983	10847	SRCAP	6.495
218527_at	7848	54840	APTX	7.796
200688_at	1011	23450	SF3B3	6.095
202289_s_at	1833	10579	TACC2	8.496
205972_at	3906	10991	SLC38A3	5.393
242666_at	15412	101929760	PIK3IP1-AS1	4.894
215218_s_at	7128	284403	WDR62	6.256
1563743_at	763	439927	LINC01555	4.621
206031_s_at	3936	8078	USP5	7.185
234897_s_at	14251	259215	LY6G6F	5.32
218767_at	8022	57109	REXO4	7.209
218786_at	8034	51559	NT5DC3	6.297
224466_s_at	10387	4097	MAFG	6.44
225625_at	11051	121642	ALKBH2	6.826
37586_at	15658	7701	ZNF142	5.778
233466_at	14135	101928729	--	4.866
218081_at	7558	54976	C20orf27	6.832
230016_at	13376	137682	NDUFAF6	5.356
211603_s_at	5784	2118	ETV4	7.086
232162_at	13950	79943	ZNF696	5.956
222476_at	9648	57472	CNOT6	7.792
211692_s_at	5793	27113	BBC3	7.011
230038_at	13387	127002	ATXN7L2	4.768
225437_s_at	10927	221927	BRAT1	7.058
218944_at	8141	65263	PYCRL	6.162
223534_s_at	10113	83694	RPS6KL1	5.918
205454_at	3617	3208	HPCA	5.611
209731_at	5326	4913	NTHL1	6.957
224903_at	10606	84916	CIRH1A	8.654
227920_at	12447	57673	BEND3	7.141
226555_at	11639	54891	INO80D	7.168
201563_at	1436	6652	SORD	9.193
226481_at	11587	9730	VPRBP	8.003
237783_at	14825	153770	PLAC8L1	5.325
233350_s_at	14131	51368	TEX264	7.035
206883_x_at	4308	2815	GP9	6.117
236724_at	14709	55997	CFC1	5.442
242294_at	15373	200933	FBXO45	5.122
224468_s_at	10389	84798	C19orf48	8.036
203256_at	2380	1001	CDH3	7.295
221663_x_at	9355	11255	HRH3	6.174
229516_at	13188	114987	WDR31	4.72
208320_at	4743	9478	CABP1	4.923
230194_at	13449	10128	LRPPRC	6.648
226938_at	11875	26094	DCAF4	6.875
232983_s_at	14097	26297	SERGEF	6.696
215510_at	7164	2116	ETV2	4.797
218262_at	7674	64777	RMND5B	7.127
224486_s_at	10400	84529	C15orf41	5.748
213677_s_at	6707	5378	PMS1	7.789
234006_s_at	14192	56063	TMEM234	5.236
228257_at	12627	283373	ANKRD52	6.898
220789_s_at	9054	9238	TBRG4	8.078
221713_s_at	9377	79929	MAP6D1	5.716
227109_at	11985	120227	CYP2R1	7.57
219818_s_at	8672	55094	GPATCH1	6.689
226626_at	11684	57187	THOC2	7.724
224450_s_at	10377	83732	RIOK1	7.169
225172_at	10766	57585	CRAMP1L	6.601
212973_at	6359	22934	RPIA	8.953
219009_at	8183	60686	C14orf93	5.621
210125_s_at	5495	8815	BANF1	7.927
212296_at	5992	10213	PSMD14	10.079
226121_at	11352	147015	DHRS13	6.943
230997_at	13688	199223	TTC21A	5.507
231870_s_at	13878	51068	NMD3	9.391
205754_at	3782	2147	F2	5.528
221907_at	9469	115708	TRMT61A	7.539
222318_at	9604	388569	ZNF324B	5.66
218529_at	7850	51293	CD320	8.114
200896_x_at	1103	3068	HDGF	10.234
213632_at	6687	1723	DHODH	5.938
236058_at	14567	126695	KDF1	6.456
220998_s_at	9109	81622	UNC93B1	6.806
230108_at	13419	2074	ERCC6	6.362
209434_s_at	5164	5471	PPAT	6.398
231844_at	13866	157247	MGC27345	6.861
203244_at	2373	5830	PEX5	8.04
203754_s_at	2675	2972	BRF1	6.5
206402_s_at	4108	8620	NPFF	6.396
231017_at	13695	6794	STK11	6.949
208369_s_at	4750	2639	GCDH	6.867
229729_at	13273	51754	TMEM8B	6.092
208186_s_at	4707	3991	LIPE	5.986
210977_s_at	5693	3299	HSF4	6.763
221235_s_at	9201	9392	TGFBRAP1	7.234
206362_x_at	4093	4294	MAP3K10	6.601
209302_at	5094	5437	POLR2H	9.376
218762_at	8019	64763	ZNF574	7.163
202556_s_at	1976	10445	MCRS1	7.62
219333_s_at	8376	11132	CAPN10	6.537
229758_at	13286	84948	TIGD5	7.055
238093_at	14874	100129722	C9orf173-AS1	5.578
217588_at	7335	440278	CATSPER2P1	5.675
1559948_at	617	101927253	LOC101927253	4.762
220105_at	8798	27156	RSPH14	5.021
220185_at	8839	57731	SPTBN4	6.257
222794_x_at	9747	55149	MTPAP	8.564
236463_at	14651	161931	ADAD2	5.974
214662_at	6986	23160	WDR43	7.482
224118_at	10298	101930576	--	5.274
1553715_s_at	200	84331	FAM195A	8.907
205300_s_at	3535	11066	SNRNP35	7.296
218590_at	7891	56652	C10orf2	6.782
236248_x_at	14612	93624	TADA2B	6.154
236701_at	14704	146395	GSG1L	5.851
209017_s_at	4964	9361	LONP1	8.355
227472_at	12190	79016	DDA1	6.466
235528_at	14432	2979	GUCA1B	5.542
212825_at	6275	22976	PAXIP1	7.586
224433_s_at	10370	79039	DDX54	5.765
227303_at	12094	124401	ANKS3	6.262
202415_s_at	1904	23640	HSPBP1	7.937
212674_s_at	6184	22907	DHX30	7.316
222489_s_at	9655	56897	WRNIP1	8.742
227720_at	12331	124930	ANKRD13B	6.083
230684_at	13597	85865	GTPBP10	4.596
240746_s_at	15245	101927760	LOC101927760	4.996
225675_at	11081	54916	TMEM260	7.219
240280_at	15202	402682	UFSP1	5.651
232611_at	14036	55592	GOLGA2P5	5.321
213402_at	6586	126208	ZNF787	6.578
227494_at	12201	2649	NR6A1	6.301
232040_at	13922	101929604	--	5.944
225888_at	11207	80018	NAA25	6.849
237350_at	14788	143941	TTC36	5.238
1561942_x_at	699	100507321	ERVK13-1	5.188
205260_s_at	3516	97	ACYP1	6.844
214661_s_at	6985	8602	NOP14	7.493
53076_at	15727	11285	B4GALT7	6.941
206257_at	4045	26093	CCDC9	6.39
206008_at	3924	7051	TGM1	5.562
213511_s_at	6637	8776	MTMR1	8.319
218860_at	8081	79050	NOC4L	6.851
219007_at	8182	348995	NUP43	8.311
222216_s_at	9570	63875	MRPL17	8.838
223419_at	10049	84261	FBXW9	6.471
236030_at	14558	283248	RCOR2	6.398
225802_at	11157	116447	TOP1MT	7.609
1558728_at	550	100128881	VPS9D1-AS1	6.317
206444_at	4133	5153	PDE1B	5.894
217850_at	7418	26354	GNL3	9.078
221797_at	9414	339229	OXLD1	7.051
226088_at	11331	84885	ZDHHC12	7.751
222280_at	9597	100506469	TMEM147-AS1	6.491
204866_at	3288	9767	JADE3	6.43
209848_s_at	5382	6490	PMEL	5.612
218416_s_at	7775	55652	SLC48A1	5.646
218982_s_at	8164	51373	MRPS17	8.835
231115_at	13720	5429	POLH	4.81
242817_at	15426	114770	PGLYRP2	4.52
235436_at	14406	64794	DDX31	5.524
229567_at	13213	161247	FITM1	5.747
220080_at	8790	55336	FBXL8	4.914
1557357_at	482	101930660	--	4.544
220207_at	8846	90522	YIF1B	5.942
239015_at	15046	439931	THAP7-AS1	4.804
242222_at	15364	440894	LINC01123	6.06
220077_at	8788	79879	CCDC134	5.418
226385_s_at	11523	115416	MALSU1	9.504
235731_at	14486	23746	AIPL1	5.373
235880_at	14520	222183	SRRM3	5.156
41037_at	15692	7004	TEAD4	6.127
228524_at	12759	203054	ADCK5	6.307
219214_s_at	8301	30833	NT5C	6.815
1556560_a_at	429	100128071	FAM229A	5.989
1554042_s_at	247	100288797	TMEM239	6.036
204876_at	3294	9726	ZNF646	5.931
218591_s_at	7892	79954	NOL10	4.681
228252_at	12622	80119	PIF1	5.565
236493_at	14657	158801	NKAPP1	5.199
219411_at	8430	79767	ELMO3	7.238
1552272_a_at	6	163154	PRR22	5.434
219178_at	8282	79691	QTRTD1	6.617
204968_at	3346	57827	C6orf47	7.415
202754_at	2086	23518	R3HDM1	8.456
207192_at	4417	1775	DNASE1L2	5.708
216265_x_at	7234	4625	MYH7	4.784
221426_s_at	9265	8392	OR3A3	5.55
233918_at	14179	149069	DCDC2B	5.888
1552427_at	37	220992	ZNF485	4.411
1554655_a_at	302	388394	RPRML	4.54
210627_s_at	5628	7841	MOGS	7.389
235883_at	14521	101928068	LOC101928068	5.95
209558_s_at	5242	9026	HIP1R	7.627
221443_x_at	9267	51052	PRLH	5.485
1553489_a_at	172	146279	TEKT5	4.681
235958_at	14543	255189	PLA2G4F	6.154
206746_at	4259	631	BFSP1	5.225
213179_at	6473	9125	RQCD1	8.139
204824_at	3265	2021	ENDOG	7.444
226871_s_at	11835	84971	ATG4D	6.638
204104_at	2871	6618	SNAPC2	6.103
213815_x_at	6757	58509	CACTIN	6.487
215597_x_at	7175	101929165	LOC101929165	5.492
225170_at	10765	11091	WDR5	7.122
231135_at	13726	151174	LOC151174	5.046
239637_at	15142	22931	RAB18	4.77
41858_at	15698	27315	PGAP2	7.45
226586_at	11660	203286	ANKS6	7.134
227170_at	12019	100131017	ZNF316	6.459
225696_at	11094	64708	COPS7B	6.574
209399_at	5144	3141	HLCS	6.329
212541_at	6114	80308	FLAD1	7.549
217754_at	7364	54606	DDX56	7.964
226284_at	11452	57621	ZBTB2	6.734
228565_at	12779	84451	KIAA1804	6.998
242141_at	15356	3066	HDAC2	5.073
213074_at	6409	55023	PHIP	8.067
212139_at	5926	10985	GCN1L1	8.23
221028_s_at	9125	81577	GFOD2	6.333
236078_at	14573	57707	TLDC1	5.748
213320_at	6547	10196	PRMT3	7.036
219251_s_at	8326	55112	WDR60	6.639
227894_at	12436	197335	WDR90	7.161
221163_s_at	9169	51085	MLXIPL	6.655
221320_at	9233	10017	BCL2L10	5.467
214568_at	6965	23430	TPSD1	5.345
209527_at	5224	23404	EXOSC2	6.498
1552740_at	79	150590	C2orf15	4.253
213420_at	6596	90957	DHX57	5.932
220654_at	9005	23614	PPY2P	4.288
223432_at	10056	23762	OSBP2	6.027
234672_s_at	14236	55706	NDC1	9.152
218560_s_at	7874	65094	JMJD4	6.126
227773_at	12362	140700	SAMD10	6.311
241357_at	15274	225689	MAPK15	6.028
235375_x_at	14386	148014	TTC9B	5.673
216026_s_at	7215	5426	POLE	6.85
236286_at	14623	147011	PROCA1	6.119
201184_s_at	1243	1108	CHD4	8.636
225416_at	10914	51132	RLIM	7.799
225933_at	11240	339230	CCDC137	6.66
1554628_at	300	126295	ZNF57	7.245
213651_at	6694	27124	INPP5J	6.755
232608_x_at	14034	79092	CARD14	5.286
202894_at	2170	2050	EPHB4	7.834
206517_at	4164	1014	CDH16	5.201
215938_s_at	7207	8398	PLA2G6	5.732
230439_at	13526	389458	RBAKDN	6.106
205762_s_at	3788	11062	DUS4L	5.118
218199_s_at	7632	65083	NOL6	7.086
219668_at	8590	78997	GDAP1L1	5.046
227284_at	12082	90321	ZNF766	7.069
204695_at	3194	993	CDC25A	7.331
215004_s_at	7084	57794	SUGP1	6.295
228277_at	12639	54620	FBXL19	6.762
219063_at	8216	79169	C1orf35	7.193
236458_at	14650	51460	SFMBT1	6.52
227675_at	12298	90678	LRSAM1	5.987
218829_s_at	8061	55636	CHD7	7.647
230934_at	13666	102724967	--	6.224
204282_s_at	2971	10667	FARS2	7.251
219192_at	8291	55833	UBAP2	8.845
219363_s_at	8398	51001	MTERF3	7.854
202496_at	1945	23644	EDC4	7.5
201391_at	1351	10131	TRAP1	8.965
216913_s_at	7271	23223	RRP12	6.779
219187_at	8287	63943	FKBPL	6.384
221387_at	9255	64106	NPFFR1	6.474
1555824_a_at	366	23241	PACS2	6.832
203866_at	2735	54475	NLE1	5.38
204106_at	2873	7016	TESK1	7.279
205502_at	3645	1586	CYP17A1	5.086
211499_s_at	5771	5600	MAPK11	5.621
228145_s_at	12563	57541	ZNF398	7.06
201806_s_at	1564	11273	ATXN2L	6.243
218512_at	7837	55759	WDR12	8.821
227369_at	12129	26135	SERBP1	7.65
228066_at	12522	100170841	C17orf96	6.674
236441_at	14645	100507656	--	5.593
216347_s_at	7244	23368	PPP1R13B	6.683
240264_at	15200	101927150	L3MBTL4-AS1	4.889
202490_at	1942	8518	IKBKAP	4.262
212127_at	5920	5905	RANGAP1	7.502
218452_at	7794	50485	SMARCAL1	6.874
219177_at	8281	55299	BRIX1	6.299
218524_at	7846	1877	E4F1	6.789
218868_at	8087	57180	ACTR3B	5.93
232052_at	13925	440944	THUMPD3-AS1	6.065
206072_at	3949	7349	UCN	5.222
210672_s_at	5638	8131	NPRL3	6.411
219692_at	8602	79412	KREMEN2	6.027
234766_at	14245	283160	OR8D2	4.364
238670_at	14981	56852	RAD18	5.926
236269_at	14616	89887	ZNF628	6.309
229436_x_at	13159	79184	BRCC3	8.307
219539_at	8517	79833	GEMIN6	7.616
221569_at	9317	54806	AHI1	6.85
219766_at	8648	80776	B9D2	6.208
221888_at	9458	54862	CC2D1A	6.89
222795_s_at	9748	55344	PLCXD1	5.561
238887_at	15023	100630918	LOC100630918	5.832
209461_x_at	5183	57418	WDR18	7.416
212200_at	5957	23141	ANKLE2	6.807
227809_at	12385	376940	ZC3H6	6.253
227944_at	12455	5774	PTPN3	6.236
212317_at	6001	23534	TNPO3	7.255
219535_at	8515	30811	HUNK	4.929
235688_s_at	14470	9618	TRAF4	6.258
226912_at	11858	254887	ZDHHC23	7.112
238572_at	14955	8576	STK16	5.995
214075_at	6842	29937	NENF	7.197
228012_at	12491	9782	MATR3	5.606
238665_at	14979	100507290	ZNF865	6.278
205527_s_at	3658	50628	GEMIN4	7.09
225586_at	11024	92715	DPH7	6.824
225853_at	11188	64841	GNPNAT1	8.681
214147_at	6865	374977	MROH7	5.333
204902_s_at	3305	23192	ATG4B	6.567
209202_s_at	5052	2137	EXTL3	6.262
228217_s_at	12601	389362	PSMG4	7.959
210720_s_at	5648	63941	NECAB3	7.103
203422_at	2477	5424	POLD1	6.842
204386_s_at	3019	78988	MRPL57	10.441
225370_at	10885	90780	PYGO2	7.241
226768_at	11774	64599	GIGYF1	7.107
1552937_s_at	109	84126	ATRIP	5.826
206329_at	4080	2134	EXTL1	5.599
201692_at	1500	10280	SIGMAR1	7.996
213589_s_at	6667	146712	B3GNTL1	6.04
226259_at	11435	54536	EXOC6	7.329
206657_s_at	4222	4654	MYOD1	5.841
209405_s_at	5147	60343	FAM3A	6.906
209495_at	5204	11190	CEP250	6.618
209847_at	5381	1015	CDH17	10.122
209903_s_at	5405	545	ATR	8.045
210463_x_at	5604	55621	TRMT1	6.884
214128_at	6855	747	DAGLA	5.995
216788_at	7263	10224	ZNF443	4.998
220144_s_at	8819	63926	ANKEF1	6.6
224198_at	10314	1990	CELA1	5.716
239894_at	15180	100128511	NEBL-AS1	4.451
221549_at	9307	83743	GRWD1	7.273
215031_x_at	7095	55658	RNF126	7.157
218908_at	8116	79058	ASPSCR1	6.707
219708_at	8613	56953	NT5M	5.392
220130_x_at	8809	56413	LTB4R2	4.984
231878_at	13881	79447	PAGR1	6.489
209516_at	5216	10322	SMYD5	6.878
237646_x_at	14812	57449	PLEKHG5	5.443
202916_s_at	2181	9917	FAM20B	7.345
205256_at	3512	9880	ZBTB39	6.306
217510_at	7319	1406	CRX	4.789
218356_at	7738	29960	FTSJ2	7.977
219040_at	8199	79585	CORO7	6.442
223265_at	9959	80851	SH3BP5L	6.415
226927_at	11869	728568	C12orf73	6.552
228525_at	12760	4037	LRP3	5.592
209587_at	5259	5307	PITX1	5.705
219581_at	8544	80746	TSEN2	6.235
212767_at	6242	92170	MTG1	7.308
239083_at	15054	136051	ZNF786	5.845
235587_at	14447	202781	PAXIP1-AS1	7.027
200990_at	1153	10155	TRIM28	9.259
232373_at	14001	10811	NOXA1	6.93
239801_at	15172	9810	RNF40	6.104
206723_s_at	4250	9170	LPAR2	7.127
201025_at	1170	9669	EIF5B	7.201
202159_at	1753	2193	FARSA	7.404
211177_s_at	5730	10587	TXNRD2	6.634
218886_at	8098	55003	PAK1IP1	6.932
220573_at	8978	43847	KLK14	5.627
224135_at	10302	83889	WDR87	4.995
218188_s_at	7626	26517	TIMM13	9.339
221649_s_at	9351	56342	PPAN	7.57
212295_s_at	5991	6541	SLC7A1	9.727
221376_at	9251	8822	FGF17	5.682
238510_at	14940	124411	ZNF720	7.014
201046_s_at	1181	5886	RAD23A	9.393
225617_at	11046	4957	ODF2	6.428
226915_s_at	11860	81873	ARPC5L	8.747
243629_x_at	15494	100507057	MFI2-AS1	5.979
223415_at	10047	54913	RPP25	6.687
228597_at	12792	54069	MIS18A	6.986
215429_s_at	7154	126299	ZNF428	6.645
219827_at	8677	7352	UCP3	5.769
202288_at	1832	2475	MTOR	5.922
208519_x_at	4783	2797	GNRH2	5.922
209973_at	5433	4795	NFKBIL1	6.426
228020_at	12494	55037	PTCD3	6.433
218750_at	8010	684959	SNORA25	7.096
238683_at	14985	147807	ZNF524	6.205
1554160_a_at	261	55663	ZNF446	6.236
1562792_at	729	101927157	LOC101927157	5.065
204798_at	3250	4602	MYB	9.106
221591_s_at	9328	54478	FAM64A	6.516
224510_s_at	10409	81570	CLPB	5.438
228401_at	12702	29028	ATAD2	6.244
238031_at	14849	101928707	LOC101928707	4.742
205224_at	3489	6835	SURF2	6.729
1559946_s_at	616	10856	RUVBL2	9.415
215181_at	7124	64405	CDH22	5.851
221373_x_at	9249	5623	PSPN	5.655
227237_x_at	12055	83858	ATAD3B	7.592
212456_at	6067	23277	CLUH	8.604
219623_at	8564	79913	ACTR5	7.133
220212_s_at	8849	63892	THADA	7.123
224716_at	10492	347734	SLC35B2	8.533
233963_at	14187	767811	H2BFXP	4.557
207987_s_at	4647	2796	GNRH1	4.203
214491_at	6948	6753	SSTR3	6.139
205333_s_at	3553	9986	RCE1	6.797
229722_at	13270	100270804	LOC100270804	5.123
202926_at	2186	51594	NBAS	7.707
210416_s_at	5593	11200	CHEK2	6.869
225893_at	11211	149041	RC3H1	8.09
227042_at	11937	150223	YDJC	7.717
228000_at	12485	113451	AZIN2	6.268
203468_at	2505	8558	CDK10	7.257
207005_s_at	4346	596	BCL2	5.3
218083_at	7560	80142	PTGES2	7.834
227908_at	12442	57465	TBC1D24	6.726
231056_at	13710	90353	CTU1	6.748
227563_at	12236	100289124	FAM27E2	5.539
202750_s_at	2084	24144	TFIP11	7.329
204514_at	3090	1802	DPH2	7.384
219548_at	8524	7564	ZNF16	6.443
219672_at	8593	51327	AHSP	5.546
228662_at	12826	30837	SOCS7	6.9
204441_s_at	3048	23649	POLA2	7.094
218075_at	7555	8086	AAAS	6.69
227327_at	12106	1954	MEGF8	6.954
203235_at	2368	7064	THOP1	6.891
1557170_at	473	284086	NEK8	5.837
201326_at	1321	908	CCT6A	8.64
204231_s_at	2941	2166	FAAH	7.235
219530_at	8513	79728	PALB2	7.306
242386_x_at	15384	101927608	LOC101927608	5.642
202264_s_at	1816	10452	TOMM40	7.946
230152_at	13434	55779	CFAP44	5.895
1554085_at	253	317781	DDX51	6.031
228303_at	12649	11226	GALNT6	7.11
202115_s_at	1731	26155	NOC2L	7.523
204947_at	3331	1869	E2F1	7.037
218275_at	7682	1468	SLC25A10	6.843
221754_s_at	9395	57175	CORO1B	7.035
224839_s_at	10568	84706	GPT2	6.894
225743_at	11122	285367	RPUSD3	7.382
235039_x_at	14278	286826	LIN9	5.065
236186_x_at	14598	132014	IL17RE	4.837
229870_at	13329	644656	LOC644656	5.596
202775_s_at	2098	6433	SFSWAP	6.553
222672_at	9713	57128	LYRM4	6.512
214674_at	6990	10869	USP19	5.682
223365_at	10018	57647	DHX37	6.821
228676_at	12833	220064	ORAOV1	5.54
236485_at	14655	101928464	LOC101928464	5.86
212563_at	6128	23246	BOP1	7.061
228911_at	12939	11173	ADAMTS7	4.681
212559_at	6125	5575	PRKAR1B	6.178
244709_at	15580	205147	AMER3	5.251
209837_at	5375	9179	AP4M1	6.474
226855_at	11823	57546	PDP2	6.946
220661_s_at	9009	55657	ZNF692	7.151
44065_at	15701	84934	RITA1	6.187
229099_at	13013	790955	UQCC3	7.415
229253_at	13075	117145	THEM4	6.402
1553642_at	188	158055	C9orf163	6.117
1557283_a_at	478	162655	ZNF519	4.104
203777_s_at	2688	6199	RPS6KB2	6.864
212622_at	6155	440026	TMEM41B	8.558
212894_at	6314	6832	SUPV3L1	7.523
214017_s_at	6821	9704	DHX34	6.443
218997_at	8176	64425	POLR1E	7.168
240398_at	15214	100506443	ITPKB-IT1	6.278
36552_at	15641	26005	C2CD3	6.605
220284_at	8873	27120	DKKL1	5.51
229289_at	13096	112703	FAM71E1	5.724
243539_at	15486	84542	KIAA1841	6.035
226105_at	11340	56913	C1GALT1	6.326
219152_at	8266	50512	PODXL2	5.336
1558290_a_at	523	5820	PVT1	7.231
201513_at	1414	7247	TSN	6.918
221800_s_at	9416	80233	C17orf70	6.862
227972_at	12468	27433	TOR2A	6.796
212147_at	5931	23381	SMG5	7.203
243285_at	15466	283335	LOC283335	5.809
235809_at	14505	132660	LIN54	4.551
208132_x_at	4696	7916	PRRC2A	7.745
238773_at	14999	196074	METTL15	5.934
204957_at	3339	5001	ORC5	7.947
227721_at	12332	27151	CPAMD8	5.044
205759_s_at	3786	6820	SULT2B1	6.571
1552355_s_at	24	255057	C19orf26	5.387
203564_at	2562	2189	FANCG	7.299
208437_at	4768	1180	CLCN1	5.41
208787_at	4870	11222	MRPL3	10.789
220801_s_at	9058	51179	HAO2	4.986
229091_s_at	13010	54619	CCNJ	5.995
231306_at	13758	131375	LYZL4	5.725
233173_x_at	14118	9328	GTF3C5	8.387
242855_at	15429	375616	KCP	5.754
238739_at	14991	253430	IPMK	6.037
228272_at	12636	728489	DNLZ	6.337
201449_at	1385	7072	TIA1	6.812
217066_s_at	7283	1760	DMPK	5.781
218305_at	7698	79711	IPO4	7.141
208823_s_at	4887	5127	CDK16	7.611
227437_at	12170	100506668	NRAV	6.388
231229_at	13744	373861	HILS1	4.965
203103_s_at	2286	27339	PRPF19	8.893
204946_s_at	3330	7156	TOP3A	6.221
214490_at	6947	416	ARSF	5.66
227700_x_at	12318	55210	ATAD3A	7.674
205223_at	3488	9681	DEPDC5	6.472
225526_at	10981	4289	MKLN1	7.647
205658_s_at	3731	6621	SNAPC4	6.408
213829_x_at	6763	51750	RTEL1	7.175
227592_at	12253	126133	ALDH16A1	6.877
212683_at	6189	9673	SLC25A44	6.964
223460_at	10075	84254	CAMKK1	6.822
228244_at	12619	388552	BLOC1S3	6.605
236195_x_at	14600	5582	PRKCG	6.016
202390_s_at	1891	3064	HTT	6.76
221849_s_at	9438	90379	DCAF15	5.802
217903_at	7451	29888	STRN4	6.88
221648_s_at	9350	79814	AGMAT	8.438
220638_s_at	8996	23624	CBLC	7.128
203996_s_at	2810	755	C21orf2	6.659
206593_s_at	4195	6837	MED22	6.456
228594_at	12791	133686	NADK2	7.475
231549_at	13808	93190	C1orf158	4.936
237362_at	14789	286128	ZFP41	5.379
239395_at	15110	100129716	ARRDC3-AS1	5.561
240576_at	15234	353149	TBC1D26	5.463
240928_at	15259	51077	FCF1	4.756
241389_at	15285	1141	CHRNB2	6.018
214745_at	7014	23007	PLCH1	6.091
213647_at	6693	1763	DNA2	6.358
232790_at	14070	100506054	RNASEH1-AS1	5.649
215280_s_at	7141	8541	PPFIA3	5.975
219379_x_at	8410	140467	ZNF358	6.74
227352_at	12120	126074	SWSAP1	5.802
221621_at	9342	654434	SNHG20	4.978
1569283_at	868	101060200	ZNF891	3.934
213726_x_at	6734	10383	TUBB4B	10.832
222006_at	9508	3954	LETM1	7.232
224974_at	10644	64426	SUDS3	7.171
229926_at	13349	100500850	MIR3682	4.713
226011_at	11282	151903	CCDC12	8.593
226857_at	11825	128272	ARHGEF19	6.187
229813_x_at	13306	26528	DAZAP1	8.611
218993_at	8173	55178	RNMTL1	7.339
220206_at	8845	79830	ZMYM1	5.667
203040_s_at	2249	3145	HMBS	8.297
204520_x_at	3094	23774	BRD1	7.608
205395_s_at	3584	4361	MRE11A	6.636
218116_at	7582	51759	C9orf78	7.145
218710_at	7985	55622	TTC27	7.013
230115_at	13424	374387	DKFZp779M0652	5.553
203842_s_at	2723	22924	MAPRE3	6.626
206185_at	4006	1414	CRYBB1	5.463
226204_at	11406	79680	C22orf29	6.753
202330_s_at	1856	7374	UNG	8.362
209688_s_at	5303	54520	CCDC93	7.165
232480_at	14014	400931	MIRLET7BHG	5.677
219163_at	8270	54811	ZNF562	6.948
231463_at	13798	124817	CNTD1	5.575
202757_at	2088	25920	NELFB	8.036
215367_at	7148	57710	KIAA1614	5.56
216396_s_at	7246	9538	EI24	8.992
244889_at	15603	388210	--	6.409
1568598_at	835	81621	KAZALD1	5.877
203516_at	2530	6640	SNTA1	6.258
203521_s_at	2534	24149	ZNF318	6.402
203957_at	2790	1876	E2F6	6.87
212916_at	6328	23133	PHF8	6.821
217115_at	7290	7686	MKRN7P	5.264
222009_at	9510	752014	CEMP1	5.322
228559_at	12777	55839	CENPN	6.306
229335_at	13112	199731	CADM4	5.06
230054_at	13396	100507547	LOC100507547	5.626
233511_at	14140	100653233	LOC100653233	6.318
239398_at	15111	401265	KLHL31	4.791
226503_at	11603	55183	RIF1	6.694
224579_at	10425	81539	SLC38A1	9.856
210021_s_at	5450	10309	CCNO	6.139
228014_at	12493	138428	PTRH1	6.498
233669_s_at	14157	57159	TRIM54	4.805
210130_s_at	5497	7108	TM7SF2	6.895
219986_s_at	8745	80724	ACAD10	6.632
225193_at	10777	100507599	LOC100507599	5.475
213491_x_at	6630	6185	RPN2	10.895
217988_at	7504	57820	CCNB1IP1	8.738
225699_at	11096	285958	SNHG15	7.383
226852_at	11821	57504	MTA3	5.509
229132_at	13028	84864	MINA	5.238
234573_at	14228	101929718	LOC101929718	5.329
206705_at	4246	7287	TULP1	5.155
221167_s_at	9170	83446	CCDC70	5.135
225944_at	11243	57486	NLN	6.786
230944_at	13674	221416	C6orf223	5.977
205050_s_at	3392	23542	MAPK8IP2	6.215
207282_s_at	4447	4656	MYOG	5.681
202596_at	1999	2029	ENSA	9.53
211552_s_at	5776	8659	ALDH4A1	6.582
218776_s_at	8028	80021	TMEM62	7.386
222843_at	9764	63979	FIGNL1	7.497
203965_at	2793	10868	USP20	6.477
213468_at	6619	2068	ERCC2	6.073
229245_at	13071	22874	PLEKHA6	6.799
239538_at	15132	84083	ZRANB3	5.595
219408_at	8428	54496	PRMT7	6.522
223076_s_at	9856	54888	NSUN2	8.565
226213_at	11411	2065	ERBB3	10.686
227587_at	12250	65095	KRI1	6.033
227281_at	12079	222962	SLC29A4	6.286
225323_at	10857	200014	CC2D1B	6.747
202417_at	1906	9817	KEAP1	8.443
227023_at	11924	2738	GLI4	5.179
228238_at	12615	26769	SNORD81	6.902
231025_at	13697	9066	SYT7	5.094
205733_at	3770	641	BLM	6.863
220118_at	8805	27033	ZBTB32	5.027
223564_s_at	10129	54584	GNB1L	5.553
213384_x_at	6574	5331	PLCB3	7.295
235614_at	14455	256472	TMEM151A	5.669
219361_s_at	8396	64782	AEN	7.104
54037_at	15730	89781	HPS4	5.618
200707_at	1021	5589	PRKCSH	6.323
205617_at	3704	5639	PRRG2	5.927
207154_at	4402	1735	DIO3	5.801
207514_s_at	4525	2779	GNAT1	4.659
207684_at	4578	6911	TBX6	5.504
209698_at	5308	54535	CCHCR1	7.218
218397_at	7763	55120	FANCL	8.141
218550_s_at	7867	55222	LRRC20	6.422
219154_at	8267	144404	TMEM120B	5.477
210264_at	5554	2859	GPR35	8.002
203038_at	2248	5796	PTPRK	9.978
212446_s_at	6061	253782	CERS6	8.779
219595_at	8551	7574	ZNF26	6.727
213486_at	6628	53844	COPG2IT1	5.328
200903_s_at	1108	191	AHCY	9.661
231922_at	13894	92822	ZNF276	5.656
205477_s_at	3628	259	AMBP	5.143
219805_at	8664	63932	CXorf56	5.902
230024_at	13379	57505	AARS2	6.738
202321_at	1850	9453	GGPS1	6.083
204300_at	2978	5188	GATB	6.706
207494_s_at	4515	7629	ZNF76	7.199
212189_s_at	5951	25839	COG4	8
218399_s_at	7765	55038	CDCA4	7.43
219335_at	8378	64860	ARMCX5	7.182
229325_at	13108	26009	ZZZ3	6.595
224482_s_at	10399	84440	RAB11FIP4	6.189
209413_at	5153	8704	B4GALT2	7.104
204729_s_at	3211	6804	STX1A	6.207
209077_at	4991	25828	TXN2	8.405
219781_s_at	8655	51333	ZNF771	6.61
225917_at	11229	55729	ATF7IP	7.729
230112_at	13422	57574	2016-03-04	5.288
244182_at	15541	101929536	LOC101929536	6.316
225430_at	10922	283459	GATC	7.687
219215_s_at	8302	55630	SLC39A4	8.836
205165_at	3454	1951	CELSR3	5.624
205766_at	3790	8557	TCAP	5.86
213523_at	6642	898	CCNE1	7.173
230480_at	13537	143689	PIWIL4	6.241
210111_s_at	5486	23008	KLHDC10	8.228
212858_at	6294	124222	PAQR4	7.358
217774_s_at	7375	51504	TRMT112	10.113
218314_s_at	7707	55216	C11orf57	6.825
219963_at	8737	51207	DUSP13	5.302
222674_at	9714	51490	C9orf114	6.229
228324_at	12658	138199	C9orf41	6.938
228403_at	12704	375704	ENHO	5.773
223390_at	10033	85026	ARRDC1-AS1	6.259
216975_x_at	7276	4861	NPAS1	5.164
236050_at	14564	256329	LMNTD2	5.836
206951_at	4331	8367	HIST1H4E	5.386
223421_at	10051	50626	CYHR1	7.262
223485_at	10090	84264	HAGHL	6.864
209981_at	5436	27254	CSDC2	6.008
217806_s_at	7395	26073	POLDIP2	8.473
218636_s_at	7926	11253	MAN1B1	7.68
221680_s_at	9363	51513	ETV7	6.221
222234_s_at	9580	79007	DBNDD1	5.742
209513_s_at	5215	84263	HSDL2	8.472
202248_at	1806	1874	E2F4	7.155
208100_x_at	4683	10500	SEMA6C	6.233
207025_at	4356	57165	GJC2	6.428
205164_at	3453	23464	GCAT	7.165
213302_at	6540	5198	PFAS	7.065
225745_at	11123	4040	LRP6	7.685
225807_at	11159	84962	AJUBA	5.052
210215_at	5536	7036	TFR2	5.293
229139_at	13032	56704	JPH1	7.443
203172_at	2330	9513	FXR2	6.984
214857_at	7051	100505761	RPARP-AS1	5.95
213691_at	6714	101928378	PTOV1-AS2	6.642
1569008_at	858	339742	FAM201B	5.831
206103_at	3965	5881	RAC3	5.152
207368_at	4469	3352	HTR1D	5.036
214431_at	6925	8833	GMPS	8.324
219896_at	8710	50632	CALY	4.317
203671_at	2627	7172	TPMT	6.992
232663_s_at	14049	390595	UBAP1L	5.723
205616_at	3703	3742	KCNA6	6.035
202788_at	2107	7867	MAPKAPK3	8.413
227348_at	12118	25973	PARS2	6.617
228023_x_at	12495	280	AMY2B	6.555
226053_at	11309	5609	MAP2K7	6.65
225752_at	11127	123606	NIPA1	7.084
235418_at	14401	51011	FAHD2A	6.314
214306_at	6903	4976	OPA1	6.367
203160_s_at	2324	9025	RNF8	7.252
207624_s_at	4559	6103	RPGR	5.848
215105_at	7111	116828	N4BP2L2-IT2	4.947
217840_at	7412	51428	DDX41	8.223
219071_x_at	8222	51236	HGH1	7.884
219911_s_at	8719	28231	SLCO4A1	7.609
221923_s_at	9478	4869	NPM1	10.457
223013_at	9816	79718	TBL1XR1	10.476
224721_at	10494	84128	WDR75	7.94
226356_at	11506	84895	FAM73B	7.163
227637_at	12277	7024	TFCP2	6.87
228174_at	12576	286205	SCAI	5.597
229867_at	13328	114781	BTBD9	5.618
222629_at	9701	51455	REV1	5.496
203055_s_at	2259	9138	ARHGEF1	7.298
209820_s_at	5367	10607	TBL3	6.978
241842_x_at	15327	374877	C19orf45	5.641
202111_at	1729	6522	SLC4A2	7.333
208896_at	4916	8886	DDX18	8.199
212064_x_at	5890	4150	MAZ	8.28
213204_at	6487	23113	CUL9	6.597
214555_at	6964	6755	SSTR5	5.036
226200_at	11403	57176	VARS2	8.101
226640_at	11694	221955	DAGLB	6.465
229433_at	13157	64062	RBM26	5.868
201243_s_at	1273	481	ATP1B1	11.439
202513_s_at	1955	5528	PPP2R5D	7.693
207383_s_at	4474	9028	RHBDL1	5.014
227301_at	12093	643180	CCT6P3	6.771
230839_at	13641	56341	PRMT8	5.461
231543_at	13807	84725	PLEKHA8	4.867
230819_at	13635	126567	C2CD4C	6.323
213520_at	6640	9401	RECQL4	6.686
218441_s_at	7788	26015	RPAP1	6.639
229644_at	13245	5550	PREP	6.728
201677_at	1496	56941	HMCES	6.45
207914_x_at	4633	2128	EVX1	6.421
212170_at	5943	10137	RBM12	6.66
219556_at	8530	80178	C16orf59	6.333
224141_at	10303	644903	GCC2-AS1	5.285
226262_at	11437	56919	DHX33	7.699
227578_at	12244	100128191	TMPO-AS1	4.963
218598_at	7896	60561	RINT1	6.796
235015_at	14275	51114	ZDHHC9	6.767
233344_x_at	14130	340390	KIAA1875	4.283
238997_at	15043	100130889	PSORS1C3	4.378
243199_at	15458	102724975	--	4.667
1552291_at	12	54965	PIGX	6.428
200948_at	1131	8079	MLF2	8.35
214432_at	6926	478	ATP1A3	4.706
220629_at	8993	55539	KCNQ1DN	5.947
235544_x_at	14436	284069	FAM171A2	5.333
229469_at	13170	9502	XAGE2	5.784
218470_at	7807	51067	YARS2	6.787
214095_at	6848	6472	SHMT2	6.445
212705_x_at	6207	57104	PNPLA2	6.469
1558329_at	526	4796	TONSL	6.112
201479_at	1397	1736	DKC1	9.614
202945_at	2197	2356	FPGS	7.339
204893_s_at	3301	9372	ZFYVE9	6.482
206906_at	4316	7087	ICAM5	5.016
210318_at	5570	5949	RBP3	5.318
214037_s_at	6828	28952	CCDC22	5.993
219433_at	8447	54880	BCOR	5.93
220430_at	8937	79927	FAM110D	5.26
223056_s_at	9841	57510	XPO5	8.051
226060_at	11315	91869	RFT1	7.107
229592_at	13222	100507501	LINC01569	6.463
230129_at	13427	118672	PSTK	5.404
231140_at	13727	122664	TPPP2	4.563
219494_at	8486	25788	RAD54B	6.093
209450_at	5175	55644	OSGEP	6.869
231759_at	13838	6887	TAL2	5.859
227756_at	12352	145773	FAM81A	5.957
203938_s_at	2778	9013	TAF1C	6.75
212048_s_at	5883	8565	YARS	8.96
234403_at	14215	126370	OR1I1	6.028
203193_at	2344	2101	ESRRA	7.716
228637_at	12815	29800	ZDHHC1	5.213
1558620_at	543	285268	ZNF621	6.245
202106_at	1724	2802	GOLGA3	8.218
205811_at	3818	11232	POLG2	6.573
232966_at	14093	64900	LPIN3	5.412
206516_at	4163	268	AMH	5.205
228305_at	12651	147929	ZNF565	5.681
230758_at	13617	54960	GEMIN8	5.667
1553046_s_at	124	64090	GAL3ST2	6.224
208216_at	4720	1748	DLX4	4.989
208327_at	4745	1553	CYP2A13	5.332
208556_at	4791	2853	GPR31	5.113
231792_at	13853	85366	MYLK2	6.166
232612_s_at	14037	55054	ATG16L1	6.425
235324_at	14366	6428	SRSF3	5.892
204098_at	2868	51634	RBMX2	6.899
205744_at	3776	8448	DOC2A	5.339
225181_at	10771	57492	ARID1B	7.703
204335_at	2992	55702	CCDC94	6.938
213634_s_at	6689	55687	TRMU	6.578
217696_at	7344	2529	FUT7	6.604
227987_at	12477	23230	VPS13A	6.289
229886_at	13336	375444	C5orf34	5.157
201913_s_at	1622	80347	COASY	8.548
1567030_at	822	6459	SH3GL1P2	4.597
202640_s_at	2023	8498	RANBP3	7.496
203755_at	2676	701	BUB1B	8.173
204707_s_at	3200	5596	MAPK4	5.114
206763_at	4269	8468	FKBP6	5.459
212388_at	6036	23358	USP24	6.672
213210_at	6488	10629	TAF6L	5.307
216119_s_at	7220	25876	SPEF1	5.204
218861_at	8082	64320	RNF25	6.126
221580_s_at	9322	101928021	LOC101928021	8.781
224333_s_at	10341	64969	MRPS5	8.858
224467_s_at	10388	84306	PDCD2L	7.185
236967_at	14739	645249	MNX1-AS1	5.322
212821_at	6273	26030	PLEKHG3	5.616
218121_at	7584	3163	HMOX2	6.944
233895_at	14174	170961	ANKRD24	5.627
206614_at	4204	8200	GDF5	6.383
222499_at	9659	51021	MRPS16	6.988
219110_at	8240	54433	GAR1	8.633
235802_at	14504	122618	PLD4	4.798
215093_at	7107	50814	NSDHL	6.807
223935_at	10270	29850	TRPM5	5.057
208449_s_at	4771	2253	FGF8	4.221
221640_s_at	9347	55367	PIDD1	5.784
223150_s_at	9889	25930	PTPN23	7.331
227790_at	12373	90025	UBE3D	5.205
206728_at	4252	9718	ECE2	5.649
209528_s_at	5225	9894	TELO2	6.634
219189_at	8289	26233	FBXL6	6.922
209229_s_at	5065	22870	PPP6R1	7.685
213581_at	6665	5134	PDCD2	7.648
216601_at	7255	90586	AOC4P	6.003
228436_at	12720	3749	KCNC4	5.673
230029_x_at	13382	130507	UBR3	7.553
239720_at	15158	100125288	ZGLP1	6.279
239800_at	15171	7372	UMPS	4.948
205777_at	3798	1852	DUSP9	5.029
229766_at	13289	353274	ZNF445	6.239
231712_at	13828	647219	ASCL5	4.912
239123_at	15062	8848	TSC22D1	4.074
240715_at	15243	6910	TBX5	4.737
214630_at	6982	1585	CYP11B2	5.773
203213_at	2356	983	CDK1	8.113
203977_at	2798	6901	TAZ	6.531
223363_at	10017	84262	PSMG3	8.269
226966_at	11889	25766	PRPF40B	6.088
205235_s_at	3497	9585	KIF20B	6.344
205622_at	3708	6610	SMPD2	7.38
202734_at	2076	9322	TRIP10	7.367
207685_at	4579	1417	CRYBB3	5.627
214221_at	6882	7840	ALMS1	5.942
226969_at	11891	4548	MTR	6.527
239433_at	15117	80131	LRRC8E	5.292
202699_s_at	2055	9725	TMEM63A	7.741
221762_s_at	9401	63935	PCIF1	6.94
228859_at	12915	55345	ZGRF1	4.891
219510_at	8497	10721	POLQ	6.386
200768_s_at	1042	4144	MAT2A	9.939
200964_at	1140	7317	UBA1	8.945
205623_at	3709	218	ALDH3A1	5.844
213858_at	6776	58500	ZNF250	5.661
218882_s_at	8096	10885	WDR3	7.982
225786_at	11147	284702	HNRNPU-AS1	6.356
235799_at	14502	25936	NSL1	5.93
238640_at	14974	113444	SMIM12	5.253
224873_s_at	10585	64432	MRPS25	5.738
235937_at	14535	100506658	OCLN	5.471
220258_s_at	8863	55135	WRAP53	6.54
206037_at	3937	883	CCBL1	6.516
208494_at	4775	6534	SLC6A7	5.501
237065_s_at	14753	101410535	LAMTOR5-AS1	4.605
240887_at	15257	100506470	LOC100506470	5.546
226854_at	11822	26164	MTG2	6.694
226239_at	11424	129303	TMEM150A	6.275
230536_at	13558	80714	PBX4	5.744
203122_at	2298	51112	TRAPPC12	7.689
235886_at	14524	100505666	LOC100505666	5.111
238653_at	14976	102723919	LOC102723919	6.653
203804_s_at	2702	51747	LUC7L3	9.101
243188_at	15456	284349	ZNF283	4.577
230044_at	13390	5833	PCYT2	5.8
219755_at	8642	57332	CBX8	5.908
219907_at	8715	10817	FRS3	5.768
220499_at	8958	54752	FNDC8	4.928
221219_s_at	9193	54758	KLHDC4	6.623
203365_s_at	2439	4324	MMP15	7.181
204413_at	3032	7186	TRAF2	6.321
214619_at	6978	1394	CRHR1	5.502
204788_s_at	3241	5498	PPOX	6.385
205494_at	3638	55565	ZNF821	6.071
213771_at	6743	26145	IRF2BP1	6.624
218301_at	7695	57140	RNPEPL1	7.091
218593_at	7894	55131	RBM28	6.945
221348_at	9243	4880	NPPC	4.21
228864_at	12917	115950	ZNF653	4.905
231915_at	13892	65249	ZSWIM4	4.202
222504_s_at	9661	10328	EMC8	6.728
203782_s_at	2691	5442	POLRMT	7.5
213257_at	6515	23098	SARM1	5.782
238494_at	14937	26146	TRAF3IP1	6.954
242648_at	15409	57563	KLHL8	7.083
214763_at	7023	26027	ACOT11	7.286
207153_s_at	4401	11146	GLMN	6.686
218278_at	7685	54663	WDR74	7.248
231960_at	13905	54014	BRWD1	5.317
203095_at	2282	4528	MTIF2	8.969
205887_x_at	3859	4437	MSH3	7.114
208205_at	4713	9752	PCDHA9	4.885
218233_s_at	7655	100188893	TOMM6	10.686
220006_at	8756	79825	EFCC1	5.435
220321_s_at	8889	79635	CCDC121	4.724
221587_s_at	9326	55009	C19orf24	7.664
221609_s_at	9336	7475	WNT6	5.322
228902_at	12932	8021	NUP214	5.696
230600_at	13574	90506	LRRC46	5.032
201219_at	1262	1488	CTBP2	8.072
205167_s_at	3455	995	CDC25C	5.719
214061_at	6838	93594	TBC1D31	5.896
214144_at	6862	5433	POLR2D	5.763
201945_at	1638	5045	FURIN	7.532
213934_s_at	6798	7571	ZNF23	5.801
219918_s_at	8722	259266	ASPM	7.414
204662_at	3177	9738	CCP110	6.383
213660_s_at	6699	8940	TOP3B	5.674
209705_at	5310	22823	MTF2	6.439
204598_at	3140	22888	UBOX5	7.07
228286_at	12643	348654	GEN1	5.656
206629_at	4210	9719	ADAMTSL2	4.96
212898_at	6316	9675	TTI1	7.08
219417_s_at	8435	54785	C17orf59	6.542
52731_at	15725	55626	AMBRA1	6.305
218848_at	8073	79228	THOC6	6.556
235520_at	14428	55609	ZNF280C	5.042
218931_at	8133	64284	RAB17	7.098
1555132_at	327	101928787	--	5.665
209094_at	4998	23576	DDAH1	10.644
215712_s_at	7185	3483	IGFALS	5.785
228064_at	12520	388886	LRRC75B	6.617
229267_at	13083	64682	ANAPC1	7.505
235699_at	14475	161253	REM2	5.402
218777_at	8029	80346	REEP4	7.153
200060_s_at	949	10921	RNPS1	9.705
203206_at	2352	9679	FAM53B	7.209
203558_at	2557	9820	CUL7	6.696
207593_at	4548	64137	ABCG4	5.528
226715_at	11743	221937	FOXK1	7.763
230852_at	13646	246329	STAC3	5.457
238121_at	14881	256356	GK5	6.189
224715_at	10491	89891	WDR34	8.296
243263_at	15463	284185	LINC00482	5.824
204649_at	3170	10024	TROAP	6.847
222251_s_at	9588	26205	GMEB2	7.429
226894_at	11848	23443	SLC35A3	9.017
235855_at	14515	1355	COX15	5.285
203805_s_at	2703	2175	FANCA	6.233
208215_x_at	4719	1815	DRD4	4.529
217149_x_at	7293	8711	TNK1	6.875
225037_at	10681	51006	SLC35C2	7.817
236854_at	14726	284749	LINC00494	4.927
240210_at	15196	219293	ATAD3C	5.747
230912_at	13661	554235	ASPDH	6.145
204859_s_at	3285	317	APAF1	6.591
218515_at	7840	94104	PAXBP1	7.881
241399_at	15286	338811	FAM19A2	5.084
213065_at	6403	196441	ZFC3H1	8.144
225918_at	11230	2734	GLG1	7.845
228989_at	12970	494514	TYMSOS	5.422
222200_s_at	9563	55108	BSDC1	7.591
242153_at	15357	55132	LARP1B	5.112
218707_at	7982	55311	ZNF444	6.896
223128_at	9880	55572	FOXRED1	7.294
222025_s_at	9514	26873	OPLAH	6.427
224784_at	10532	4302	MLLT6	8.135
1563074_at	746	255654	LOC255654	5.441
202928_s_at	2188	5252	PHF1	5.979
203731_s_at	2662	23660	ZKSCAN5	6.002
222077_s_at	9532	29127	RACGAP1	8.52
224548_at	10419	84667	HES7	5.949
226405_s_at	11536	92714	ARRDC1	7.855
227597_at	12256	129563	DIS3L2	5.776
236529_at	14661	136853	SSC4D	5.98
240479_at	15226	222537	HS3ST5	5.233
244126_at	15534	92960	PEX11G	6.564
205645_at	3723	9185	REPS2	6.549
229515_at	13187	5074	PAWR	5.665
219482_at	8477	54093	SETD4	6.012
230696_at	13599	100289092	ATP2A1-AS1	5.264
218568_at	7877	55750	AGK	6.441
203693_s_at	2638	1871	E2F3	7.508
217734_s_at	7355	11180	WDR6	8.314
218783_at	8031	25896	INTS7	5.677
228261_at	12630	142678	MIB2	6.366
231360_at	13770	128653	C20orf141	5.892
235718_at	14480	6345	SRL	6.114
212212_s_at	5962	26173	INTS1	7.351
214138_at	6859	7633	ZNF79	5.308
225781_at	11143	5601	MAPK9	7.447
200924_s_at	1119	6520	SLC3A2	8.066
203480_s_at	2512	54726	OTUD4	8.361
207179_at	4411	3195	TLX1	5.187
224540_at	10418	90070	LACRT	5.196
221179_at	9172	100533178	PRORY	5.82
244660_at	15576	1994	ELAVL1	4.368
1553099_at	132	200765	TIGD1	5.546
200995_at	1155	10527	IPO7	7.823
225451_at	10935	56850	GRIPAP1	7.004
214280_x_at	6899	3178	HNRNPA1	10.07
226308_at	11473	93323	HAUS8	5.765
213713_s_at	6728	89944	GLB1L2	7.637
223166_x_at	9901	55684	RABL6	7.808
204008_at	2817	10126	DNAL4	6.602
204503_at	3083	2125	EVPL	6.488
206688_s_at	4234	10898	CPSF4	8.013
208932_at	4929	5531	PPP4C	8.942
214427_at	6922	4839	NOP2	8.152
217081_at	7286	7932	OR2H2	4.555
218220_at	7645	60314	C12orf10	7.62
220561_at	8973	51214	IGF2-AS	6.126
227324_at	12104	79934	ADCK4	7.308
227590_at	12251	150383	CDPF1	5.81
220934_s_at	9083	79064	TMEM223	7.881
225247_at	10807	91304	TMEM259	7.245
226610_at	11672	201161	CENPV	7.948
236706_at	14706	129530	LYG1	5.819
202851_at	2148	79719	AAGAB	6.751
229903_x_at	13343	55599	RNPC3	6.447
229954_at	13356	55349	CHDH	7.115
229418_at	13152	55731	FAM222B	6.915
218463_s_at	7803	80198	MUS81	7.935
224462_s_at	10383	84303	CHCHD6	6.735
231423_s_at	13786	54522	ANKRD16	6.242
234002_at	14191	140701	ABHD16B	4.908
244765_at	15591	102724782	LOC102724782	6.196
229305_at	13101	79682	CENPU	5.369
218958_at	8149	55049	C19orf60	6.736
221802_s_at	9417	57698	KIAA1598	8.153
1560430_at	639	284353	NKPD1	5.85
204374_s_at	3014	2584	GALK1	5.499
217961_at	7486	54977	SLC25A38	7.93
221784_at	9407	58525	WIZ	5.866
225306_s_at	10843	123096	SLC25A29	7.122
238975_at	15037	326625	MMAB	5.126
240311_at	15208	342977	NANOS3	5.727
243595_at	15490	6461	SHB	5.796
225726_s_at	11113	57475	PLEKHH1	7.64
230569_at	13567	57587	CFAP97	4.18
222825_at	9761	51633	OTUD6B	6.549
223035_s_at	9828	10056	FARSB	9.603
203162_s_at	2325	10300	KATNB1	7.28
204228_at	2939	10465	PPIH	8.717
204711_at	3202	9851	KIAA0753	7.288
216107_at	7219	100129503	PP13	6.172
219591_at	8548	51286	CEND1	6.389
229513_at	13186	55342	STRBP	5.638
201246_s_at	1274	55611	OTUB1	6.471
205455_at	3618	4486	MST1R	7.678
212140_at	5927	23244	PDS5A	8.755
220024_s_at	8764	57716	PRX	6.304
219223_at	8308	11094	CACFD1	7.243
225025_at	10674	93185	IGSF8	6.803
218261_at	7673	10053	AP1M2	8.738
202735_at	2077	10682	EBP	8.534
218791_s_at	8037	79768	KATNBL1	6.38
226367_at	11512	5927	KDM5A	5.211
1557558_s_at	492	100129196	MATN1-AS1	4.74
202573_at	1986	1455	CSNK1G2	8.258
204791_at	3244	7181	NR2C1	7.337
207669_at	4572	3889	KRT83	5.535
208111_at	4688	554	AVPR2	5.184
226144_at	11367	57455	REXO1	5.948
227820_at	12394	4943	TBC1D25	6.433
238628_s_at	14972	51693	TRAPPC2L	6.64
238650_x_at	14975	112840	WDR89	7.474
228876_at	12922	80115	BAIAP2L2	6.445
219617_at	8560	79823	CAMKMT	6.204
209730_at	5325	6405	SEMA3F	6.515
222890_at	9780	29070	CCDC113	5.369
229038_at	12990	55280	CWF19L1	4.935
225657_at	11070	152217	NCBP2-AS2	8.344
208336_s_at	4748	9524	TECR	9.054
208784_s_at	4868	116138	KLHDC3	7.384
218873_at	8091	54856	GON4L	7.119
219401_at	8424	64132	XYLT2	6.494
227814_at	12390	348793	WDR53	5.641
232248_at	13973	100652768	LOC100652768	6.317
219000_s_at	8179	79075	DSCC1	7.271
229648_at	13247	9743	ARHGAP32	6.323
212252_at	5978	10645	CAMKK2	7.412
217846_at	7415	5859	QARS	10.666
202711_at	2063	1947	EFNB1	6.446
204717_s_at	3204	3177	SLC29A2	6.308
210378_s_at	5583	8636	SSNA1	7.436
225835_at	11174	6558	SLC12A2	10.012
238141_s_at	14887	100996246	LOC100996246	5.127
231416_at	13785	27294	DHDH	5.711
213140_s_at	6453	26039	SS18L1	7.579
229517_at	13189	138639	PTPDC1	6.273
204590_x_at	3135	65082	VPS33A	5.756
34764_at	15627	23395	LARS2	7.428
206753_at	4262	8608	RDH16	5.841
217614_at	7336	23526	HMHA1	4.98
219139_s_at	8259	114819	CROCCP3	4.789
230620_at	13580	389856	USP27X	6.236
240069_at	15191	102724880	LOC102724880	4.922
209233_at	5067	10436	EMG1	8.734
228575_at	12784	53833	IL20RB	4.74
232322_x_at	13994	10809	STARD10	9.42
223497_at	10094	57579	FAM135A	7.827
211034_s_at	5707	283450	HECTD4	7.443
202342_s_at	1863	23321	TRIM2	8.941
203145_at	2313	10615	SPAG5	7.114
202951_at	2203	11329	STK38	9.085
223477_s_at	10085	91574	C12orf65	6.713
227500_at	12204	80028	FBXL18	6.248
201748_s_at	1531	6294	SAFB	8.207
202337_at	1860	11243	PMF1	7.422
235217_at	14335	100216546	LINC01004	5.838
239346_at	15101	2967	GTF2H3	6.572
219879_s_at	8699	78995	C17orf53	5.797
225891_at	11209	286262	TPRN	7.558
201827_at	1577	6603	SMARCD2	8.105
212697_at	6202	162427	FAM134C	8.627
205155_s_at	3446	6712	SPTBN2	5.834
206493_at	4151	3674	ITGA2B	5.786
214426_x_at	6921	10036	CHAF1A	7.437
221940_at	9487	27079	RPUSD2	6.673
223907_s_at	10267	54984	PINX1	6.623
224431_s_at	10368	84787	SUV420H2	7.084
235825_at	14510	101927330	LOC101927330	5.029
228047_at	12511	26775	SNORA72	4.96
228738_at	12861	728294	D2HGDH	7.268
225004_at	10660	84336	TMEM101	6.919
212688_at	6193	5291	PIK3CB	8.106
226916_x_at	11861	91039	DPP9	7.144
228779_at	12887	146880	LOC146880	5.387
1553990_at	240	283870	BRICD5	5.955
208882_s_at	4910	51366	UBR5	7.87
242114_at	15352	101060424	LOC101060424	4.99
229372_at	13132	127845	GOLT1A	6.316
238485_at	14933	100506686	IQCH-AS1	6.396
205189_s_at	3465	2176	FANCC	6.62
219676_at	8595	80345	ZSCAN16	6.148
227737_at	12342	58477	SRPRB	6.991
210157_at	5515	8725	URI1	6.324
224685_at	10475	4301	MLLT4	9.539
226305_at	11470	66004	LYNX1	5.624
238211_at	14896	643714	CASC16	4.871
239643_at	15145	100129516	LOC100129516	5.385
204244_s_at	2950	10926	DBF4	7.131
39817_s_at	15680	10591	DNPH1	8.627
230235_at	13457	28985	MCTS1	5.997
203216_s_at	2357	4646	MYO6	8.925
218557_at	7871	56954	NIT2	8.791
218855_at	8078	131601	TPRA1	6.358
221250_s_at	9207	83463	MXD3	6.903
221876_at	9454	100289678	ZNF783	7.127
225678_at	11082	171568	POLR3H	6.741
228959_at	12956	5165	PDK3	8.688
232602_at	14031	140686	WFDC3	5.869
235154_at	14315	83860	TAF3	5.6
1553172_at	138	27153	ZNF777	6.063
201436_at	1378	1977	EIF4E	6.756
224315_at	10331	11218	DDX20	5.62
228440_at	12724	729830	FAM160A1	4.702
205657_at	3730	23498	HAAO	6.391
210333_at	5576	2516	NR5A1	4.778
218106_s_at	7574	55173	MRPS10	8.43
225535_s_at	10987	100287932	TIMM23	9.956
226502_at	11602	255520	ELMOD2	7.836
228191_at	12589	28982	FLVCR1	7.908
1553400_a_at	163	147081	CRHR1-IT1	4.924
203625_x_at	2605	6502	SKP2	8.192
235148_at	14313	200634	KRTCAP3	8.164
237414_at	14796	2155	F7	5.833
238402_s_at	14911	284131	ENDOV	7.019
226274_at	11443	1184	CLCN5	7.052
205458_at	3620	4157	MC1R	6.037
208544_at	4788	151	ADRA2B	5.709
231253_at	13749	162540	SPPL2C	4.915
240318_at	15210	125061	AFMID	5.512
214614_at	6976	3110	MNX1	6.793
238087_at	14873	8634	RTCA	5.707
1553684_at	194	285755	PPIL6	4.572
206575_at	4186	6792	CDKL5	5.041
207559_s_at	4538	9203	ZMYM3	7.746
208507_at	4779	26658	OR7C2	5.433
226583_at	11657	400073	C12orf76	6.314
230941_at	13671	728537	LINC01125	4.835
232571_at	14026	101752400	CAPN10-AS1	4.761
234722_x_at	14240	29989	OBP2B	5.281
237840_at	14829	388948	LINC01118	5.627
41329_at	15696	57147	SCYL3	6.193
205914_s_at	3874	2902	GRIN1	5.036
227739_at	12344	27158	NDOR1	7.297
201675_at	1495	8165	AKAP1	9.875
204531_s_at	3099	672	BRCA1	6.56
219188_s_at	8288	28992	MACROD1	7.116
219459_at	8462	55703	POLR3B	7.149
218895_at	8103	63906	GPATCH3	6.578
230792_at	13631	158584	FAAH2	6.701
214226_at	6885	339105	PRSS53	6.078
219627_at	8566	79970	ZNF767P	6.169
221256_s_at	9209	81932	HDHD3	8.032
226668_at	11710	151525	WDSUB1	6.401
228955_at	12954	7804	LRP8	5.72
224059_s_at	10292	9253	NUMBL	5.891
205061_s_at	3401	5393	EXOSC9	6.814
235093_at	14293	5194	PEX13	7.314
1558750_a_at	551	100288637	LOC100288637	4.966
202335_s_at	1858	7320	UBE2B	4.55
202913_at	2180	9826	ARHGEF11	6.989
204873_at	3293	5189	PEX1	6.385
214516_at	6952	8366	HIST1H4B	4.649
218316_at	7709	26520	TIMM9	8.048
218897_at	8105	80775	TMEM177	7.042
221356_x_at	9246	22953	P2RX2	5.643
222905_s_at	9783	55260	TMEM143	6.95
223513_at	10101	55835	CENPJ	6.7
225266_at	10816	22834	ZNF652	7.846
225910_at	11223	9931	HELZ	6.928
227105_at	11981	79848	CSPP1	6.486
228029_at	12499	170960	ZNF721	6.001
231846_at	13867	80020	FOXRED2	5.851
231901_at	13887	90580	C19orf52	6.429
232362_at	13999	343099	CCDC18	4.481
242083_at	15347	347344	ZNF81	4.898
231046_at	13704	100652853	LINC01023	5.169
221963_x_at	9497	100293516	ZNF587B	7.245
202840_at	2142	8148	TAF15	7.605
1557685_at	498	100507117	ASAP1-IT2	4.731
227852_at	12410	6100	RP9	6.987
234974_at	14262	130589	GALM	7.902
204822_at	3263	7272	TTK	6.933
228774_at	12883	84131	CEP78	7.064
227867_at	12420	129293	TRABD2A	8.482
215011_at	7087	8420	SNHG3	5.196
229714_at	13265	266722	HS6ST3	4.623
206979_at	4335	732	C8B	5.316
219029_at	8195	64417	C5orf28	6.463
219491_at	8483	78999	LRFN4	6.985
227540_at	12222	60678	EEFSEC	7.274
211715_s_at	5801	622	BDH1	7.982
222093_s_at	9537	83444	INO80B	6.969
205531_s_at	3659	27165	GLS2	5.676
224998_at	10656	146223	CMTM4	8.827
206683_at	4232	7718	ZNF165	5.687
234970_at	14258	123036	TC2N	6.592
1558875_at	559	6720	SREBF1	6.341
202396_at	1897	10915	TCERG1	8.636
208954_s_at	4936	23185	LARP4B	7.86
210141_s_at	5504	3623	INHA	5.054
212597_s_at	6141	10042	HMGXB4	7.837
224885_s_at	10593	200185	KRTCAP2	10.179
237251_at	14770	149499	LRRC71	5.717
224465_s_at	10386	84305	WIBG	7.312
226378_s_at	11520	148223	C19orf25	6.985
225601_at	11033	3149	HMGB3	7.769
209100_at	4999	7866	IFRD2	8.464
221514_at	9289	10813	UTP14A	7.888
233642_s_at	14155	54497	HEATR5B	7.399
211778_s_at	5824	58495	OVOL2	7.206
204329_s_at	2989	7753	ZNF202	5.32
226263_at	11438	154007	SNRNP48	6.872
202235_at	1797	6566	SLC16A1	6.013
207877_s_at	4625	4931	NVL	7.365
1552580_at	59	205860	TRIML2	4.662
203155_at	2321	9869	SETDB1	7.297
205644_s_at	3722	6637	SNRPG	10.587
218481_at	7817	56915	EXOSC5	7.766
218704_at	7979	54894	RNF43	8.561
221232_s_at	9199	26287	ANKRD2	5.179
228073_at	12528	140838	NANP	7.067
228148_at	12564	201514	ZNF584	6.452
237291_at	14779	344405	PRORSD1P	4.607
212727_at	6219	1741	DLG3	7.673
53202_at	15728	79020	C7orf25	5.487
212693_at	6198	23195	MDN1	7.351
234735_s_at	14243	27005	USP21	6.956
204291_at	2974	9849	ZNF518A	6.455
204547_at	3108	10966	RAB40B	7.756
223116_at	9875	9564	BCAR1	7.316
223576_at	10134	51250	C6orf203	7.181
225916_at	11228	7690	ZNF131	5.966
244763_at	15590	9617	MTRF1	4.646
218639_s_at	7929	79364	ZXDC	6.973
235935_at	14534	221424	LRRC73	4.958
213020_at	6380	9527	GOSR1	7.058
236626_at	14682	56052	ALG1	4.855
206017_at	3928	9856	KIAA0319	4.868
201715_s_at	1515	22985	ACIN1	7.404
203119_at	2296	79080	CCDC86	7.762
208506_at	4778	8968	HIST1H3F	4.419
226917_s_at	11862	29945	ANAPC4	8.119
1560920_s_at	663	102725382	--	5.298
208217_at	4721	2570	GABRR2	5.52
217928_s_at	7467	55291	PPP6R3	7.866
218794_s_at	8040	54957	TXNL4B	6.766
244564_at	15570	101927651	LOC101927651	5.563
204978_at	3351	11129	CLASRP	8.029
213081_at	6414	9278	ZBTB22	6.554
224935_at	10622	1968	EIF2S3	10.118
205176_s_at	3460	23421	ITGB3BP	8.09
220584_at	8982	80164	PRR36	5.808
223227_at	9934	583	BBS2	7.072
235644_at	14462	165055	CCDC138	4.767
209431_s_at	5162	23598	PATZ1	6.478
214873_at	7056	91355	LRP5L	5.453
218712_at	7986	54955	C1orf109	6.261
201613_s_at	1465	8906	AP1G2	7.882
219002_at	8180	79675	FASTKD1	8.72
229876_at	13331	5255	PHKA1	5.329
203258_at	2382	10589	DRAP1	7.176
204033_at	2828	9319	TRIP13	7.242
206316_s_at	4073	9735	KNTC1	6.735
208700_s_at	4835	7086	TKT	9.678
209974_s_at	5434	9184	BUB3	9.668
210715_s_at	5646	10653	SPINT2	10.832
223424_s_at	10053	7589	ZSCAN21	6.473
224843_at	10571	57606	SLAIN2	5.228
225866_at	11193	84154	RPF2	8.863
231129_at	13725	728012	MCHR2-AS1	5.207
203124_s_at	2299	4891	SLC11A2	8.731
224329_s_at	10338	84518	CNFN	5.417
229546_at	13202	653602	LOC653602	6.258
208072_s_at	4670	8527	DGKD	7.992
202786_at	2106	27347	STK39	8.84
208040_s_at	4662	4607	MYBPC3	6.562
225711_at	11103	151188	ARL6IP6	6.033
1568605_at	838	8629	JRK	5.773
207631_at	4562	10230	NBR2	5.584
219115_s_at	8242	53832	IL20RA	6.404
212557_at	6123	26036	ZNF451	7.81
217942_at	7475	60488	MRPS35	9.866
230527_at	13553	101926907	LOC101926907	5.282
209957_s_at	5429	4878	NPPA	6.391
221572_s_at	9320	65010	SLC26A6	7.142
1553732_s_at	203	84902	CEP89	6.03
221129_at	9160	23591	FAM215A	4.731
223175_s_at	9909	55527	FEM1A	7.527
226730_s_at	11752	57695	USP37	5.401
230840_at	13642	388588	SMIM1	5.533
212443_at	6060	23218	NBEAL2	6.863
213669_at	6703	23149	FCHO1	6.158
226733_at	11753	5208	PFKFB2	7.559
1554475_a_at	283	126526	C19orf47	5.806
206612_at	4202	786	CACNG1	5.642
235289_at	14356	56648	EIF5A2	4.716
231232_at	13745	100506125	LOC100506125	5.219
203401_at	2459	5634	PRPS2	8.822
212766_s_at	6241	81875	ISG20L2	8.252
235070_at	14285	54715	RBFOX1	5.962
213485_s_at	6627	89845	ABCC10	7.786
227520_at	12211	55787	TXLNG	7.773
225760_at	11131	114803	MYSM1	6.704
204234_s_at	2944	7748	ZNF195	6.876
211702_s_at	5797	84669	USP32	6.164
213028_at	6382	4798	NFRKB	7.039
219455_at	8459	79846	CFAP69	6.289
221509_at	9287	8562	DENR	9.517
224593_at	10429	144348	ZNF664	10.253
231752_at	13837	2831	NPBWR1	5.18
226934_at	11873	11052	CPSF6	6.627
219742_at	8633	80758	PRR7	5.68
242864_at	15430	115196	ZNF554	5.072
225492_at	10961	55161	TMEM33	8.849
218664_at	7949	51102	MECR	6.98
203830_at	2717	64149	C17orf75	5.48
215089_s_at	7105	8241	RBM10	8.236
213534_s_at	6648	23178	PASK	6.191
218662_s_at	7948	64151	NCAPG	6.606
237005_at	14744	442075	EMC3-AS1	6.251
202250_s_at	1807	50717	DCAF8	6.739
203795_s_at	2699	605	BCL7A	6.252
204767_s_at	3229	2237	FEN1	8.104
227254_at	12064	5451	POU2F1	6.913
203164_at	2326	9197	SLC33A1	7.803
1558292_s_at	524	284098	PIGW	6.133
229388_at	13139	101929112	LOC101929112	5.579
200617_at	978	9761	MLEC	9.808
242200_at	15359	339366	ADAMTSL5	5.499
219475_at	8471	29948	OSGIN1	6.268
229006_at	12977	100507487	LOC100507487	4.917
229842_at	13319	1999	ELF3	8.818
219967_at	8739	79922	MRM1	6.543
220709_at	9021	80032	ZNF556	5.045
224308_s_at	10330	57508	INTS2	5.861
239922_at	15183	84865	CCDC142	4.603
220011_at	8758	79000	AUNIP	6.183
226749_at	11764	64965	MRPS9	8.001
231312_at	13759	101928487	LOC101928487	5.776
236812_at	14718	81551	STMN4	6.024
202043_s_at	1692	6611	SMS	9.133
226421_at	11548	9949	AMMECR1	7.126
213526_s_at	6644	55957	LIN37	5.883
219005_at	8181	25789	TMEM59L	6.093
222848_at	9766	64105	CENPK	6.711
213951_s_at	6803	29893	PSMC3IP	5.789
1556988_s_at	450	9557	CHD1L	7.638
200843_s_at	1082	2058	EPRS	9.268
201115_at	1211	5425	POLD2	8.44
203448_s_at	2491	7013	TERF1	7.62
204558_at	3112	8438	RAD54L	6.792
206006_s_at	3923	22832	CEP162	5.459
206080_at	3953	9651	PLCH2	5.852
209855_s_at	5384	3817	KLK2	5.632
210085_s_at	5478	8416	ANXA9	5.538
213166_x_at	6466	653784	MZT2A	9.82
216596_at	7253	26082	DKFZP434L187	4.952
217809_at	7396	28969	BZW2	10.435
223033_s_at	9827	57410	SCYL1	7.274
225500_x_at	10966	58506	SCAF1	6.435
225969_at	11257	84964	ALKBH6	6.812
226428_at	11553	30000	TNPO2	7.548
230426_at	13518	1738	DLD	6.609
231030_at	13699	100132618	ZRANB2-AS1	4.813
234349_at	14213	23145	SSPO	5.923
234452_at	14218	11112	HIBADH	5.313
38290_at	15666	10636	RGS14	6.247
38703_at	15670	23549	DNPEP	9.388
226988_s_at	11903	79784	MYH14	7.517
219404_at	8425	79574	EPS8L3	8.693
238518_x_at	14943	132158	GLYCTK	6.832
224611_s_at	10438	80331	DNAJC5	7.558
206587_at	4193	10693	CCT6B	5.78
221927_s_at	9480	83451	ABHD11	9.011
74694_s_at	15750	79874	RABEP2	7.387
226082_s_at	11328	57466	SCAF4	7.323
227482_at	12198	57143	ADCK1	6.885
236258_at	14613	140893	RBBP8NL	5.844
205583_s_at	3687	79868	ALG13	6.826
212786_at	6251	23274	CLEC16A	6.117
222526_at	9669	54815	GATAD2A	7.119
235231_at	14340	285989	ZNF789	6.176
203713_s_at	2651	3993	LLGL2	8.425
216356_x_at	7245	8938	BAIAP3	6.506
203517_at	2531	10651	MTX2	8.5
203618_at	2599	23017	FAIM2	5.999
211928_at	5842	1778	DYNC1H1	9.16
212375_at	6031	57634	EP400	7.571
218415_at	7774	26276	VPS33B	7.047
219800_s_at	8662	79896	THNSL1	4.327
220126_at	8807	29122	PRSS50	5.283
225722_at	11109	7371	UCK2	6.643
238885_at	15022	57670	KIAA1549	5.723
238867_at	15016	130827	TMEM182	5.062
40569_at	15688	7593	MZF1	7.158
202127_at	1739	8899	PRPF4B	7.046
221189_s_at	9177	80222	TARS2	7.133
235817_at	14509	202915	TMEM184A	7.236
230995_at	13687	134147	CMBL	4.9
202621_at	2013	3661	IRF3	7.751
204977_at	3350	1662	DDX10	7.781
219306_at	8361	56992	KIF15	6.457
226892_at	11846	102724002	LOC102724002	7.145
229052_at	12994	200539	ANKRD23	5.274
238136_at	14886	729956	SHISA7	6.153
220160_s_at	8829	11133	KPTN	6.185
228654_at	12823	139886	SPIN4	7.174
205598_at	3694	10293	TRAIP	5.428
209252_at	5074	23438	HARS2	8.201
212424_at	6049	22984	PDCD11	7.293
212892_at	6313	8427	ZNF282	6.877
226792_s_at	11786	90990	KIFC2	7.318
208008_at	4653	26083	TBC1D29	5.385
208489_at	4774	2703	GJA8	5.754
218585_s_at	7887	51514	DTL	7.244
219644_at	8575	51134	CEP83	6.065
235144_at	14310	158158	RASEF	7.667
228868_x_at	12919	81620	CDT1	6.913
209054_s_at	4983	7468	WHSC1	7.812
214253_s_at	6891	1838	DTNB	6.033
222685_at	9718	54801	HAUS6	6.578
202890_at	2166	9053	MAP7	8.91
227778_at	12365	727957	MROH1	7.485
235259_at	14347	133015	PACRGL	5.221
213300_at	6538	23130	ATG2A	7.392
221096_s_at	9150	55374	TMCO6	6.377
203718_at	2654	10908	PNPLA6	7.485
201791_s_at	1555	1717	DHCR7	7.411
1553512_at	175	3228	HOXC12	4.644
213097_s_at	6426	27000	DNAJC2	8.453
238473_at	14930	100216545	KMT2E-AS1	5.31
225609_at	11039	2936	GSR	8.189
221136_at	9162	2658	GDF2	5.993
1554177_a_at	265	27109	ATP5S	5.587
224456_s_at	10381	84793	FOXD2-AS1	4.868
229381_at	13136	149563	C1orf64	5.414
232147_at	13946	84464	SLX4	6.107
203898_at	2755	27297	CRCP	7.031
222472_at	9645	54812	AFTPH	8.247
218169_at	7614	55697	VAC14	7.079
223795_at	10235	83882	TSPAN10	5.774
225294_s_at	10836	58485	TRAPPC1	6.51
236833_at	14721	158248	TTC16	5.028
230772_at	13621	3172	HNF4A	8.248
230624_at	13582	9481	SLC25A27	5.139
204757_s_at	3225	9854	C2CD2L	6.727
203636_at	2607	4281	MID1	8.017
227993_at	12481	10988	METAP2	6.661
221967_at	9500	11247	NXPH4	5.36
238866_at	15015	374920	C19orf68	6.309
210050_at	5463	7167	TPI1	6.135
231864_at	13874	7581	ZNF33A	7.278
218914_at	8122	51093	RRNAD1	6.463
226286_at	11454	84173	ELMOD3	6.596
228880_at	12925	339983	NAT8L	5.977
207482_at	4512	27296	TP53TG5	5.649
224522_s_at	10415	79877	DCAKD	6.821
240592_at	15236	254251	LCORL	7.028
202178_at	1763	5590	PRKCZ	8.021
1564319_at	785	284418	FAM71E2	5.779
200058_s_at	948	23020	SNRNP200	9.831
201770_at	1545	6626	SNRPA	8.799
201928_at	1629	8502	PKP4	8.548
202200_s_at	1776	6732	SRPK1	9.886
206578_at	4188	1482	NKX2-5	5.705
210002_at	5443	2627	GATA6	8.926
212087_s_at	5900	26284	ERAL1	7.208
214940_s_at	7069	23293	SMG6	6.106
216221_s_at	7225	23369	PUM2	9.566
222010_at	9511	6950	TCP1	7.454
223529_at	10110	6860	SYT4	4.652
224432_at	10369	56904	SH3GLB2	7.157
224622_at	10443	57533	TBC1D14	8.258
235083_at	14291	151009	LINC01106	5.677
236689_at	14700	146310	RNF151	5.408
238241_at	14901	100144602	EPHA5-AS1	5.178
239241_at	15089	101928424	LOC101928424	5.097
241839_at	15326	100873930	DLG3-AS1	5.672
228510_at	12754	79969	ATAT1	5.885
220279_at	8870	51127	TRIM17	5.297
236039_at	14562	284348	LYPD5	5.504
225595_at	11030	58487	CREBZF	5.079
209588_at	5260	2048	EPHB2	8.1
203341_at	2427	10153	CEBPZ	8.214
228626_at	12810	81605	URM1	5.25
229883_at	13334	2906	GRIN2D	6.349
206259_at	4046	5624	PROC	5.422
224947_at	10628	79102	RNF26	7.41
219481_at	8476	79573	TTC13	7.253
35148_at	15628	27134	TJP3	7.839
207965_at	4645	50674	NEUROG3	4.573
205212_s_at	3480	9744	ACAP1	5.97
222819_at	9758	56474	CTPS2	7.508
203677_s_at	2629	6895	TARBP2	7.308
207354_at	4465	6360	CCL16	4.839
222018_at	9513	4666	NACA	6.286
224182_x_at	10312	10501	SEMA6B	6.362
225379_at	10890	4137	MAPT	6.29
227968_at	12466	347862	PDDC1	7.741
237765_at	14823	283600	SLC25A47	5.357
48659_at	15715	60672	MIIP	7.812
227999_at	12484	170394	PWWP2B	7.452
219375_at	8408	10390	CEPT1	7.846
243621_at	15492	124912	SPACA3	4.854
228930_at	12947	100505616	SNHG21	6.242
204927_at	3319	8045	RASSF7	8.133
207641_at	4566	23495	TNFRSF13B	5.839
221005_s_at	9112	81490	PTDSS2	6.756
226420_at	11547	2122	MECOM	8.423
229663_at	13253	83752	LONP2	6.41
230560_at	13564	29091	STXBP6	6.599
232570_s_at	14025	80332	ADAM33	4.815
202870_s_at	2159	991	CDC20	8.443
202148_s_at	1747	5831	PYCR1	8.052
219405_at	8426	55128	TRIM68	7.25
226070_at	11319	286257	C9orf142	7.137
235542_at	14434	200424	TET3	7.433
204352_at	3002	7188	TRAF5	8.361
227982_at	12473	51091	SEPSECS	6.28
214209_s_at	6877	23457	ABCB9	5.346
206047_at	3940	2784	GNB3	6.447
220255_at	8861	2178	FANCE	6.179
203209_at	2354	5985	RFC5	7.383
206102_at	3964	9837	GINS1	7.729
225645_at	11064	26298	EHF	10.947
235791_x_at	14499	1105	CHD1	7.705
221143_at	9165	29935	RPA4	4.876
208576_s_at	4795	8358	HIST1H3B	4.478
214797_s_at	7036	5129	CDK18	6.727
202380_s_at	1885	4820	NKTR	7.599
206550_s_at	4176	9631	NUP155	6.859
212832_s_at	6280	9793	CKAP5	8.411
214133_at	6856	4588	MUC6	5.818
217861_s_at	7424	10113	PREB	8.237
218267_at	7677	51550	CINP	6.063
236444_x_at	14647	101927953	C5orf66-AS1	4.289
240878_at	15256	374768	SPEM1	5.398
244786_at	15595	283596	SNHG10	5.103
204511_at	3087	9855	FARP2	6.555
225017_at	10669	64770	CCDC14	8.36
225444_at	10932	254048	UBN2	6.936
209390_at	5138	7248	TSC1	7.598
213546_at	6653	222161	DKFZP586I1420	8.175
221215_s_at	9190	54101	RIPK4	7.406
1562697_at	723	339988	LOC339988	6.13
212047_s_at	5882	26001	RNF167	8.198
1554063_at	250	100533106	ZHX1-C8orf76	5.357
228138_at	12557	221785	ZSCAN25	6.385
238014_at	14840	100131211	TMEM194B	5.083
230166_at	13438	158405	KIAA1958	6.032
232586_x_at	14028	101929344	LINC01198	5.781
233687_s_at	14159	284366	KLK9	5.653
202702_at	2057	7726	TRIM26	8.174
210981_s_at	5695	2870	GRK6	7.388
211811_s_at	5826	56142	PCDHA6	4.186
217542_at	7327	4193	MDM2	5.023
218225_at	7648	51295	ECSIT	7.49
228402_at	12703	84327	ZBED3	7.045
224638_at	10452	121665	SPPL3	6.647
226355_at	11505	25886	POC1A	6.767
240767_x_at	15248	100286938	VPS13A-AS1	5.798
221214_s_at	9189	26012	NSMF	7.209
1554170_a_at	262	255374	MBLAC1	6.259
202613_at	2009	1503	CTPS1	6.587
205375_at	3576	4188	MDFI	5.861
218244_at	7661	55035	NOL8	7.883
227583_at	12247	10775	POP4	5.644
228072_at	12527	91683	SYT12	5.013
213804_at	6755	3633	INPP5B	6.452
230647_at	13587	79639	TMEM53	6.113
232643_at	14046	5435	POLR2F	5.109
235609_at	14452	83990	BRIP1	6.343
202492_at	1943	79065	ATG9A	7.223
235272_at	14350	374897	SBSN	5.42
223680_at	10190	84775	ZNF607	4.974
228516_at	12756	146059	CDAN1	6.206
213085_s_at	6416	23286	WWC1	7.213
236817_at	14719	134637	ADAT2	5.667
201987_at	1659	9969	MED13	9.511
202528_at	1963	2582	GALE	8.338
203510_at	2526	4233	MET	9.056
218239_s_at	7658	23560	GTPBP4	8.198
220641_at	8998	79400	NOX5	5.992
221335_x_at	9239	56006	SMG9	6.475
221656_s_at	9353	55160	ARHGEF10L	7.945
222704_at	9722	25885	POLR1A	6.508
227220_at	12047	152518	NFXL1	6.885
230727_at	13607	284106	CISD3	6.257
230777_s_at	13624	63977	PRDM15	6.425
244783_at	15594	10138	YAF2	4.167
205367_at	3570	10603	SH2B2	6.969
209873_s_at	5392	11187	PKP3	8.683
226298_at	11463	146923	RUNDC1	6.763
204068_at	2847	6788	STK3	6.981
204500_s_at	3081	23287	AGTPBP1	6.567
208973_at	4943	79033	ERI3	6.555
227093_at	11973	57602	USP36	7.186
203117_s_at	2294	9924	PAN2	7.132
218315_s_at	7708	51654	CDK5RAP1	8.048
220587_s_at	8983	64223	MLST8	7.263
221794_at	9413	57572	DOCK6	7.161
226711_at	11741	3344	FOXN2	7.805
231851_at	13870	55225	RAVER2	6.56
201967_at	1651	10180	RBM6	7.585
219554_at	8529	51458	RHCG	5.552
224789_at	10535	25853	DCAF12	8.37
231748_at	13835	79465	ULBP3	4.257
223644_s_at	10179	1427	CRYGS	5.478
219314_s_at	8367	51222	ZNF219	7.079
232619_at	14040	170487	ACTL10	6.28
205788_s_at	3806	9877	ZC3H11A	10.188
212234_at	5972	171023	ASXL1	7.649
215045_at	7098	11189	CELF3	5.254
236513_at	14659	153768	PRELID2	6.697
212033_at	5875	58517	RBM25	8.418
218564_at	7876	55159	RFWD3	6.207
204868_at	3290	3396	ICT1	7.831
1558097_at	513	253143	PRR14L	8.19
205264_at	3520	10849	CD3EAP	6.846
205631_at	3713	9786	KIAA0586	6.632
212710_at	6209	157922	CAMSAP1	6.121
217871_s_at	7430	4282	MIF	11.173
226801_s_at	11793	64853	AIDA	10.171
229021_at	12983	55784	MCTP2	6.938
203872_at	2738	58	ACTA1	5.104
205004_at	3368	55922	NKRF	6.833
205877_s_at	3855	23264	ZC3H7B	6.686
208688_x_at	4829	8662	EIF3B	9.516
213365_at	6568	112479	ERI2	7.539
233093_s_at	14110	57448	BIRC6	8.636
233540_s_at	14146	55755	CDK5RAP2	6.766
202256_at	1812	10421	CD2BP2	7.623
203192_at	2343	10058	ABCB6	6.615
239120_at	15061	200197	TMEM51-AS1	4.451
1566557_at	819	440465	BAIAP2-AS1	5.893
203709_at	2648	5261	PHKG2	7
205215_at	3481	6045	RNF2	5.302
211950_at	5848	23352	UBR4	9.077
213720_s_at	6732	6597	SMARCA4	8.399
218104_at	7572	54881	TEX10	7.574
221109_at	9152	100506571	LOC100506571	5.827
221946_at	9490	138162	C9orf116	5.678
225792_at	11151	51361	HOOK1	8.093
229983_at	13368	166815	TIGD2	6.6
235990_at	14548	100130987	LOC100130987	5.887
238802_at	15008	219743	TYSND1	5.515
227896_at	12437	56647	BCCIP	5.987
230092_at	13414	127733	UBXN10	6.285
205424_at	3599	9755	TBKBP1	6.273
223540_at	10115	81607	PVRL4	5.865
229257_at	13078	644962	TNRC18P1	6.562
219322_s_at	8371	49856	WRAP73	6.725
222749_at	9732	51684	SUFU	6.726
229925_at	13348	388662	SLC6A17	6.125
230151_at	13433	57213	SPRYD7	5.997
230046_at	13391	399473	SPRED3	6.788
202038_at	1689	9354	UBE4A	9.39
202309_at	1844	4522	MTHFD1	9.216
213569_at	6663	100506603	LOC100506603	5.93
227975_at	12469	114787	GPRIN1	5.378
233341_s_at	14128	84172	POLR1B	6.431
237338_at	14784	374907	B3GNT8	6.054
239736_at	15161	101928022	LINC01214	4.815
242305_at	15376	645513	LOC645513	4.843
207219_at	4429	65243	ZFP69B	4.267
225779_at	11142	10999	SLC27A4	7.209
230972_at	13680	122416	ANKRD9	8.447
229605_at	13228	606495	CYB5RL	5.726
201873_s_at	1599	6059	ABCE1	8.197
214114_x_at	6853	10922	FASTK	8.719
222360_at	9609	51611	DPH5	4.707
1555781_at	362	54896	PQLC2	5.304
203378_at	2447	51585	PCF11	7.543
238124_at	14883	127294	MYOM3	5.588
214223_at	6884	11156	PTP4A3	6.484
203179_at	2334	2592	GALT	7.201
205107_s_at	3424	1945	EFNA4	7.31
221453_at	9268	57818	G6PC2	5.333
226159_at	11378	285636	C5orf51	7.937
236997_at	14743	101928069	LOC101928069	5.847
32062_at	15608	9684	LRRC14	6.981
212483_at	6081	25836	NIPBL	6.906
206539_s_at	4170	66002	CYP4F12	7.27
206387_at	4103	1045	CDX2	7.653
243785_at	15508	100272217	LOC100272217	4.463
215532_x_at	7167	57615	ZNF492	4.985
232933_at	14089	85371	KIAA1656	5.395
240278_at	15201	102060282	RASSF1-AS1	4.982
226661_at	11707	157313	CDCA2	7.076
201209_at	1256	3065	HDAC1	10.159
205182_s_at	3463	25799	ZNF324	6.592
213927_at	6796	4293	MAP3K9	5.524
223525_at	10108	54567	DLL4	6.711
222048_at	9522	1416	CRYBB2P1	5.473
228361_at	12680	1870	E2F2	6.937
212911_at	6324	23341	DNAJC16	5.769
214140_at	6860	8034	SLC25A16	5.56
225527_at	10982	1054	CEBPG	8.671
219883_at	8702	25858	TEX40	6.157
203826_s_at	2714	9600	PITPNM1	6.913
224501_at	10403	84808	PERM1	5.98
207671_s_at	4573	7439	BEST1	5.682
230531_at	13555	3748	KCNC3	5.508
207201_s_at	4421	6580	SLC22A1	4.807
211341_at	5755	5457	POU4F1	4.031
212378_at	6033	2618	GART	8.187
213269_at	6522	57209	ZNF248	6.091
214011_s_at	6818	51491	NOP16	8.934
219284_at	8348	79663	HSPBAP1	6.153
221512_at	9288	84065	TMEM222	7.42
223153_x_at	9892	83590	TMUB1	7.212
223455_at	10073	84260	TCHP	7.505
226373_at	11515	94097	SFXN5	6.68
227845_s_at	12406	56961	SHD	5.645
229112_at	13019	23408	SIRT5	5.718
232828_at	14076	100885778	NALCN-AS1	5.5
235398_at	14395	390980	ZNF805	5.024
239093_at	15057	112817	HOGA1	4.967
244453_at	15561	79998	ANKRD53	6.266
43977_at	15699	54929	TMEM161A	8.384
1552257_a_at	3	23170	TTLL12	8.899
202586_at	1992	5441	POLR2L	5.757
218030_at	7526	28964	GIT1	7.735
226419_s_at	11546	6426	SRSF1	7.112
228287_at	12644	84289	ING5	6.253
1554589_at	296	94059	LENG9	5.866
222589_at	9689	51701	NLK	7.367
225650_at	11066	90378	SAMD1	6.966
227205_at	12043	6872	TAF1	7.185
223532_at	10112	51239	ANKRD39	6.382
1552682_a_at	72	57082	CASC5	4.905
218466_at	7804	79735	TBC1D17	6.208
223144_s_at	9887	55122	AKIRIN2	7.201
237046_x_at	14749	146433	IL34	6.688
218019_s_at	7517	8566	PDXK	8.207
200913_at	1113	5496	PPM1G	8.331
226540_at	11629	387885	CCDC42B	6.691
227595_at	12255	9204	ZMYM6	5.286
205362_s_at	3567	5203	PFDN4	5.857
209518_at	5218	6602	SMARCD1	7.639
1555310_a_at	334	56924	PAK6	6.282
222032_s_at	9517	7874	USP7	6.21
235704_at	14477	102723983	LOC102723983	6.084
[truncated: 13,754 more rows]
